# Supplementary material for: Identification of angiogenesis-related subtypes, the development of prognostic models, and the landscape of tumor microenvironment infiltration in colorectal cancer
Source: Front Pharmacol. 2023 Feb 22;14:1103547. doi: 10.3389/fphar.2023.1103547 (PMC9992542; doi:10.3389/fphar.2023.1103547)
Supplement: Supplementary file 1 [file Table2.XLSX]

## Sheet: S1
Table S1: Clinical information of 1214 colorectal cancer patients
ID	futime	fustat	Age	Gender	locatioan	stage	T	N	M	KRAS	BRAF	Dataset
TCGA-3L-AA1B	475	0	61	Female	Right-side	1	T2	N0	M0	unknow	unknow	TCGA
TCGA-4N-A93T	146	0	67	Male	Right-side	3	T4	N1	M0	unknow	unknow	TCGA
TCGA-4T-AA8H	385	0	42	Female	Left-side	2	T3	N0	unknow	unknow	unknow	TCGA
TCGA-5M-AAT4	49	1	74	Male	Right-side	4	T3	N0	M1	unknow	unknow	TCGA
TCGA-5M-AAT6	290	1	40	Female	Right-side	4	T4	N2	M1	unknow	unknow	TCGA
TCGA-5M-AATE	1200	0	76	Male	Right-side	2	T3	N0	M0	YES	unknow	TCGA
TCGA-A6-2671	1331	1	85	Male	Left-side	4	T3	N2	M1	unknow	unknow	TCGA
TCGA-A6-2674	1331	0	71	Male	Left-side	4	T3	N2	M1	unknow	unknow	TCGA
TCGA-A6-2675	1321	0	78	Male	Left-side	2	T3	N0	unknow	unknow	unknow	TCGA
TCGA-A6-2676	1305	1	75	Female	Right-side	2	T4	N0	M0	unknow	unknow	TCGA
TCGA-A6-2677	740	1	68	Female	Right-side	3	T3	N2	M0	unknow	unknow	TCGA
TCGA-A6-2678	1286	0	43	Female	Right-side	3	T3	N1	M0	unknow	unknow	TCGA
TCGA-A6-2679	1366	0	73	Female	Right-side	2	T3	N0	unknow	unknow	unknow	TCGA
TCGA-A6-2680	1068	0	72	Female	Right-side	2	T3	N0	M0	unknow	unknow	TCGA
TCGA-A6-2681	1387	0	73	Female	Right-side	2	T3	N0	M0	unknow	unknow	TCGA
TCGA-A6-2683	504	1	57	Female	Right-side	4	T4	N0	M1	YES	unknow	TCGA
TCGA-A6-2684	1127	0	75	Female	Right-side	1	T2	N0	M0	unknow	unknow	TCGA
TCGA-A6-2685	1133	0	48	Female	Left-side	2	T3	N0	M0	unknow	unknow	TCGA
TCGA-A6-2686	1126	1	81	Female	Right-side	2	T3	N0	M0	unknow	unknow	TCGA
TCGA-A6-3807	1054	0	53	Female	Left-side	3	T3	N2	M0	unknow	unknow	TCGA
TCGA-A6-3808	1014	0	73	Male	Right-side	2	T3	N0	M0	unknow	unknow	TCGA
TCGA-A6-3809	996	0	71	Female	Right-side	2	T4	N0	M0	unknow	unknow	TCGA
TCGA-A6-3810	1111	0	62	Male	Left-side	2	T3	N0	M0	unknow	unknow	TCGA
TCGA-A6-4105	442	1	79	Male	Right-side	2	T3	N0	M0	unknow	unknow	TCGA
TCGA-A6-4107	987	0	57	Female	Right-side	3	T3	N1	M0	unknow	unknow	TCGA
TCGA-A6-5656	1001	0	74	Male	Left-side	1	T2	N0	M0	unknow	unknow	TCGA
TCGA-A6-5659	926	0	82	Male	Right-side	1	T2	N0	M0	unknow	unknow	TCGA
TCGA-A6-5660	888	0	73	Male	Right-side	3	T3	N2	M0	unknow	unknow	TCGA
TCGA-A6-5661	1020	0	80	Female	Right-side	2	T3	N0	M0	unknow	unknow	TCGA
TCGA-A6-5662	718	0	46	Male	Left-side	4	T3	N2	M1	YES	unknow	TCGA
TCGA-A6-5664	672	0	80	Male	Right-side	3	T4	N2	unknow	unknow	unknow	TCGA
TCGA-A6-5665	671	0	84	Female	Right-side	2	T3	N0	M0	unknow	Abnormal	TCGA
TCGA-A6-5666	995	0	78	Male	Left-side	2	T4	N0	M0	unknow	unknow	TCGA
TCGA-A6-5667	887	0	40	Female	Left-side	3	T3	N1	unknow	unknow	unknow	TCGA
TCGA-A6-6137	824	0	55	Male	Right-side	3	T3	N1	M0	unknow	unknow	TCGA
TCGA-A6-6138	685	0	61	Male	Right-side	1	T2	N0	M0	unknow	unknow	TCGA
TCGA-A6-6140	734	0	62	Male	Left-side	2	T3	N0	M0	unknow	unknow	TCGA
TCGA-A6-6141	255	0	31	Male	Right-side	2	T3	N0	M0	unknow	unknow	TCGA
TCGA-A6-6142	763	0	56	Female	Left-side	4	T3	N1	M1	NO	unknow	TCGA
TCGA-A6-6651	662	0	55	Female	Right-side	3	T3	N1	unknow	unknow	unknow	TCGA
TCGA-A6-6652	751	0	59	Male	Left-side	4	T3	N0	M1	unknow	unknow	TCGA
TCGA-A6-6653	742	0	82	Male	Right-side	1	T2	N0	M0	unknow	Abnormal	TCGA
TCGA-A6-6654	726	0	65	Female	Left-side	3	T3	N1	M0	unknow	unknow	TCGA
TCGA-A6-A565	494	1	34	Female	Right-side	3	T3	N2	unknow	unknow	unknow	TCGA
TCGA-A6-A566	758	1	55	Female	Left-side	3	T4	N1	M0	NO	unknow	TCGA
TCGA-A6-A567	1881	1	56	Male	Left-side	4	T3	N1	M1	unknow	unknow	TCGA
TCGA-A6-A56B	1711	1	57	Male	Left-side	3	T3	N1	M0	unknow	unknow	TCGA
TCGA-A6-A5ZU	293	0	59	Male	Right-side	3	T3	N1	M0	unknow	unknow	TCGA
TCGA-AA-3489	214	1	75	Male	Left-side	2	T3	N0	M0	unknow	unknow	TCGA
TCGA-AA-3492	1	1	90	Female	Right-side	2	T3	N0	M0	unknow	unknow	TCGA
TCGA-AA-3494	31	0	55	Male	Left-side	4	T3	N0	M1	unknow	unknow	TCGA
TCGA-AA-3495	1127	0	79	Male	Right-side	1	T2	N0	M0	unknow	unknow	TCGA
TCGA-AA-3496	31	0	83	Female	Right-side	2	T3	N0	M0	unknow	unknow	TCGA
TCGA-AA-3502	1065	0	73	Male	Right-side	1	T2	N0	M0	unknow	unknow	TCGA
TCGA-AA-3506	1765	0	77	Male	Right-side	1	T2	N0	M0	unknow	unknow	TCGA
TCGA-AA-3509	1915	0	54	Female	Left-side	2	T3	N0	M0	unknow	unknow	TCGA
TCGA-AA-3510	1946	0	70	Male	Right-side	2	T3	N0	M0	unknow	unknow	TCGA
TCGA-AA-3511	212	0	64	Male	Left-side	2	T4	N0	M0	unknow	unknow	TCGA
TCGA-AA-3514	31	0	81	Female	Right-side	1	T2	N0	M0	unknow	unknow	TCGA
TCGA-AA-3516	396	1	74	Female	Right-side	3	T3	N2	M0	unknow	unknow	TCGA
TCGA-AA-3517	1186	0	60	Male	Left-side	2	T3	N0	M0	unknow	unknow	TCGA
TCGA-AA-3518	31	0	81	Female	Right-side	2	T3	N0	M0	unknow	unknow	TCGA
TCGA-AA-3519	276	0	63	Male	Left-side	3	T3	N1	M0	unknow	unknow	TCGA
TCGA-AA-3520	731	0	86	Female	Right-side	2	T3	N0	M0	unknow	unknow	TCGA
TCGA-AA-3522	1127	0	67	Male	Right-side	2	T3	N0	M0	unknow	unknow	TCGA
TCGA-AA-3524	1096	0	85	Male	Left-side	2	T3	N0	M0	unknow	unknow	TCGA
TCGA-AA-3525	1	0	90	Male	Right-side	3	T3	N1	M0	unknow	unknow	TCGA
TCGA-AA-3526	580	0	57	Male	Left-side	1	T2	N0	M0	unknow	unknow	TCGA
TCGA-AA-3530	580	0	80	Male	Right-side	1	T2	N0	M0	unknow	unknow	TCGA
TCGA-AA-3531	1035	0	75	Female	Left-side	2	T3	N0	M0	unknow	unknow	TCGA
TCGA-AA-3532	882	0	63	Male	Left-side	2	T3	N0	M0	unknow	unknow	TCGA
TCGA-AA-3534	882	0	78	Female	Right-side	2	T3	N0	M0	unknow	unknow	TCGA
TCGA-AA-3538	791	0	54	Female	Left-side	1	T2	N0	M0	unknow	unknow	TCGA
TCGA-AA-3542	395	0	69	Male	Left-side	3	T3	N2	M0	unknow	unknow	TCGA
TCGA-AA-3543	30	0	84	Male	Right-side	1	T2	N0	M0	unknow	unknow	TCGA
TCGA-AA-3544	426	0	68	Male	Left-side	1	T2	N0	M0	unknow	unknow	TCGA
TCGA-AA-3548	1034	0	71	Female	Right-side	3	T3	N2	M0	unknow	unknow	TCGA
TCGA-AA-3549	639	0	69	Male	Right-side	1	T2	N0	M0	unknow	unknow	TCGA
TCGA-AA-3552	396	1	85	Male	Right-side	3	T3	N2	M0	unknow	unknow	TCGA
TCGA-AA-3553	730	0	61	Female	Left-side	1	T2	N0	M0	unknow	unknow	TCGA
TCGA-AA-3554	546	0	62	Female	Right-side	2	T3	N0	M0	unknow	unknow	TCGA
TCGA-AA-3555	911	0	81	Female	Right-side	2	T3	N0	M0	unknow	unknow	TCGA
TCGA-AA-3556	700	0	78	Male	Left-side	1	T2	N0	M0	unknow	unknow	TCGA
TCGA-AA-3560	608	0	72	Female	Left-side	3	T3	N2	M0	unknow	unknow	TCGA
TCGA-AA-3561	424	0	72	Male	Right-side	2	T3	N0	M0	unknow	unknow	TCGA
TCGA-AA-3562	608	0	82	Male	Left-side	3	T3	N2	M0	unknow	unknow	TCGA
TCGA-AA-3655	1856	0	68	Male	Left-side	2	T3	N0	M0	unknow	unknow	TCGA
TCGA-AA-3660	2375	0	51	Female	Left-side	2	T3	N0	M0	unknow	unknow	TCGA
TCGA-AA-3662	184	0	80	Female	Left-side	4	T4	N2	M1	unknow	unknow	TCGA
TCGA-AA-3663	212	0	42	Male	Right-side	2	T3	N0	M0	unknow	unknow	TCGA
TCGA-AA-3664	1643	0	74	Female	Right-side	2	T3	N0	M0	unknow	unknow	TCGA
TCGA-AA-3666	61	1	68	Male	Right-side	3	T3	N1	M0	unknow	unknow	TCGA
TCGA-AA-3667	426	0	36	Female	Left-side	1	T2	N0	M0	unknow	unknow	TCGA
TCGA-AA-3673	1522	0	53	Female	Right-side	2	T3	N0	M0	unknow	unknow	TCGA
TCGA-AA-3675	1431	0	84	Male	Right-side	2	T3	N0	M0	unknow	unknow	TCGA
TCGA-AA-3678	1430	0	60	Female	Left-side	3	T2	N1	M0	unknow	unknow	TCGA
TCGA-AA-3679	457	0	59	Male	Left-side	4	T3	N2	M1	unknow	unknow	TCGA
TCGA-AA-3680	335	1	67	Female	Right-side	4	T4	N2	M1	unknow	unknow	TCGA
TCGA-AA-3681	182	0	77	Female	Right-side	3	T3	N1	M0	unknow	unknow	TCGA
TCGA-AA-3685	1127	0	69	Male	Left-side	2	T3	N0	M0	unknow	unknow	TCGA
TCGA-AA-3688	578	0	80	Male	Left-side	4	T3	N1	M1	unknow	unknow	TCGA
TCGA-AA-3692	1095	1	47	Female	Left-side	4	T3	N2	M1	unknow	unknow	TCGA
TCGA-AA-3696	153	1	75	Female	Left-side	4	T3	N1	M1	unknow	unknow	TCGA
TCGA-AA-3697	2587	0	77	Male	Left-side	2	T3	N0	M0	unknow	unknow	TCGA
TCGA-AA-3710	821	0	80	Female	Right-side	2	T3	N0	M0	unknow	unknow	TCGA
TCGA-AA-3713	579	0	68	Male	Right-side	4	T3	N0	M1	unknow	unknow	TCGA
TCGA-AA-3715	579	1	77	Male	Right-side	2	T3	N0	M0	unknow	unknow	TCGA
TCGA-AA-3811	306	1	84	Female	Right-side	3	T3	N2	M0	unknow	unknow	TCGA
TCGA-AA-3812	1066	0	82	Female	Left-side	2	T3	N0	M0	unknow	unknow	TCGA
TCGA-AA-3815	1005	0	65	Female	Right-side	2	T3	N0	M0	unknow	unknow	TCGA
TCGA-AA-3818	30	1	78	Female	Right-side	2	T3	N0	M0	unknow	unknow	TCGA
TCGA-AA-3819	761	0	41	Female	Left-side	2	T3	N0	M0	unknow	unknow	TCGA
TCGA-AA-3821	31	0	81	Female	Right-side	1	T2	N0	M0	unknow	unknow	TCGA
TCGA-AA-3831	547	0	66	Male	Left-side	2	T3	N0	M0	unknow	unknow	TCGA
TCGA-AA-3833	485	0	63	Female	Right-side	2	T3	N0	M0	unknow	unknow	TCGA
TCGA-AA-3837	1186	0	67	Male	Right-side	2	T3	N0	M0	unknow	unknow	TCGA
TCGA-AA-3841	1124	0	66	Male	Left-side	2	T3	N0	M0	unknow	unknow	TCGA
TCGA-AA-3842	1126	0	51	Male	Left-side	3	T2	N1	M0	unknow	unknow	TCGA
TCGA-AA-3844	454	0	78	Female	Left-side	3	T3	N2	M0	unknow	unknow	TCGA
TCGA-AA-3846	518	0	74	Female	Left-side	2	T3	N0	M0	unknow	unknow	TCGA
TCGA-AA-3848	306	1	82	Female	Left-side	3	T3	N2	M0	unknow	unknow	TCGA
TCGA-AA-3851	1006	0	74	Male	Right-side	2	T3	N0	M0	unknow	unknow	TCGA
TCGA-AA-3854	1096	0	71	Female	Left-side	1	T2	N0	M0	unknow	unknow	TCGA
TCGA-AA-3855	975	0	72	Male	Left-side	1	T2	N0	M0	unknow	unknow	TCGA
TCGA-AA-3856	30	0	59	Male	Left-side	2	T3	N0	M0	unknow	unknow	TCGA
TCGA-AA-3858	945	0	67	Male	Left-side	1	T2	N0	M0	unknow	unknow	TCGA
TCGA-AA-3860	945	0	53	Female	Left-side	3	T3	N1	M0	unknow	unknow	TCGA
TCGA-AA-3861	914	0	72	Male	Right-side	2	T3	N0	M0	unknow	unknow	TCGA
TCGA-AA-3862	914	0	82	Male	Right-side	2	T3	N0	M0	unknow	unknow	TCGA
TCGA-AA-3864	1612	0	71	Male	Right-side	2	T3	N0	M0	unknow	unknow	TCGA
TCGA-AA-3866	518	0	78	Female	Right-side	1	T2	N0	M0	unknow	unknow	TCGA
TCGA-AA-3867	731	0	74	Male	Left-side	4	T3	N2	M1	unknow	unknow	TCGA
TCGA-AA-3869	822	1	76	Male	Right-side	4	T4	N2	M1	unknow	unknow	TCGA
TCGA-AA-3870	912	0	71	Female	Right-side	4	T3	N2	M1	unknow	unknow	TCGA
TCGA-AA-3875	549	0	78	Female	Right-side	1	T1	N0	M0	unknow	unknow	TCGA
TCGA-AA-3877	943	0	83	Female	Right-side	1	T1	N0	M0	unknow	unknow	TCGA
TCGA-AA-3930	61	1	66	Male	Right-side	4	T3	N2	M1	unknow	unknow	TCGA
TCGA-AA-3939	395	0	83	Male	Right-side	2	T3	N0	M0	unknow	unknow	TCGA
TCGA-AA-3941	730	0	84	Female	Right-side	4	T4	N1	M1	unknow	unknow	TCGA
TCGA-AA-3947	1004	0	60	Female	Right-side	2	T4	N0	M0	unknow	unknow	TCGA
TCGA-AA-3949	791	0	87	Female	Right-side	3	T3	N1	M0	unknow	unknow	TCGA
TCGA-AA-3950	730	0	79	Female	Right-side	2	T3	N0	M0	unknow	unknow	TCGA
TCGA-AA-3952	61	1	68	Male	Left-side	3	T3	N2	M0	unknow	unknow	TCGA
TCGA-AA-3955	638	0	38	Male	Left-side	3	T2	N2	M0	unknow	unknow	TCGA
TCGA-AA-3956	1035	0	65	Male	Right-side	2	T3	N0	M0	unknow	unknow	TCGA
TCGA-AA-3966	61	0	89	Female	Right-side	2	T3	N0	M0	unknow	unknow	TCGA
TCGA-AA-3968	669	0	55	Female	Left-side	1	T2	N0	M0	unknow	unknow	TCGA
TCGA-AA-3970	1096	0	65	Male	Left-side	2	T3	N0	M0	unknow	unknow	TCGA
TCGA-AA-3971	489	0	58	Male	Left-side	3	T3	N1	M0	unknow	unknow	TCGA
TCGA-AA-3972	1551	0	72	Male	Left-side	4	T3	N1	M1	unknow	unknow	TCGA
TCGA-AA-3973	397	0	69	Male	Left-side	4	T4	N1	M1	unknow	unknow	TCGA
TCGA-AA-3975	1036	0	80	Male	Left-side	1	T2	N0	M0	unknow	unknow	TCGA
TCGA-AA-3979	730	0	84	Male	Left-side	2	T3	N0	M0	unknow	unknow	TCGA
TCGA-AA-3980	242	0	89	Female	Left-side	1	T2	N0	M0	unknow	unknow	TCGA
TCGA-AA-3982	822	0	75	Male	Left-side	3	T3	N1	M0	unknow	unknow	TCGA
TCGA-AA-3986	580	0	73	Male	Right-side	1	T2	N0	M0	unknow	unknow	TCGA
TCGA-AA-3989	242	1	84	Male	Right-side	4	T3	N2	M1	unknow	unknow	TCGA
TCGA-AA-3994	822	0	69	Male	Right-side	3	T3	N1	M0	unknow	unknow	TCGA
TCGA-AA-A004	424	0	76	Male	Left-side	2	T3	N0	M0	unknow	unknow	TCGA
TCGA-AA-A00A	1157	0	80	Male	Right-side	2	T3	N0	M0	unknow	unknow	TCGA
TCGA-AA-A00D	578	0	70	Male	Right-side	1	T2	N0	M0	unknow	unknow	TCGA
TCGA-AA-A00E	913	0	65	Male	Right-side	2	T3	N0	M0	unknow	unknow	TCGA
TCGA-AA-A00F	1035	0	66	Male	Left-side	3	T3	N2	M0	unknow	unknow	TCGA
TCGA-AA-A00J	549	0	80	Male	Right-side	3	T4	N1	M0	unknow	unknow	TCGA
TCGA-AA-A00K	549	0	79	Male	Left-side	2	T3	N0	M0	unknow	unknow	TCGA
TCGA-AA-A00L	1157	0	66	Male	Right-side	2	T3	N0	M0	unknow	unknow	TCGA
TCGA-AA-A00N	122	1	75	Male	Right-side	2	T4	N0	M0	unknow	unknow	TCGA
TCGA-AA-A00O	822	0	83	Female	Left-side	3	T3	N2	M0	unknow	unknow	TCGA
TCGA-AA-A00Q	1278	0	66	Female	Left-side	3	T4	N1	M0	unknow	unknow	TCGA
TCGA-AA-A00R	30	0	64	Female	Right-side	1	T2	N0	M0	unknow	unknow	TCGA
TCGA-AA-A00U	518	0	50	Male	Right-side	3	T3	N1	M0	unknow	unknow	TCGA
TCGA-AA-A00W	456	0	80	Male	Left-side	1	T1	N0	M0	unknow	unknow	TCGA
TCGA-AA-A00Z	669	0	70	Male	Left-side	2	T3	N0	M0	unknow	unknow	TCGA
TCGA-AA-A010	1064	0	46	Female	Right-side	2	T4	N0	M0	unknow	unknow	TCGA
TCGA-AA-A017	457	0	57	Female	Left-side	2	T3	N0	M0	unknow	unknow	TCGA
TCGA-AA-A01C	457	0	75	Male	Right-side	3	T2	N1	M0	unknow	unknow	TCGA
TCGA-AA-A01F	974	0	72	Male	Left-side	3	T3	N1	M0	unknow	unknow	TCGA
TCGA-AA-A01G	365	0	63	Male	Right-side	2	T3	N0	M0	unknow	unknow	TCGA
TCGA-AA-A01I	943	0	76	Male	Left-side	1	T2	N0	M0	unknow	unknow	TCGA
TCGA-AA-A01K	943	0	74	Female	Left-side	3	T3	N2	M0	unknow	unknow	TCGA
TCGA-AA-A01P	1158	1	80	Female	Right-side	3	T3	N1	M0	unknow	unknow	TCGA
TCGA-AA-A01Q	31	0	48	Female	Right-side	2	T3	N0	M0	unknow	unknow	TCGA
TCGA-AA-A01R	1065	0	47	Male	Right-side	3	T3	N2	M0	unknow	unknow	TCGA
TCGA-AA-A01S	31	0	47	Female	Left-side	3	T3	N1	M0	unknow	unknow	TCGA
TCGA-AA-A01T	1005	0	63	Female	Left-side	3	T3	N1	M0	unknow	unknow	TCGA
TCGA-AA-A01V	31	0	59	Male	Right-side	1	T2	N0	M0	unknow	unknow	TCGA
TCGA-AA-A01X	791	0	80	Female	Left-side	3	T2	N1	M0	unknow	unknow	TCGA
TCGA-AA-A01Z	1126	0	68	Male	Right-side	2	T3	N0	M0	unknow	unknow	TCGA
TCGA-AA-A024	1188	1	81	Male	Left-side	2	T3	N0	M0	unknow	unknow	TCGA
TCGA-AA-A029	1581	0	67	Male	Right-side	2	T3	N0	M0	unknow	unknow	TCGA
TCGA-AA-A02E	90	1	82	Female	Right-side	4	T3	N1	M1	unknow	unknow	TCGA
TCGA-AA-A02F	1216	0	68	Female	Left-side	4	T3	N1	M1	unknow	unknow	TCGA
TCGA-AA-A02H	61	1	74	Female	Left-side	4	T3	N2	M1	unknow	unknow	TCGA
TCGA-AA-A02J	153	1	70	Female	Left-side	4	T3	N0	M1	unknow	unknow	TCGA
TCGA-AA-A02K	426	1	50	Male	Right-side	4	T4	N2	M1	unknow	unknow	TCGA
TCGA-AA-A02O	28	0	82	Male	Right-side	2	T3	N0	M0	unknow	unknow	TCGA
TCGA-AA-A02R	670	1	84	Female	Right-side	2	T3	N0	M0	unknow	unknow	TCGA
TCGA-AA-A02W	1247	0	73	Female	Left-side	1	T2	N0	M0	unknow	unknow	TCGA
TCGA-AA-A02Y	1216	0	73	Male	Right-side	1	T2	N0	M0	unknow	unknow	TCGA
TCGA-AA-A03J	1246	0	65	Female	Left-side	1	T2	N0	M0	unknow	unknow	TCGA
TCGA-AD-5900	370	0	67	Male	Right-side	1	T2	N0	unknow	unknow	unknow	TCGA
TCGA-AD-6548	650	0	81	Female	Left-side	1	T2	N0	M0	unknow	unknow	TCGA
TCGA-AD-6888	472	1	73	Male	Right-side	3	T3	N1	M0	unknow	unknow	TCGA
TCGA-AD-6889	2532	1	76	Male	Right-side	2	T3	N0	M0	unknow	unknow	TCGA
TCGA-AD-6895	763	0	84	Male	Right-side	3	T3	N1	M0	unknow	unknow	TCGA
TCGA-AD-6899	176	1	84	Male	Right-side	3	T4	N2	unknow	unknow	unknow	TCGA
TCGA-AD-6965	805	0	62	Male	Right-side	3	T4	N2	M0	unknow	unknow	TCGA
TCGA-AD-A5EK	500	0	51	Male	Right-side	1	T2	N0	unknow	unknow	unknow	TCGA
TCGA-AF-2690	524	1	76	Female	Left-side	3	T3	N2	M0	unknow	unknow	TCGA
TCGA-AF-3911	1148	0	48	Male	Left-side	3	T3	N2	unknow	unknow	unknow	TCGA
TCGA-AF-4110	912	0	77	Male	Left-side	4	T4	N2	unknow	unknow	unknow	TCGA
TCGA-AG-3574	91	1	89	Female	Left-side	2	T3	N0	M0	unknow	unknow	TCGA
TCGA-AG-3575	365	0	51	Male	Left-side	2	T3	N0	M0	unknow	unknow	TCGA
TCGA-AG-3582	1096	1	75	Male	Left-side	4	T3	N1	M1	unknow	unknow	TCGA
TCGA-AG-3584	730	1	60	Male	Left-side	4	T3	N2	M1	unknow	unknow	TCGA
TCGA-AG-3587	1400	0	65	Male	Left-side	1	T2	N0	M0	NO	unknow	TCGA
TCGA-AG-3608	485	0	79	Female	Left-side	2	T3	N0	M0	unknow	unknow	TCGA
TCGA-AG-3612	608	0	55	Female	Left-side	3	T3	N1	M0	unknow	unknow	TCGA
TCGA-AG-3726	243	0	63	Female	Left-side	1	T2	N0	M0	unknow	unknow	TCGA
TCGA-AG-3728	912	0	73	Male	Left-side	3	T3	N1	M0	unknow	unknow	TCGA
TCGA-AG-3731	1126	0	65	Male	Left-side	4	T3	N1	M1	unknow	unknow	TCGA
TCGA-AG-3742	30	0	85	Female	Left-side	1	T1	N0	M0	unknow	unknow	TCGA
TCGA-AG-3878	30	0	64	Male	Left-side	1	T2	N0	M0	unknow	unknow	TCGA
TCGA-AG-3882	608	0	66	Female	Left-side	1	T2	N0	M0	unknow	unknow	TCGA
TCGA-AG-3883	31	0	69	Male	Left-side	1	T2	N0	M0	unknow	unknow	TCGA
TCGA-AG-3885	546	0	71	Female	Left-side	3	T3	N1	M0	unknow	unknow	TCGA
TCGA-AG-3887	1124	0	68	Male	Left-side	2	T3	N0	M0	unknow	unknow	TCGA
TCGA-AG-3890	518	0	62	Male	Left-side	1	T2	N0	M0	unknow	unknow	TCGA
TCGA-AG-3892	396	0	57	Female	Left-side	1	T1	N0	M0	unknow	unknow	TCGA
TCGA-AG-3894	426	0	65	Male	Left-side	2	T3	N0	M0	unknow	unknow	TCGA
TCGA-AG-3896	31	0	85	Female	Left-side	1	T2	N0	M0	unknow	unknow	TCGA
TCGA-AG-3898	1461	0	61	Male	Left-side	2	T3	N0	M0	unknow	unknow	TCGA
TCGA-AG-4005	427	0	64	Male	Left-side	4	T3	N2	M1	unknow	unknow	TCGA
TCGA-AG-4007	31	0	87	Male	Left-side	4	T4	N2	M1	unknow	unknow	TCGA
TCGA-AG-4008	518	0	63	Male	Left-side	2	T3	N0	M0	unknow	unknow	TCGA
TCGA-AG-4021	121	1	84	Female	Left-side	4	T3	N2	M1	unknow	unknow	TCGA
TCGA-AG-4022	1400	0	59	Female	Left-side	2	T3	N0	M0	unknow	unknow	TCGA
TCGA-AG-A002	638	0	35	Male	Left-side	1	T2	N0	M0	unknow	unknow	TCGA
TCGA-AG-A008	424	0	50	Female	Left-side	1	T2	N0	M0	unknow	unknow	TCGA
TCGA-AG-A00C	183	0	49	Female	Left-side	3	T3	N1	M0	unknow	unknow	TCGA
TCGA-AG-A00H	790	0	75	Male	Left-side	2	T3	N0	M0	unknow	unknow	TCGA
TCGA-AG-A00Y	700	0	68	Male	Left-side	2	T3	N0	M0	unknow	unknow	TCGA
TCGA-AG-A011	1126	0	80	Male	Left-side	2	T3	N0	M0	unknow	unknow	TCGA
TCGA-AG-A014	485	0	86	Male	Left-side	1	T2	N0	M0	unknow	unknow	TCGA
TCGA-AG-A015	1096	0	64	Female	Left-side	1	T1	N0	M0	unknow	unknow	TCGA
TCGA-AG-A016	276	0	55	Male	Left-side	4	T3	N2	M1	unknow	unknow	TCGA
TCGA-AG-A01J	31	0	59	Female	Left-side	2	T3	N0	M0	unknow	unknow	TCGA
TCGA-AG-A01N	943	0	68	Female	Left-side	4	T2	N0	M1	unknow	unknow	TCGA
TCGA-AG-A020	31	0	57	Female	Left-side	3	T3	N1	M0	unknow	unknow	TCGA
TCGA-AG-A023	1581	1	62	Female	Left-side	4	T4	N2	M1	unknow	unknow	TCGA
TCGA-AG-A025	1520	0	62	Female	Left-side	1	T1	N0	M0	unknow	unknow	TCGA
TCGA-AG-A026	59	1	66	Male	Left-side	2	T4	N0	M0	unknow	unknow	TCGA
TCGA-AG-A02G	1185	1	66	Male	Left-side	4	T2	N1	M1	unknow	unknow	TCGA
TCGA-AG-A02N	1885	0	67	Male	Left-side	2	T3	N0	M0	unknow	unknow	TCGA
TCGA-AG-A02X	1247	0	77	Male	Left-side	1	T2	N0	M0	unknow	unknow	TCGA
TCGA-AG-A032	1157	0	68	Male	Left-side	3	T3	N1	M0	unknow	unknow	TCGA
TCGA-AG-A036	3562	0	71	Male	Left-side	3	T3	N2	M0	unknow	unknow	TCGA
TCGA-AM-5820	14	0	59	Female	Left-side	4	T4	N2	M1	unknow	unknow	TCGA
TCGA-AM-5821	28	0	68	Female	Left-side	2	T3	N0	M0	unknow	unknow	TCGA
TCGA-AU-3779	441	0	80	Female	Left-side	2	T3	N0	M0	unknow	unknow	TCGA
TCGA-AU-6004	824	0	69	Female	Right-side	1	T2	N0	M0	unknow	unknow	TCGA
TCGA-AY-4070	496	1	50	Female	Right-side	3	T3	N2	M0	NO	unknow	TCGA
TCGA-AY-6196	6	0	47	Male	Right-side	3	T3	N2	unknow	unknow	unknow	TCGA
TCGA-AY-6197	652	0	60	Male	Right-side	2	T3	N0	unknow	unknow	unknow	TCGA
TCGA-AY-6386	542	0	66	Female	Right-side	3	T3	N1	M0	unknow	unknow	TCGA
TCGA-AY-A54L	525	0	74	Female	Right-side	1	T2	N0	M0	unknow	unknow	TCGA
TCGA-AY-A69D	543	0	55	Female	Right-side	2	T3	N0	M0	unknow	unknow	TCGA
TCGA-AY-A71X	588	0	54	Female	Right-side	1	T2	N0	M0	unknow	unknow	TCGA
TCGA-AY-A8YK	573	0	44	Male	Left-side	4	T3	N2	M1	unknow	unknow	TCGA
TCGA-AZ-4308	3324	0	47	Female	Left-side	3	T3	N1	M0	unknow	unknow	TCGA
TCGA-AZ-4313	2310	0	51	Female	Left-side	1	T1	N0	M0	unknow	unknow	TCGA
TCGA-AZ-4315	1776	0	61	Male	Right-side	2	T3	N0	M0	unknow	unknow	TCGA
TCGA-AZ-4323	43	1	37	Male	Right-side	4	T4	N2	M1	unknow	unknow	TCGA
TCGA-AZ-4616	156	1	82	Female	Right-side	4	T3	N2	M1	unknow	unknow	TCGA
TCGA-AZ-5403	1910	1	43	Male	Left-side	2	T3	N0	unknow	unknow	unknow	TCGA
TCGA-AZ-5407	2683	0	51	Female	Right-side	1	T1	N0	M0	unknow	unknow	TCGA
TCGA-AZ-6599	206	1	72	Male	Right-side	1	T2	N0	unknow	unknow	unknow	TCGA
TCGA-AZ-6600	368	1	64	Male	Right-side	4	T4	N1	M1	unknow	unknow	TCGA
TCGA-AZ-6601	3042	1	68	Male	Left-side	2	T3	N0	M0	unknow	unknow	TCGA
TCGA-AZ-6605	159	1	77	Male	Right-side	3	T4	N1	M0	unknow	unknow	TCGA
TCGA-AZ-6606	357	1	81	Male	Right-side	4	T4	N2	M1	unknow	unknow	TCGA
TCGA-AZ-6607	97	1	69	Male	Left-side	4	T4	N2	M1	unknow	unknow	TCGA
TCGA-AZ-6608	59	1	55	Female	Left-side	3	T2	N1	M0	unknow	unknow	TCGA
TCGA-BM-6198	646	0	73	Male	Left-side	3	T3	N1	unknow	unknow	unknow	TCGA
TCGA-CA-5254	386	0	42	Female	Right-side	2	T3	N0	M0	unknow	unknow	TCGA
TCGA-CA-5255	376	0	45	Male	Right-side	2	T3	N0	M0	unknow	unknow	TCGA
TCGA-CA-5256	379	0	54	Female	Right-side	2	T3	N0	M0	unknow	unknow	TCGA
TCGA-CA-5796	377	0	52	Female	Right-side	2	T3	N0	M0	unknow	unknow	TCGA
TCGA-CA-5797	383	0	56	Male	Left-side	2	T3	N0	M0	unknow	unknow	TCGA
TCGA-CA-6715	383	0	63	Male	Left-side	3	T3	N1	M0	unknow	unknow	TCGA
TCGA-CA-6716	371	0	65	Male	Right-side	2	T3	N0	M0	unknow	unknow	TCGA
TCGA-CA-6717	388	0	57	Male	Right-side	2	T3	N0	M0	unknow	unknow	TCGA
TCGA-CA-6718	306	1	46	Male	Right-side	2	T3	N0	M0	unknow	unknow	TCGA
TCGA-CA-6719	435	0	77	Male	Left-side	2	T3	N0	M0	unknow	unknow	TCGA
TCGA-CI-6619	184	0	41	Male	Left-side	4	T3	N1	M1	unknow	unknow	TCGA
TCGA-CI-6620	1009	0	41	Female	Left-side	4	T3	N1	M1	unknow	unknow	TCGA
TCGA-CI-6621	419	0	63	Male	Left-side	3	T3	N1	unknow	unknow	unknow	TCGA
TCGA-CI-6622	1362	0	74	Male	Left-side	2	T4	N0	M0	unknow	unknow	TCGA
TCGA-CI-6623	1443	0	44	Male	Left-side	1	T1	N0	M0	unknow	unknow	TCGA
TCGA-CI-6624	1466	0	53	Female	Left-side	1	T2	N0	M0	unknow	unknow	TCGA
TCGA-CK-4947	534	0	46	Female	Left-side	3	T4	N1	M0	unknow	unknow	TCGA
TCGA-CK-4948	4502	0	45	Female	Left-side	3	T3	N1	M0	unknow	unknow	TCGA
TCGA-CK-4950	2599	0	68	Female	Right-side	3	T3	N1	M0	unknow	unknow	TCGA
TCGA-CK-4951	2134	1	79	Female	Right-side	2	T3	N0	M0	unknow	unknow	TCGA
TCGA-CK-4952	475	0	48	Female	Right-side	3	T4	N2	M0	unknow	unknow	TCGA
TCGA-CK-5912	1493	1	81	Male	Right-side	1	T2	N0	unknow	unknow	unknow	TCGA
TCGA-CK-5913	1561	0	58	Female	Right-side	2	T3	N0	unknow	unknow	Normal	TCGA
TCGA-CK-5914	669	0	81	Male	Left-side	3	T3	N1	unknow	unknow	unknow	TCGA
TCGA-CK-5916	643	1	71	Female	Right-side	1	T1	N0	M0	unknow	unknow	TCGA
TCGA-CK-6747	820	0	87	Female	Right-side	2	T3	N0	unknow	unknow	unknow	TCGA
TCGA-CK-6748	61	0	45	Female	Left-side	4	T3	N1	M1	YES	unknow	TCGA
TCGA-CK-6751	518	0	88	Female	Right-side	1	T2	N0	unknow	unknow	unknow	TCGA
TCGA-CM-4743	701	0	69	Male	Right-side	2	T3	N0	M0	unknow	unknow	TCGA
TCGA-CM-4744	609	0	69	Male	Right-side	1	T2	N0	M0	unknow	unknow	TCGA
TCGA-CM-4746	1126	0	61	Male	Left-side	1	T2	N0	M0	unknow	unknow	TCGA
TCGA-CM-4747	761	0	47	Male	Right-side	4	T4	N1	M1	unknow	unknow	TCGA
TCGA-CM-4748	792	0	53	Male	Right-side	3	T4	N1	M0	unknow	unknow	TCGA
TCGA-CM-4751	822	0	62	Male	Right-side	3	T3	N1	M0	unknow	unknow	TCGA
TCGA-CM-4752	396	0	58	Male	Right-side	2	T3	N0	M0	unknow	unknow	TCGA
TCGA-CM-5341	884	0	82	Female	Left-side	3	T2	N1	M0	unknow	unknow	TCGA
TCGA-CM-5344	670	0	39	Female	Left-side	3	T3	N1	M0	unknow	unknow	TCGA
TCGA-CM-5348	699	0	72	Male	Right-side	3	T3	N1	M0	unknow	unknow	TCGA
TCGA-CM-5349	915	0	68	Female	Right-side	2	T3	N0	M0	unknow	unknow	TCGA
TCGA-CM-5860	974	0	44	Male	Right-side	2	T3	N0	M0	unknow	unknow	TCGA
TCGA-CM-5861	457	0	63	Female	Right-side	2	T3	N0	M0	unknow	unknow	TCGA
TCGA-CM-5862	153	1	80	Male	Right-side	4	T3	N1	M1	NO	Normal	TCGA
TCGA-CM-5863	457	0	60	Female	Right-side	3	T3	N1	M0	unknow	unknow	TCGA
TCGA-CM-5864	457	0	60	Male	Right-side	1	T2	N0	M0	unknow	unknow	TCGA
TCGA-CM-5868	518	0	59	Female	Left-side	4	T4	N1	M1	NO	Normal	TCGA
TCGA-CM-6161	457	0	36	Female	Left-side	1	T2	N0	M0	unknow	unknow	TCGA
TCGA-CM-6162	365	0	48	Female	Right-side	3	T3	N1	M0	unknow	unknow	TCGA
TCGA-CM-6163	427	0	74	Male	Left-side	1	T1	N0	M0	unknow	unknow	TCGA
TCGA-CM-6164	883	0	46	Female	Left-side	2	T3	N0	M0	unknow	unknow	TCGA
TCGA-CM-6165	488	0	74	Male	Left-side	2	T3	N0	M0	unknow	unknow	TCGA
TCGA-CM-6166	669	0	48	Female	Right-side	1	T2	N0	M0	unknow	unknow	TCGA
TCGA-CM-6167	456	0	57	Female	Right-side	3	T3	N2	M0	unknow	unknow	TCGA
TCGA-CM-6168	395	0	84	Female	Right-side	2	T3	N0	M0	unknow	unknow	TCGA
TCGA-CM-6169	396	0	67	Male	Right-side	2	T3	N0	M0	unknow	unknow	TCGA
TCGA-CM-6170	457	0	73	Female	Left-side	1	T2	N0	M0	unknow	unknow	TCGA
TCGA-CM-6171	427	0	77	Female	Right-side	1	T2	N0	M0	unknow	unknow	TCGA
TCGA-CM-6172	335	0	70	Female	Left-side	3	T3	N1	M0	unknow	unknow	TCGA
TCGA-CM-6674	394	0	39	Male	Right-side	2	T3	N0	M0	unknow	unknow	TCGA
TCGA-CM-6675	397	0	35	Male	Right-side	4	T3	N2	M1	unknow	unknow	TCGA
TCGA-CM-6676	337	0	82	Male	Left-side	1	T2	N0	M0	unknow	unknow	TCGA
TCGA-CM-6677	337	0	75	Female	Right-side	2	T3	N0	M0	unknow	unknow	TCGA
TCGA-CM-6678	335	0	63	Female	Left-side	4	T4	N1	M1	YES	Normal	TCGA
TCGA-CM-6679	306	0	58	Male	Left-side	2	T3	N0	M0	unknow	unknow	TCGA
TCGA-CM-6680	366	0	78	Female	Right-side	3	T3	N2	M0	unknow	unknow	TCGA
TCGA-D5-5538	1661	1	60	Female	Right-side	3	T3	N1	M0	unknow	unknow	TCGA
TCGA-D5-5539	596	0	60	Male	Right-side	3	T3	N1	M0	unknow	unknow	TCGA
TCGA-D5-5540	1706	0	73	Male	Right-side	2	T3	N0	M0	unknow	unknow	TCGA
TCGA-D5-5541	1701	0	63	Male	Left-side	3	T3	N1	M0	unknow	unknow	TCGA
TCGA-D5-6531	540	0	75	Male	Right-side	2	T3	N0	M0	unknow	unknow	TCGA
TCGA-D5-6532	555	0	61	Male	Left-side	2	T3	N0	M0	unknow	unknow	TCGA
TCGA-D5-6534	1316	0	62	Female	Right-side	2	T3	N0	M0	unknow	unknow	TCGA
TCGA-D5-6535	460	0	80	Female	Right-side	3	T3	N1	unknow	unknow	unknow	TCGA
TCGA-D5-6536	543	0	73	Male	Left-side	2	T3	N0	M0	unknow	unknow	TCGA
TCGA-D5-6537	146	1	64	Male	Right-side	3	T3	N1	unknow	unknow	unknow	TCGA
TCGA-D5-6538	521	0	79	Female	Right-side	3	T3	N2	M0	unknow	unknow	TCGA
TCGA-D5-6540	491	0	66	Male	Right-side	1	T2	N0	M0	unknow	unknow	TCGA
TCGA-D5-6541	474	0	49	Male	Left-side	2	T3	N0	M0	unknow	unknow	TCGA
TCGA-D5-6898	229	0	51	Female	Left-side	1	T2	N0	M0	unknow	unknow	TCGA
TCGA-D5-6920	377	0	77	Female	Left-side	2	T3	N0	M0	unknow	unknow	TCGA
TCGA-D5-6922	308	0	76	Male	Left-side	3	T3	N1	M0	unknow	unknow	TCGA
TCGA-D5-6923	378	0	57	Male	Left-side	1	T2	N0	M0	unknow	unknow	TCGA
TCGA-D5-6924	435	0	68	Male	Left-side	2	T3	N0	M0	unknow	unknow	TCGA
TCGA-D5-6926	275	0	65	Male	Left-side	3	T4	N1	M0	unknow	unknow	TCGA
TCGA-D5-6927	287	0	34	Male	Right-side	2	T3	N0	M0	unknow	unknow	TCGA
TCGA-D5-6928	354	0	80	Male	Right-side	2	T3	N0	M0	unknow	unknow	TCGA
TCGA-D5-6929	408	0	49	Female	Left-side	4	T3	N1	M1	unknow	unknow	TCGA
TCGA-D5-6930	406	0	67	Male	Right-side	2	T3	N0	M0	unknow	unknow	TCGA
TCGA-D5-6931	365	0	77	Male	Right-side	3	T4	N2	M0	unknow	unknow	TCGA
TCGA-D5-6932	346	0	69	Male	Right-side	2	T3	N0	M0	unknow	unknow	TCGA
TCGA-D5-7000	312	0	79	Female	Right-side	1	T2	N0	M0	unknow	unknow	TCGA
TCGA-DC-5869	943	0	62	Female	Left-side	3	T3	N1	M0	unknow	unknow	TCGA
TCGA-DC-6158	334	1	70	Male	Left-side	1	T2	N0	M0	unknow	unknow	TCGA
TCGA-DM-A1D0	3974	0	79	Female	Left-side	2	T3	N0	M0	YES	Normal	TCGA
TCGA-DM-A1D4	2821	1	80	Male	Right-side	2	T3	N0	M0	unknow	Normal	TCGA
TCGA-DM-A1D6	570	1	88	Male	Left-side	2	T3	N0	M0	YES	Normal	TCGA
TCGA-DM-A1D7	405	1	82	Male	Left-side	2	T3	N0	M0	NO	Normal	TCGA
TCGA-DM-A1D9	4270	0	67	Female	Right-side	2	T3	N0	M0	unknow	unknow	TCGA
TCGA-DM-A1DA	228	1	71	Female	Right-side	3	T3	N2	M0	NO	Normal	TCGA
TCGA-DM-A1DB	1348	1	68	Male	Left-side	2	T3	N0	M0	NO	Normal	TCGA
TCGA-DM-A1HA	2600	0	82	Male	Right-side	3	T3	N2	M0	YES	Normal	TCGA
TCGA-DM-A1HB	4126	0	75	Male	Right-side	3	T3	N1	M0	NO	Abnormal	TCGA
TCGA-DM-A280	236	1	70	Female	Right-side	2	T3	N0	M0	YES	Normal	TCGA
TCGA-DM-A282	4233	0	60	Female	Right-side	2	T3	N0	M0	NO	Normal	TCGA
TCGA-DM-A285	179	1	71	Female	Right-side	4	T3	N2	M1	NO	Normal	TCGA
TCGA-DM-A288	427	1	68	Male	Right-side	3	T3	N2	M0	YES	unknow	TCGA
TCGA-DM-A28A	805	1	78	Male	Right-side	3	T3	N2	M0	YES	Normal	TCGA
TCGA-DM-A28C	2475	1	74	Male	Left-side	2	T3	N0	M0	unknow	unknow	TCGA
TCGA-DM-A28E	3648	0	72	Female	Left-side	2	T3	N0	M0	YES	Normal	TCGA
TCGA-DM-A28F	1094	1	73	Male	Left-side	3	T3	N1	M0	NO	Normal	TCGA
TCGA-DM-A28G	1849	1	75	Male	Right-side	2	T3	N0	M0	NO	Normal	TCGA
TCGA-DM-A28H	3561	0	50	Male	Right-side	3	T3	N2	M0	NO	Normal	TCGA
TCGA-DM-A28K	2988	0	75	Male	Right-side	2	T3	N0	M0	unknow	unknow	TCGA
TCGA-DM-A28M	2895	0	63	Male	Left-side	2	T3	N0	M0	YES	Normal	TCGA
TCGA-DT-5265	384	0	51	Male	Left-side	2	T3	N0	M0	unknow	unknow	TCGA
TCGA-DY-A1DE	3932	0	56	Female	Left-side	2	T3	N0	M0	YES	Normal	TCGA
TCGA-DY-A1DG	1566	1	75	Male	Left-side	4	T3	N1	M1	NO	Normal	TCGA
TCGA-DY-A1H8	992	1	77	Female	Left-side	3	T2	N1	M0	YES	unknow	TCGA
TCGA-EF-5830	106	0	54	Male	Left-side	2	T4	N0	M0	unknow	unknow	TCGA
TCGA-EF-5831	127	0	72	Male	Left-side	2	T3	N0	M0	unknow	unknow	TCGA
TCGA-EI-6506	625	0	78	Female	Left-side	2	T3	N0	M0	unknow	unknow	TCGA
TCGA-EI-6507	607	0	60	Male	Left-side	2	T3	N0	M0	unknow	unknow	TCGA
TCGA-EI-6508	636	0	48	Female	Left-side	3	T3	N1	M0	unknow	unknow	TCGA
TCGA-EI-6509	517	0	53	Male	Left-side	3	T3	N2	M0	unknow	unknow	TCGA
TCGA-EI-6511	482	0	52	Male	Left-side	3	T3	N1	M0	unknow	unknow	TCGA
TCGA-EI-6512	538	0	64	Female	Left-side	3	T3	N1	M0	unknow	unknow	TCGA
TCGA-EI-6513	497	0	59	Male	Left-side	3	T3	N1	M0	unknow	unknow	TCGA
TCGA-EI-6514	496	0	59	Female	Left-side	2	T3	N0	M0	unknow	unknow	TCGA
TCGA-EI-6881	499	0	60	Male	Left-side	3	T3	N1	M0	unknow	unknow	TCGA
TCGA-EI-6882	262	0	59	Male	Left-side	2	T3	N0	M0	unknow	unknow	TCGA
TCGA-EI-6883	350	0	63	Male	Left-side	2	T3	N0	M0	unknow	unknow	TCGA
TCGA-EI-6884	328	0	71	Male	Left-side	3	T3	N1	M0	unknow	unknow	TCGA
TCGA-EI-6885	415	0	57	Female	Left-side	4	T3	N1	M1	unknow	unknow	TCGA
TCGA-EI-6917	531	0	33	Male	Left-side	3	T3	N1	M0	unknow	unknow	TCGA
TCGA-EI-7002	364	0	58	Male	Left-side	4	T3	N2	M1	unknow	unknow	TCGA
TCGA-F4-6459	262	1	61	Female	Left-side	3	T3	N2	M0	unknow	unknow	TCGA
TCGA-F4-6460	972	1	51	Female	Left-side	3	T3	N1	M0	unknow	unknow	TCGA
TCGA-F4-6461	338	1	41	Female	Right-side	3	T4	N2	M0	unknow	unknow	TCGA
TCGA-F4-6463	1087	0	51	Male	Right-side	2	T3	N0	M0	unknow	unknow	TCGA
TCGA-F4-6569	1087	0	60	Male	Right-side	1	T2	N0	M0	unknow	unknow	TCGA
TCGA-F4-6570	188	1	78	Female	Right-side	2	T3	N0	M0	unknow	unknow	TCGA
TCGA-F4-6703	1456	0	64	Male	Right-side	2	T3	N0	M0	unknow	unknow	TCGA
TCGA-F4-6704	47	0	60	Male	Left-side	3	T3	N2	unknow	unknow	unknow	TCGA
TCGA-F4-6805	1047	0	58	Female	Left-side	2	T3	N0	M0	unknow	unknow	TCGA
TCGA-F4-6806	1260	0	59	Female	Left-side	1	T2	N0	M0	unknow	unknow	TCGA
TCGA-F4-6807	1309	0	51	Female	Right-side	3	T3	N2	M0	unknow	unknow	TCGA
TCGA-F4-6808	1024	0	54	Female	Left-side	1	T1	N0	M0	unknow	unknow	TCGA
TCGA-F4-6809	403	1	52	Female	Left-side	4	T3	N1	M1	unknow	unknow	TCGA
TCGA-F4-6854	16	0	77	Female	Left-side	2	T3	N0	M0	NO	unknow	TCGA
TCGA-F4-6855	1442	0	70	Female	Left-side	2	T3	N0	M0	unknow	unknow	TCGA
TCGA-F4-6856	1074	0	45	Male	Right-side	1	T2	N0	M0	unknow	unknow	TCGA
TCGA-F5-6571	1288	0	62	Female	Left-side	2	T3	N0	M0	unknow	unknow	TCGA
TCGA-F5-6814	1131	0	57	Male	Left-side	2	T3	N0	M0	unknow	unknow	TCGA
TCGA-F5-6861	1160	0	60	Female	Left-side	2	T3	N0	M0	unknow	unknow	TCGA
TCGA-F5-6863	361	1	71	Female	Left-side	3	T4	N1	M0	unknow	unknow	TCGA
TCGA-F5-6864	379	0	74	Female	Left-side	3	T3	N2	M0	unknow	unknow	TCGA
TCGA-G4-6293	4051	0	49	Female	Right-side	3	T3	N1	M0	unknow	unknow	TCGA
TCGA-G4-6294	858	1	75	Male	Right-side	4	T3	N1	M1	unknow	unknow	TCGA
TCGA-G4-6295	254	0	70	Female	Right-side	2	T3	N0	M0	unknow	unknow	TCGA
TCGA-G4-6297	2506	0	55	Female	Right-side	4	T3	N2	M1	unknow	unknow	TCGA
TCGA-G4-6299	2268	0	69	Male	Left-side	3	T3	N2	M0	unknow	unknow	TCGA
TCGA-G4-6303	2003	1	54	Female	Left-side	4	T3	N1	M1	NO	unknow	TCGA
TCGA-G4-6304	1631	0	66	Female	Right-side	2	T4	N0	M0	unknow	unknow	TCGA
TCGA-G4-6307	1674	0	37	Female	Left-side	3	T3	N1	M0	unknow	unknow	TCGA
TCGA-G4-6309	2600	0	40	Female	Left-side	3	T3	N1	M0	unknow	unknow	TCGA
TCGA-G4-6310	1935	0	69	Male	Right-side	3	T3	N1	M0	unknow	unknow	TCGA
TCGA-G4-6311	1199	0	80	Male	Right-side	3	T3	N1	unknow	unknow	unknow	TCGA
TCGA-G4-6314	1093	0	76	Female	Right-side	4	T3	N2	M1	NO	Normal	TCGA
TCGA-G4-6315	1883	0	66	Male	Left-side	4	T3	N1	M1	NO	unknow	TCGA
TCGA-G4-6317	1095	0	51	Female	Left-side	3	T3	N2	unknow	NO	unknow	TCGA
TCGA-G4-6320	804	0	73	Male	Right-side	3	T3	N1	unknow	unknow	unknow	TCGA
TCGA-G4-6321	672	0	60	Female	Right-side	3	T2	N1	unknow	unknow	unknow	TCGA
TCGA-G4-6322	792	0	65	Male	Left-side	3	T3	N1	unknow	unknow	unknow	TCGA
TCGA-G4-6323	419	0	50	Male	Right-side	1	T1	N0	unknow	unknow	unknow	TCGA
TCGA-G4-6586	1089	0	73	Female	Right-side	2	T3	N0	M0	unknow	unknow	TCGA
TCGA-G4-6588	796	0	58	Female	Right-side	2	T3	N0	M0	unknow	unknow	TCGA
TCGA-G4-6625	2792	0	77	Female	Left-side	2	T3	N0	M0	unknow	unknow	TCGA
TCGA-G4-6626	1	1	90	Male	Right-side	2	T3	N0	M0	unknow	unknow	TCGA
TCGA-G4-6627	2175	0	84	Male	Right-side	2	T3	N0	M0	unknow	unknow	TCGA
TCGA-G4-6628	2424	0	78	Male	Right-side	1	T2	N0	M0	unknow	unknow	TCGA
TCGA-NH-A50T	553	0	68	Female	Left-side	2	T3	N0	unknow	unknow	unknow	TCGA
TCGA-NH-A50U	334	1	42	Male	Right-side	4	T4	N0	M1	YES	unknow	TCGA
TCGA-NH-A50V	588	0	69	Male	Right-side	3	T3	N2	M0	unknow	unknow	TCGA
TCGA-NH-A6GA	302	1	58	Male	Right-side	3	T4	N2	unknow	YES	unknow	TCGA
TCGA-NH-A6GB	476	0	71	Female	Right-side	3	T3	N2	unknow	NO	unknow	TCGA
TCGA-NH-A6GC	389	0	66	Female	Left-side	4	T4	N1	M1	YES	unknow	TCGA
TCGA-NH-A8F7	543	0	53	Female	Left-side	2	T3	N0	unknow	NO	unknow	TCGA
TCGA-NH-A8F8	511	1	79	Male	Right-side	4	T4	N2	M1	YES	unknow	TCGA
TCGA-QG-A5YV	1301	0	64	Female	Left-side	3	T4	N1	unknow	unknow	unknow	TCGA
TCGA-QG-A5YW	896	0	55	Female	Right-side	3	T3	N2	unknow	unknow	unknow	TCGA
TCGA-QG-A5YX	1003	0	61	Female	Left-side	2	T3	N0	unknow	unknow	unknow	TCGA
TCGA-QG-A5Z2	952	0	61	Male	Right-side	1	T2	N0	M0	unknow	unknow	TCGA
TCGA-QL-A97D	666	0	84	Female	Right-side	1	T2	N0	unknow	unknow	unknow	TCGA
TCGA-RU-A8FL	1177	0	51	Male	Right-side	3	T3	N2	unknow	NO	unknow	TCGA
TCGA-SS-A7HO	1829	0	44	Female	Right-side	2	T4	N0	M0	unknow	unknow	TCGA
TCGA-T9-A92H	362	0	82	Male	Left-side	2	T3	N0	M0	unknow	unknow	TCGA
TCGA-WS-AB45	2130	0	52	Female	Right-side	2	T3	N0	unknow	unknow	unknow	TCGA
GSM971957	300	1	34.5	Male	Left-side	4	T4	N2	M1	YES	Normal	GSE39582
GSM971958	270	1	36.4	Female	Left-side	4	T3	N2	M1	NO	Normal	GSE39582
GSM971959	1560	0	36.9	Male	Right-side	2	T4	N0	M0	NO	Normal	GSE39582
GSM971960	2220	0	38.2	Female	Left-side	1	T2	N0	M0	NO	Normal	GSE39582
GSM971961	960	1	39.2	Female	Left-side	4	T3	N1	M1	NO	Normal	GSE39582
GSM971962	2190	0	60.9	Male	Right-side	3	T4	N2	M0	NO	Normal	GSE39582
GSM971963	600	1	78.2	Male	Right-side	2	T3	N0	M0	NO	Normal	GSE39582
GSM971964	1050	0	35.4	Female	Left-side	3	T2	N2	M0	NO	Normal	GSE39582
GSM971965	990	0	37.5	Female	Left-side	2	T3	N0	M0	YES	Normal	GSE39582
GSM971966	1890	0	40.5	Female	Left-side	3	T3	N1	M0	YES	Normal	GSE39582
GSM971967	930	1	42.6	Male	Right-side	2	T3	N0	M0	YES	Normal	GSE39582
GSM971968	3360	0	44.9	Female	Right-side	2	T4	N0	M0	YES	Normal	GSE39582
GSM971969	1890	0	30.2	Male	Left-side	1	T1	N0	M0	NO	Normal	GSE39582
GSM971970	2580	0	31.7	Female	Right-side	1	T2	N0	M0	YES	Normal	GSE39582
GSM971971	1950	0	34.7	Female	Right-side	4	T4	N2	M1	YES	Normal	GSE39582
GSM971972	2250	0	40.2	Male	Left-side	1	T2	N0	M0	NO	Normal	GSE39582
GSM971973	1380	0	24.9	Male	Left-side	2	T3	N0	M0	NO	Normal	GSE39582
GSM971974	1680	0	40.7	Female	Left-side	4	T4	N1	M1	YES	Normal	GSE39582
GSM971975	1380	0	41.9	Female	Left-side	2	T3	N0	M0	NO	Normal	GSE39582
GSM971976	1080	0	45.2	Female	Left-side	2	T4	N0	M0	NO	Normal	GSE39582
GSM971977	1470	0	40.8	Female	Right-side	3	T4	N1	M0	YES	Normal	GSE39582
GSM971978	3270	0	71.4	Female	Right-side	1	T2	N0	M0	YES	Normal	GSE39582
GSM971979	1590	0	66.4	Female	Right-side	2	T3	N0	M0	NO	Normal	GSE39582
GSM971980	1770	0	76.9	Male	Right-side	3	T4	N1	M0	NO	Abnormal	GSE39582
GSM971981	1440	0	81.8	Male	Right-side	2	T3	N0	M0	YES	Normal	GSE39582
GSM971982	1260	1	79.3	Male	Right-side	3	T4	N2	M0	YES	Normal	GSE39582
GSM971983	2610	0	75.3	Male	Right-side	3	T3	N1	M0	NO	Abnormal	GSE39582
GSM971984	2430	0	68	Female	Right-side	2	T4	N0	M0	NO	Abnormal	GSE39582
GSM971986	2040	0	66.3	Male	Right-side	2	T3	N0	M0	NO	Normal	GSE39582
GSM971987	2040	0	66.7	Male	Right-side	2	T3	N0	M0	NO	Normal	GSE39582
GSM971988	540	1	77.2	Female	Right-side	4	T4	N1	M1	NO	Abnormal	GSE39582
GSM971989	720	1	71.3	Male	Right-side	1	T2	N0	M0	YES	Normal	GSE39582
GSM971990	360	1	83.1	Male	Right-side	1	T2	N0	M0	YES	Normal	GSE39582
GSM971991	1650	1	71.3	Male	Left-side	2	T3	N0	M0	NO	Normal	GSE39582
GSM971992	600	1	85.6	Male	Left-side	2	T4	N0	M0	NO	Normal	GSE39582
GSM971993	1680	0	67.5	Male	Left-side	2	T3	N0	M0	YES	Normal	GSE39582
GSM971994	1290	0	80.9	Male	Right-side	2	T3	N0	M0	NO	Normal	GSE39582
GSM971995	750	0	61.8	Female	Left-side	2	T4	N0	M0	NO	Normal	GSE39582
GSM971996	2280	0	63	Female	Right-side	3	T3	N1	M0	NO	Normal	GSE39582
GSM971997	2670	0	72	Male	Right-side	3	T3	N2	M0	NO	Abnormal	GSE39582
GSM971998	690	1	74.8	Male	Right-side	3	T3	N1	M0	YES	Normal	GSE39582
GSM971999	30	0	61.5	Male	Left-side	3	T3	N1	M0	NO	Normal	GSE39582
GSM972000	270	0	76.4	Female	Left-side	3	T3	N2	M0	NO	Normal	GSE39582
GSM972001	2190	0	71.5	Male	Left-side	3	T2	N1	M0	NO	Normal	GSE39582
GSM972002	780	0	77.8	Male	Left-side	3	T4	N1	M0	YES	Normal	GSE39582
GSM972003	810	1	64.6	Male	Right-side	4	T3	N2	M1	YES	Normal	GSE39582
GSM972004	2670	0	62.9	Female	Right-side	4	T3	N1	M1	YES	Normal	GSE39582
GSM972005	1320	0	66.1	Male	Right-side	4	T4	N1	M1	YES	Normal	GSE39582
GSM972006	690	1	67.5	Female	Left-side	4	T3	N0	M1	NO	Normal	GSE39582
GSM972007	60	1	71	Male	Right-side	4	T4	N2	M1	NO	Abnormal	GSE39582
GSM972008	2160	1	67.3	Male	Left-side	4	T4	N2	M1	NO	Abnormal	GSE39582
GSM972009	300	1	68.1	Male	Left-side	4	T3	N2	M1	YES	Normal	GSE39582
GSM972010	1380	1	74.5	Male	Left-side	4	T3	N1	M1	YES	Normal	GSE39582
GSM972011	600	1	75.3	Female	Left-side	4	T4	N1	M1	NO	Abnormal	GSE39582
GSM972012	3030	0	86.8	Female	Right-side	4	T3	N1	M1	YES	Normal	GSE39582
GSM972013	1290	1	89.4	Female	Left-side	4	T2	N1	M1	NO	Normal	GSE39582
GSM972014	870	1	65.8	Male	Left-side	4	T3	N0	M1	NO	Normal	GSE39582
GSM972015	2730	0	92.4	Female	Left-side	2	T3	N0	M0	YES	Normal	GSE39582
GSM972016	480	1	74.5	Female	Right-side	2	T3	N0	M0	NO	Normal	GSE39582
GSM972017	1290	0	73	Female	Right-side	3	T3	N2	M0	YES	Normal	GSE39582
GSM972018	3510	0	68	Female	Left-side	3	T2	N2	M0	NO	Normal	GSE39582
GSM972019	750	1	54	Male	Right-side	3	T3	N3	M0	NO	Abnormal	GSE39582
GSM972020	2340	0	49	Female	Left-side	3	T3	N2	M0	NO	Normal	GSE39582
GSM972021	1110	1	58	Female	Left-side	3	T3	N2	M0	NO	Normal	GSE39582
GSM972022	2460	0	76	Female	Right-side	3	T3	N2	M0	YES	Normal	GSE39582
GSM972023	480	0	59	Female	Left-side	3	T3	N1	M0	YES	Normal	GSE39582
GSM972024	1290	0	62	Male	Left-side	3	T2	N2	M0	NO	Normal	GSE39582
GSM972025	1590	0	49	Male	Left-side	3	T3	N2	M0	NO	Normal	GSE39582
GSM972026	1020	1	75	Male	Left-side	3	T3	N2	M0	NO	unknow	GSE39582
GSM972027	2820	0	70	Female	Right-side	3	T3	N2	M0	NO	Normal	GSE39582
GSM972028	2340	0	46	Female	Right-side	3	T3	N2	M0	YES	Normal	GSE39582
GSM972029	1080	0	58	Male	Left-side	3	T4	N2	M0	NO	Normal	GSE39582
GSM972030	1560	0	68	Female	Right-side	3	T3	N3	M0	NO	Abnormal	GSE39582
GSM972031	1650	0	81	Male	Left-side	2	T3	N0	M0	unknow	unknow	GSE39582
GSM972032	1800	0	64	Female	Right-side	2	T3	N0	M0	NO	Normal	GSE39582
GSM972033	1500	0	45	Female	Left-side	2	T4	N0	M0	unknow	unknow	GSE39582
GSM972034	1500	0	77	Male	Right-side	2	T3	N0	M0	YES	Normal	GSE39582
GSM972035	1170	0	94	Female	Right-side	2	T3	N0	M0	NO	Normal	GSE39582
GSM972036	1500	0	47	Female	Right-side	2	T4	N0	M0	unknow	unknow	GSE39582
GSM972037	990	0	78	Male	Right-side	2	T4	N0	M0	YES	Normal	GSE39582
GSM972038	30	1	61	Male	Left-side	2	T3	N0	M0	NO	Normal	GSE39582
GSM972039	1560	1	65	Male	Left-side	4	T4	N0	M1	NO	Normal	GSE39582
GSM972040	1890	0	81	Male	Left-side	2	T3	N0	M0	NO	Normal	GSE39582
GSM972041	1650	0	78	Male	Left-side	2	T3	N0	M0	YES	Normal	GSE39582
GSM972042	1530	0	83	Male	Right-side	2	T3	N0	M0	YES	Normal	GSE39582
GSM972043	810	1	56	Male	Left-side	4	T3	N0	M1	NO	Normal	GSE39582
GSM972044	1260	0	58	Male	Right-side	2	T4	N0	M0	NO	Normal	GSE39582
GSM972045	330	1	71	Male	Right-side	4	T3	N0	M1	YES	Normal	GSE39582
GSM972046	1740	0	54	Male	Left-side	2	T3	N0	M0	NO	Normal	GSE39582
GSM972047	990	0	93	Female	Right-side	2	T3	N0	M0	YES	Normal	GSE39582
GSM972048	900	0	50	Female	Left-side	4	T4	N0	M1	YES	Normal	GSE39582
GSM972049	780	0	79	Male	Right-side	2	T3	N0	M0	YES	Normal	GSE39582
GSM972050	570	0	75	Female	Left-side	2	T3	N0	M0	YES	Normal	GSE39582
GSM972051	840	1	34	Female	Left-side	4	T3	N0	M1	YES	Normal	GSE39582
GSM972052	450	0	68	Male	Left-side	2	T2	N0	M0	YES	Normal	GSE39582
GSM972053	870	0	55	Male	Right-side	2	T2	N0	M0	NO	Normal	GSE39582
GSM972054	780	0	82	Male	Right-side	2	T3	N0	M0	YES	Normal	GSE39582
GSM972055	2790	0	31	Female	Left-side	2	T4	N0	M0	NO	Normal	GSE39582
GSM972056	2760	0	78	Female	Right-side	2	T4	N0	M0	NO	Abnormal	GSE39582
GSM972057	780	1	70	Male	Left-side	2	T3	N0	M0	NO	Normal	GSE39582
GSM972058	1800	0	75	Female	Right-side	2	T3	N0	M0	NO	Abnormal	GSE39582
GSM972059	1770	0	76	Female	Left-side	2	T3	N0	M0	NO	Abnormal	GSE39582
GSM972060	2460	0	66	Male	Left-side	2	T3	N0	M0	NO	Normal	GSE39582
GSM972061	1290	1	78	Female	Left-side	2	T4	N0	M0	NO	Normal	GSE39582
GSM972062	690	1	43	Female	Left-side	2	T4	N0	M0	YES	Normal	GSE39582
GSM972063	2100	0	54	Male	Left-side	2	T3	N0	M0	YES	Normal	GSE39582
GSM972064	660	1	60	Male	Left-side	4	T4	N0	M1	YES	Normal	GSE39582
GSM972065	1380	0	48	Male	Left-side	2	T3	N0	M0	NO	Normal	GSE39582
GSM972066	1470	0	69	Male	Left-side	4	T4	N0	M1	NO	Normal	GSE39582
GSM972067	5490	1	83	Female	Left-side	2	T3	N0	M0	NO	Normal	GSE39582
GSM972068	660	1	44	Male	Left-side	2	T4	N0	M0	YES	Normal	GSE39582
GSM972069	6030	0	68	Male	Right-side	2	T3	N0	M0	YES	Normal	GSE39582
GSM972070	2040	1	64	Female	Left-side	2	T4	N0	M0	YES	Normal	GSE39582
GSM972071	5490	0	68	Female	Left-side	2	T3	N0	M0	NO	Normal	GSE39582
GSM972072	5160	0	70	Female	Right-side	2	T4	N0	M0	NO	Abnormal	GSE39582
GSM972073	4890	0	80	Female	Right-side	2	T3	N0	M0	YES	Normal	GSE39582
GSM972074	2250	1	70	Female	Left-side	2	T4	N0	M0	NO	Normal	GSE39582
GSM972075	1320	1	42	Male	Left-side	2	T4	N0	M0	NO	Normal	GSE39582
GSM972076	4590	0	48	Male	Right-side	2	T3	N0	M0	NO	Normal	GSE39582
GSM972077	930	1	58	Female	Left-side	2	T3	N0	M0	YES	Normal	GSE39582
GSM972078	4350	1	63	Male	Left-side	2	T3	N0	M0	NO	Normal	GSE39582
GSM972079	5040	0	44	Male	Left-side	2	T3	N0	M0	NO	Normal	GSE39582
GSM972080	4950	0	61	Male	Left-side	2	T4	N0	M0	YES	Normal	GSE39582
GSM972081	780	0	68	Female	Left-side	2	T3	N0	M0	YES	Normal	GSE39582
GSM972082	3960	1	75	Male	Left-side	2	T3	N0	M0	YES	Normal	GSE39582
GSM972083	3810	0	65	Female	Left-side	2	T3	N0	M0	NO	Normal	GSE39582
GSM972084	3870	0	73	Female	Left-side	2	T3	N0	M0	NO	Normal	GSE39582
GSM972085	2910	0	56	Male	Right-side	2	T3	N0	M0	NO	Normal	GSE39582
GSM972086	1290	1	81	Male	Left-side	2	T3	N0	M0	NO	Normal	GSE39582
GSM972087	960	1	84	Female	Right-side	2	T3	N0	M0	NO	Normal	GSE39582
GSM972088	2370	0	73	Female	Left-side	2	T4	N0	M0	NO	Normal	GSE39582
GSM972089	2610	0	68	Female	Right-side	2	T3	N0	M0	NO	Normal	GSE39582
GSM972090	2070	0	72	Female	Left-side	2	T3	N0	M0	NO	Normal	GSE39582
GSM972091	2100	0	67	Male	Left-side	2	T3	N0	M0	YES	Normal	GSE39582
GSM972092	1410	0	76	Female	Left-side	2	T3	N0	M0	YES	Normal	GSE39582
GSM972093	2220	0	55	Female	Left-side	2	T4	N0	M0	NO	Normal	GSE39582
GSM972094	1830	0	67	Female	Right-side	2	T3	N0	M0	YES	Normal	GSE39582
GSM972095	2010	0	50	Male	Left-side	2	T3	N0	M0	YES	Normal	GSE39582
GSM972096	450	0	63	Female	Left-side	3	T2	N1	M0	NO	Normal	GSE39582
GSM972097	360	1	64	Male	Right-side	3	T4	N1	M0	YES	Normal	GSE39582
GSM972098	450	1	66	Male	Left-side	3	T4	N2	M0	YES	Normal	GSE39582
GSM972099	450	0	78	Male	Left-side	3	T3	N1	M0	NO	Normal	GSE39582
GSM972100	750	0	71	Female	Right-side	3	T4	N2	M0	YES	Normal	GSE39582
GSM972101	1050	0	56	Male	Left-side	3	T3	N1	M0	unknow	unknow	GSE39582
GSM972102	1380	0	22	Male	Left-side	3	T3	N1	M0	unknow	unknow	GSE39582
GSM972103	1740	0	66	Male	Left-side	3	T3	N2	M0	YES	Normal	GSE39582
GSM972104	1230	0	72	Female	Right-side	3	T3	N3	M0	YES	Normal	GSE39582
GSM972105	960	0	53	Male	Left-side	3	T2	N3	M0	NO	Normal	GSE39582
GSM972106	2160	0	96	Female	Left-side	3	T3	N1	M0	unknow	unknow	GSE39582
GSM972107	1800	1	76	Male	Left-side	3	T3	N1	M0	NO	Normal	GSE39582
GSM972108	3090	0	64	Male	Left-side	3	T4	N1	M0	unknow	unknow	GSE39582
GSM972109	1080	0	96	Male	Right-side	3	T3	N1	M0	NO	Normal	GSE39582
GSM972110	210	1	76	Male	Right-side	3	T4	N2	M0	unknow	unknow	GSE39582
GSM972111	660	0	63	Male	Left-side	3	T3	N2	M0	unknow	unknow	GSE39582
GSM972112	960	1	64	Female	Right-side	3	T3	N2	M0	unknow	unknow	GSE39582
GSM972113	810	0	63	Female	Right-side	3	T3	N1	M0	unknow	unknow	GSE39582
GSM972114	1380	0	73	Male	Right-side	3	T3	N1	M0	NO	Abnormal	GSE39582
GSM972115	2250	1	59	Female	Left-side	3	T3	N3	M0	NO	Normal	GSE39582
GSM972116	870	1	79	Female	Left-side	3	T3	N2	M0	NO	Normal	GSE39582
GSM972117	960	0	78	Female	Right-side	3	T3	N1	M0	NO	Abnormal	GSE39582
GSM972118	900	0	64	Male	Left-side	3	T3	N2	M0	YES	Normal	GSE39582
GSM972119	1110	0	96	Male	Left-side	3	T4	N1	M0	unknow	unknow	GSE39582
GSM972120	1080	0	96	Female	Right-side	3	T3	N1	M0	unknow	unknow	GSE39582
GSM972121	1050	0	96	Male	Left-side	3	T3	N1	M0	YES	Normal	GSE39582
GSM972122	570	1	97	Female	Right-side	3	T4	N1	M0	unknow	unknow	GSE39582
GSM972123	2130	0	53	Male	Right-side	2	T3	N0	M0	unknow	unknow	GSE39582
GSM972124	2250	0	49	Female	Left-side	2	T3	N0	M0	NO	Normal	GSE39582
GSM972125	2040	0	64	Female	Left-side	2	T3	N0	M0	NO	Normal	GSE39582
GSM972126	1890	0	61	Male	Left-side	2	T3	N0	M0	unknow	unknow	GSE39582
GSM972127	2550	0	66	Female	Left-side	2	T3	N0	M0	YES	Normal	GSE39582
GSM972128	2790	0	64	Male	Left-side	2	T3	N0	M0	NO	Normal	GSE39582
GSM972129	330	0	76	Male	Left-side	2	T2	N0	M0	YES	Normal	GSE39582
GSM972130	1650	0	76	Male	Left-side	2	T4	N0	M0	NO	Normal	GSE39582
GSM972131	2580	0	78	Female	Right-side	2	T3	N0	M0	YES	Normal	GSE39582
GSM972132	1830	1	87	Female	Left-side	2	T3	N0	M0	YES	Normal	GSE39582
GSM972133	1590	1	64	Male	Left-side	3	T3	unknow	M0	NO	unknow	GSE39582
GSM972134	420	1	74	Male	Left-side	3	T3	N2	M0	NO	unknow	GSE39582
GSM972135	390	1	78	Female	Left-side	2	T3	N0	M0	YES	unknow	GSE39582
GSM972136	3900	0	54	Male	Left-side	3	T3	N1	M0	NO	Normal	GSE39582
GSM972137	3870	0	68	Male	Left-side	2	T3	N0	M0	NO	unknow	GSE39582
GSM972138	1590	1	77	Male	Left-side	2	T3	N0	M0	NO	unknow	GSE39582
GSM972139	3060	0	69	Female	Left-side	3	T3	N1	M0	NO	unknow	GSE39582
GSM972140	5160	0	64	Male	Left-side	2	T4	N0	M0	YES	unknow	GSE39582
GSM972141	2520	0	58	Male	Left-side	3	T3	N2	M0	NO	unknow	GSE39582
GSM972142	1050	1	86	Female	Right-side	3	T3	N2	M0	YES	Normal	GSE39582
GSM972143	4620	0	57	Male	Left-side	2	T4	N0	M0	NO	Normal	GSE39582
GSM972144	3630	0	63	Female	Left-side	2	T3	N0	M0	NO	Normal	GSE39582
GSM972145	4050	0	63	Female	Left-side	3	T3	N2	M0	NO	unknow	GSE39582
GSM972146	1980	0	60	Male	Left-side	3	T3	N2	M0	YES	unknow	GSE39582
GSM972147	4200	0	79	Male	Left-side	2	T3	N0	M0	NO	Normal	GSE39582
GSM972148	3810	0	59	Male	Left-side	3	T3	N1	M0	YES	unknow	GSE39582
GSM972149	3960	0	64	Male	Left-side	2	T3	N0	M0	NO	unknow	GSE39582
GSM972150	3270	0	55	Female	Left-side	3	T3	N1	M0	NO	unknow	GSE39582
GSM972151	2310	0	75	Female	Left-side	3	T3	N1	M0	YES	unknow	GSE39582
GSM972152	1680	0	70	Female	Right-side	3	T3	N1	M0	YES	unknow	GSE39582
GSM972153	1980	1	71	Male	Left-side	2	T3	N0	M0	NO	Normal	GSE39582
GSM972154	1320	1	49	Female	Left-side	3	T4	N2	M0	YES	unknow	GSE39582
GSM972155	720	1	42	Male	Left-side	3	T3	N2	M0	YES	unknow	GSE39582
GSM972156	3360	1	67	Male	Left-side	3	T3	N1	M0	NO	unknow	GSE39582
GSM972157	3540	0	57	Male	Left-side	3	T3	N1	M0	NO	unknow	GSE39582
GSM972158	3600	0	45	Female	Right-side	3	T3	N2	M0	YES	unknow	GSE39582
GSM972159	2790	0	67	Male	Right-side	3	T3	N1	M0	YES	Normal	GSE39582
GSM972160	2310	0	73	Male	Left-side	2	T3	N0	M0	NO	unknow	GSE39582
GSM972161	330	1	91	Female	Left-side	2	T3	N0	M0	YES	unknow	GSE39582
GSM972162	2310	0	73	Female	Left-side	3	T3	N1	M0	NO	unknow	GSE39582
GSM972163	1230	0	71	Male	Left-side	2	T4	N0	M0	NO	unknow	GSE39582
GSM972164	2070	1	70	Male	Left-side	3	T3	unknow	M0	NO	unknow	GSE39582
GSM972165	2610	1	67	Male	Right-side	2	T4	N0	M0	NO	unknow	GSE39582
GSM972166	360	1	42	Female	Left-side	3	T3	unknow	M0	YES	unknow	GSE39582
GSM972167	1350	1	47	Male	Left-side	2	T3	N0	M0	NO	Normal	GSE39582
GSM972168	240	1	76	Male	Right-side	3	T4	unknow	M0	NO	unknow	GSE39582
GSM972169	4920	0	50	Male	Left-side	2	T4	N0	M0	NO	unknow	GSE39582
GSM972170	2190	0	67	Female	Left-side	3	T2	N2	M0	NO	unknow	GSE39582
GSM972171	3900	0	70	Female	Right-side	3	T4	N1	M0	NO	unknow	GSE39582
GSM972172	150	1	88	Female	Right-side	2	T4	N0	M0	YES	Normal	GSE39582
GSM972173	780	1	59	Female	Left-side	2	T4	N0	M0	YES	Normal	GSE39582
GSM972174	2910	0	75	Male	Left-side	3	T3	N1	M0	NO	Normal	GSE39582
GSM972175	1290	1	83	Female	Left-side	3	T3	N1	M0	YES	Normal	GSE39582
GSM972176	1080	1	85	Female	Right-side	3	T4	N2	M0	NO	Normal	GSE39582
GSM972177	660	1	71	Male	Right-side	2	unknow	unknow	unknow	YES	Normal	GSE39582
GSM972178	2010	0	69	Female	Right-side	3	unknow	unknow	unknow	YES	Normal	GSE39582
GSM972179	540	1	77	Male	Left-side	2	unknow	unknow	unknow	NO	Normal	GSE39582
GSM972180	720	1	66	Female	Left-side	2	unknow	unknow	unknow	NO	Normal	GSE39582
GSM972181	1020	1	69	Male	Right-side	3	unknow	unknow	unknow	YES	Normal	GSE39582
GSM972182	1740	1	53	Male	Left-side	2	T4	N0	M0	NO	Normal	GSE39582
GSM972183	960	1	62	Female	Left-side	3	unknow	unknow	unknow	YES	Normal	GSE39582
GSM972184	1170	1	70	Female	Right-side	2	unknow	unknow	unknow	NO	Abnormal	GSE39582
GSM972185	1170	0	58	Female	Left-side	3	unknow	unknow	unknow	NO	Normal	GSE39582
GSM972186	1410	1	50	Female	Right-side	3	unknow	unknow	unknow	YES	Normal	GSE39582
GSM972187	1470	0	62	Male	Right-side	2	T3	N0	M0	NO	Normal	GSE39582
GSM972188	660	0	58	Female	Left-side	3	T3	N2	M0	YES	Normal	GSE39582
GSM972189	5760	0	63	Male	Right-side	3	T4	unknow	M0	NO	Normal	GSE39582
GSM972190	3240	0	68	Male	Left-side	2	T3	N0	M0	NO	Normal	GSE39582
GSM972191	3660	0	49	Male	Left-side	3	T3	N1	M0	YES	Normal	GSE39582
GSM972192	4740	0	72	Female	Right-side	2	T3	N0	M0	YES	Normal	GSE39582
GSM972193	2190	0	51	Female	Left-side	3	T3	N1	M0	YES	Normal	GSE39582
GSM972194	2490	0	43	Male	Left-side	3	T3	N2	M0	NO	Normal	GSE39582
GSM972195	3600	0	54	Female	Right-side	2	T3	N0	M0	YES	Normal	GSE39582
GSM972196	2190	0	69	Female	Right-side	2	T3	N0	M0	YES	Normal	GSE39582
GSM972197	1500	0	78	Female	Right-side	2	T3	N0	M0	NO	Abnormal	GSE39582
GSM972198	1710	0	52	Female	Left-side	3	T3	N1	M0	YES	Normal	GSE39582
GSM972199	1980	0	73	Male	Left-side	3	T3	N2	M0	NO	Normal	GSE39582
GSM972200	1620	0	61	Male	Left-side	2	T3	N0	M0	NO	Normal	GSE39582
GSM972201	2010	0	78	Male	Right-side	3	T3	N2	M0	NO	Normal	GSE39582
GSM972202	1590	0	57	Female	Left-side	3	T3	N1	M0	NO	Normal	GSE39582
GSM972203	1620	0	66	Female	Left-side	3	T3	N2	M0	NO	Normal	GSE39582
GSM972204	1320	0	78	Male	Left-side	2	unknow	unknow	unknow	NO	Normal	GSE39582
GSM972205	1050	1	76	Male	Left-side	2	unknow	unknow	unknow	NO	Normal	GSE39582
GSM972206	1260	0	74	Male	Left-side	2	unknow	unknow	unknow	YES	Normal	GSE39582
GSM972207	2460	0	65	Male	Left-side	3	T3	N1	M0	NO	Normal	GSE39582
GSM972208	750	1	63	Male	Left-side	4	T4	N2	M1	NO	Normal	GSE39582
GSM972209	390	1	54	Male	Right-side	4	T3	N2	M1	NO	Abnormal	GSE39582
GSM972210	1380	1	50	Male	Left-side	4	T3	unknow	M1	NO	Normal	GSE39582
GSM972211	1710	0	65	Male	Left-side	3	T3	N1	M0	NO	Normal	GSE39582
GSM972212	540	1	54	Female	Left-side	4	T3	N1	M1	YES	Normal	GSE39582
GSM972213	30	1	71	Female	Left-side	4	T3	N0	M1	YES	Normal	GSE39582
GSM972214	60	1	88	Female	Right-side	4	T3	N2	M1	NO	Abnormal	GSE39582
GSM972215	1410	0	73	Female	Right-side	3	T4	N2	M0	YES	Normal	GSE39582
GSM972216	2820	0	45	Female	Left-side	4	T3	N2	M1	NO	Normal	GSE39582
GSM972217	2100	0	73	Male	Left-side	4	T3	N1	M1	YES	Normal	GSE39582
GSM972218	210	1	75	Female	Right-side	4	T4	N3	M1	YES	Normal	GSE39582
GSM972219	1590	0	60	Male	Left-side	4	T3	N2	M1	YES	Normal	GSE39582
GSM972220	30	0	81	Male	Right-side	3	T3	N1	M0	NO	Abnormal	GSE39582
GSM972221	1950	0	75	Female	Right-side	2	T3	N0	M0	NO	Abnormal	GSE39582
GSM972222	1710	0	69	Female	Right-side	2	T3	N0	M0	NO	Normal	GSE39582
GSM972223	990	1	78	Male	Right-side	2	T3	N0	M0	NO	Abnormal	GSE39582
GSM972224	750	1	74	Male	Right-side	3	T4	N2	M0	unknow	unknow	GSE39582
GSM972225	1110	0	51	Male	Left-side	2	T3	N0	M0	NO	Normal	GSE39582
GSM972226	600	0	57	Male	Right-side	2	T4	N0	M0	YES	Normal	GSE39582
GSM972227	600	1	61	Male	Right-side	4	T3	N2	M1	YES	Normal	GSE39582
GSM972228	30	0	68	Male	Right-side	2	T3	N0	M0	NO	Abnormal	GSE39582
GSM972229	0	0	81	Female	Left-side	2	T3	N0	M0	YES	Normal	GSE39582
GSM972230	810	0	55	Male	Left-side	3	T3	N1	M0	NO	Normal	GSE39582
GSM972231	420	0	54	Male	Left-side	4	T3	N1	M1	NO	Normal	GSE39582
GSM972232	630	0	69	Male	Left-side	4	T4	N2	M1	YES	Normal	GSE39582
GSM972233	450	0	67	Male	Left-side	2	T3	N0	M0	NO	Normal	GSE39582
GSM972234	300	1	79	Male	Right-side	4	T3	N1	M1	NO	Normal	GSE39582
GSM972235	210	0	57	Female	Left-side	3	T2	N1	M0	YES	Normal	GSE39582
GSM972236	360	0	71	Male	Left-side	4	T1	N0	M1	NO	Normal	GSE39582
GSM972237	750	0	55	Female	Left-side	1	T1	N0	M0	NO	Normal	GSE39582
GSM972238	570	0	53	Female	Left-side	3	T2	N1	M0	NO	Normal	GSE39582
GSM972239	420	0	59	Male	Left-side	2	T3	N0	M0	NO	Normal	GSE39582
GSM972240	420	0	67	Female	Left-side	4	T3	N1	M1	NO	Normal	GSE39582
GSM972241	510	1	61	Male	Left-side	2	T3	N0	M0	NO	Normal	GSE39582
GSM972242	510	0	69	Male	Right-side	1	T2	N0	M0	YES	Normal	GSE39582
GSM972243	60	0	66	Male	Left-side	2	T3	N0	M0	YES	Normal	GSE39582
GSM972244	420	0	51	Female	Left-side	1	T1	N0	M0	NO	Normal	GSE39582
GSM972245	0	1	77	Male	Left-side	4	T4	N1	M1	YES	Normal	GSE39582
GSM972246	0	0	92	Female	Left-side	3	T3	N1	M0	NO	Normal	GSE39582
GSM972247	180	0	79	Male	Left-side	2	T4	N0	M0	NO	Normal	GSE39582
GSM972248	420	0	58	Male	Right-side	2	T3	N0	M0	unknow	unknow	GSE39582
GSM972249	420	0	74	Female	Right-side	1	T1	N0	M0	YES	Normal	GSE39582
GSM972250	360	0	52	Male	Left-side	3	T3	N1	M0	YES	Normal	GSE39582
GSM972251	210	1	57	Male	Left-side	4	T4	N1	M1	YES	Normal	GSE39582
GSM972252	480	0	37	Female	Right-side	4	T3	N1	M1	YES	Normal	GSE39582
GSM972253	480	0	56	Female	Right-side	4	T3	N2	M1	NO	Normal	GSE39582
GSM972254	420	0	77	Female	Left-side	4	T3	N0	M1	NO	Normal	GSE39582
GSM972255	150	0	81	Female	Right-side	2	T3	N0	M0	NO	Normal	GSE39582
GSM972256	570	0	63	Female	Left-side	4	T4	N1	M1	NO	Normal	GSE39582
GSM972257	630	1	88	Female	Left-side	2	T4	N0	M0	YES	Normal	GSE39582
GSM972258	0	1	77	Female	Left-side	2	T4	N0	M0	NO	Normal	GSE39582
GSM972259	870	0	72	Female	Left-side	2	T4	N0	M0	YES	Normal	GSE39582
GSM972260	390	0	70	Male	Left-side	4	T3	N2	M1	YES	Normal	GSE39582
GSM972261	210	1	79	Female	Right-side	3	T4	N1	M0	NO	Abnormal	GSE39582
GSM972262	150	0	88	Female	Left-side	2	T4	N0	unknow	NO	Abnormal	GSE39582
GSM972263	2280	0	32	Male	Left-side	3	T2	N1	M0	NO	Normal	GSE39582
GSM972264	2190	0	46	Male	Right-side	2	T3	N0	M0	NO	Normal	GSE39582
GSM972265	1800	0	78	Female	Right-side	3	T3	N1	M0	NO	Abnormal	GSE39582
GSM972266	600	1	56	Male	Left-side	4	T4	N2	M1	NO	Normal	GSE39582
GSM972267	2010	1	82	Male	Left-side	2	T3	N0	M0	NO	Normal	GSE39582
GSM972268	1440	0	67	Male	Left-side	3	T2	N1	M0	YES	Normal	GSE39582
GSM972269	2370	0	70	Male	Right-side	1	T2	N0	M0	YES	Normal	GSE39582
GSM972270	1950	0	75	Female	Right-side	2	T4	N0	M0	NO	Abnormal	GSE39582
GSM972271	420	1	92	Male	Right-side	3	T4	N1	M0	YES	Normal	GSE39582
GSM972272	450	1	47	Female	Right-side	4	T3	N1	M1	YES	Normal	GSE39582
GSM972274	1710	0	91	Female	Right-side	3	T4	N2	M0	NO	Abnormal	GSE39582
GSM972275	120	1	76	Male	Right-side	2	T4	N0	M0	NO	Abnormal	GSE39582
GSM972276	1290	0	59	Male	Right-side	3	T3	N2	M0	YES	Normal	GSE39582
GSM972277	1530	0	88	Female	Right-side	2	T4	N0	M0	NO	Abnormal	GSE39582
GSM972278	1350	0	72	Female	Right-side	1	T2	N0	M0	NO	Abnormal	GSE39582
GSM972279	1560	0	67	Female	Right-side	3	T3	N1	M0	NO	Abnormal	GSE39582
GSM972280	1380	1	79	Female	Right-side	2	T4	N0	M0	YES	Normal	GSE39582
GSM972281	1680	0	64	Male	Left-side	1	T1	N0	M0	NO	Normal	GSE39582
GSM972282	1530	0	79	Female	Left-side	1	T2	N0	M0	YES	Normal	GSE39582
GSM972283	1530	0	65	Male	Right-side	2	T3	N0	M0	NO	Normal	GSE39582
GSM972284	810	1	63	Female	Left-side	4	T4	N2	M1	YES	Normal	GSE39582
GSM972285	60	1	71	Male	Left-side	2	T2	N0	M0	NO	Normal	GSE39582
GSM972286	1110	0	24	Male	Right-side	2	T3	N0	M0	YES	Normal	GSE39582
GSM972287	1290	0	77	Male	Right-side	2	T3	N0	M0	NO	Normal	GSE39582
GSM972288	1050	1	53	Male	Left-side	4	T4	N1	M1	NO	Normal	GSE39582
GSM972289	510	1	72	Male	Right-side	4	T4	N1	M1	YES	Normal	GSE39582
GSM972290	1170	0	70	Female	Left-side	1	T2	N0	M0	NO	Normal	GSE39582
GSM972291	960	0	46	Male	Left-side	3	T4	N2	M0	YES	Normal	GSE39582
GSM972292	750	0	62	Female	Right-side	2	T3	N0	M0	NO	Abnormal	GSE39582
GSM972294	750	0	74	Male	Left-side	2	T3	N0	M0	NO	Abnormal	GSE39582
GSM972295	1830	0	68	Male	Right-side	3	T4	N1	M0	YES	Normal	GSE39582
GSM972297	1380	1	77	Male	Right-side	1	T1	N0	M0	YES	Normal	GSE39582
GSM972298	270	0	83	Female	Right-side	2	T3	N0	M0	unknow	unknow	GSE39582
GSM972299	1230	1	54	Female	Left-side	4	T4	N2	M1	NO	Normal	GSE39582
GSM972301	3150	1	74	Male	Left-side	3	T3	N2	M0	NO	Normal	GSE39582
GSM972302	810	1	79	Male	Right-side	3	T4	N1	M0	YES	Normal	GSE39582
GSM972303	570	0	80	Female	Left-side	1	T2	N0	M0	NO	Normal	GSE39582
GSM972304	900	0	60	Female	Left-side	2	T3	N0	M0	YES	Normal	GSE39582
GSM972305	930	0	82	Female	Right-side	3	T4	N2	M0	NO	Abnormal	GSE39582
GSM972306	1680	0	70	Male	Left-side	2	T3	N0	M0	NO	Normal	GSE39582
GSM972307	2460	0	71	Female	Right-side	2	T3	N0	M0	NO	Normal	GSE39582
GSM972308	2760	0	79	Female	Right-side	3	T3	N1	M0	NO	Normal	GSE39582
GSM972309	2850	0	78	Male	Right-side	2	T3	N0	M0	NO	Normal	GSE39582
GSM972310	750	0	80	Female	Right-side	3	T3	N1	M0	YES	Normal	GSE39582
GSM972311	3180	0	55	Male	Left-side	2	T3	N0	M0	NO	Normal	GSE39582
GSM972312	2910	1	71	Male	Left-side	2	T3	N0	M0	NO	Normal	GSE39582
GSM972313	2730	1	83	Female	Left-side	1	T2	N0	M0	NO	Normal	GSE39582
GSM972314	1380	0	86	Female	Right-side	3	T3	N1	M0	NO	Abnormal	GSE39582
GSM972315	2520	0	60	Female	Left-side	1	T1	N0	M0	YES	Normal	GSE39582
GSM972316	2490	0	77	Female	Right-side	2	T3	N0	M0	NO	Abnormal	GSE39582
GSM972317	900	1	85	Male	Right-side	2	T3	N0	M0	NO	Abnormal	GSE39582
GSM972318	1080	1	84	Female	Right-side	2	T3	N0	M0	YES	Normal	GSE39582
GSM972319	2340	1	71	Female	Left-side	2	T3	N0	M0	YES	Normal	GSE39582
GSM972320	1740	1	64	Male	Left-side	3	T2	N1	M0	YES	Normal	GSE39582
GSM972321	270	0	52	Male	Left-side	3	T3	N2	M0	NO	Normal	GSE39582
GSM972322	2580	1	46	Male	Left-side	2	T3	N0	M0	YES	Normal	GSE39582
GSM972323	2400	0	67	Female	Left-side	3	T3	N1	M0	NO	Normal	GSE39582
GSM972324	2460	0	72	Male	Left-side	2	T3	N0	M0	YES	Normal	GSE39582
GSM972325	2130	0	55	Male	Right-side	3	T3	N1	M0	YES	Normal	GSE39582
GSM972326	2550	0	71	Female	Left-side	2	T3	N0	M0	YES	Normal	GSE39582
GSM972327	2490	0	60	Male	Right-side	2	T3	N0	M0	NO	Normal	GSE39582
GSM972328	2460	0	74	Male	Left-side	3	T3	N2	M0	NO	Normal	GSE39582
GSM972329	2340	0	61	Male	Left-side	2	T3	N0	M0	NO	Normal	GSE39582
GSM972330	2580	0	79	Female	Right-side	2	T3	N0	M0	YES	Normal	GSE39582
GSM972331	2250	1	79	Male	Left-side	2	T3	N0	M0	NO	Normal	GSE39582
GSM972332	2610	0	72	Female	Left-side	2	T3	N0	M0	NO	Abnormal	GSE39582
GSM972333	2400	0	49	Male	Left-side	2	T3	N0	M0	NO	Normal	GSE39582
GSM972334	2310	0	79	Female	Right-side	3	T3	N2	M0	NO	Abnormal	GSE39582
GSM972335	1380	1	73	Male	Left-side	1	T2	N0	M0	NO	Normal	GSE39582
GSM972336	1500	0	63	Male	Left-side	3	T3	N1	M0	NO	Normal	GSE39582
GSM972337	1230	1	80	Female	Right-side	3	T3	N1	M0	NO	Abnormal	GSE39582
GSM972338	2220	0	69	Male	Left-side	2	T3	N0	M0	NO	Normal	GSE39582
GSM972339	2280	0	67	Male	Right-side	3	T3	N1	M0	YES	Normal	GSE39582
GSM972340	2520	0	75	Male	Left-side	2	T3	N0	M0	NO	Normal	GSE39582
GSM972341	2070	0	89	Female	Left-side	3	T3	N1	M0	NO	Normal	GSE39582
GSM972342	840	0	78	Male	Left-side	1	T2	N0	M0	NO	Normal	GSE39582
GSM972343	1560	1	86	Male	Right-side	2	T3	N0	M0	YES	Normal	GSE39582
GSM972344	2250	0	70	Female	Left-side	2	T3	N0	M0	NO	Normal	GSE39582
GSM972345	1260	1	83	Male	Right-side	3	T3	N2	M0	YES	Normal	GSE39582
GSM972346	2160	1	82	Female	Left-side	3	T3	N1	M0	NO	Abnormal	GSE39582
GSM972347	210	0	73	Female	Left-side	2	T3	N0	M0	NO	Normal	GSE39582
GSM972348	1860	0	60	Male	Left-side	2	T3	N0	M0	YES	Normal	GSE39582
GSM972349	150	1	79	Female	Right-side	3	T4	N1	M0	YES	Normal	GSE39582
GSM972350	270	1	84	Female	Left-side	3	T3	N1	M0	NO	Normal	GSE39582
GSM972351	720	0	71	Male	Left-side	2	T4	N0	M0	NO	Normal	GSE39582
GSM972352	4170	0	66	Male	Left-side	3	T3	N2	M0	NO	Normal	GSE39582
GSM972353	3990	0	46	Female	Right-side	2	T4	N0	M0	YES	Normal	GSE39582
GSM972354	2850	1	68	Female	Right-side	3	T3	N2	M0	NO	Normal	GSE39582
GSM972355	1020	1	72	Male	Left-side	2	T3	N0	M0	YES	Normal	GSE39582
GSM972356	1590	1	73	Female	Left-side	2	T3	N0	M0	NO	Normal	GSE39582
GSM972357	1260	1	88	Female	Left-side	2	T3	N0	M0	NO	Normal	GSE39582
GSM972358	2430	0	53	Female	Left-side	2	T3	N0	M0	NO	Normal	GSE39582
GSM972359	900	1	56	Female	Right-side	2	T3	N0	M0	NO	Normal	GSE39582
GSM972360	4230	0	54	Female	Left-side	3	T3	N1	M0	NO	Normal	GSE39582
GSM972361	570	1	72	Female	Left-side	3	T4	N2	M0	YES	Normal	GSE39582
GSM972362	2940	0	50	Male	Right-side	3	T3	N1	M0	YES	Normal	GSE39582
GSM972363	4200	0	68	Female	Left-side	3	T3	N1	M0	YES	Normal	GSE39582
GSM972364	3090	0	71	Female	Right-side	3	T3	N1	M0	YES	Normal	GSE39582
GSM972365	1410	0	59	Female	Right-side	3	T3	N2	M0	YES	Normal	GSE39582
GSM972366	720	1	50	Male	Right-side	3	T3	N2	M0	YES	Normal	GSE39582
GSM972367	2850	0	72	Male	Left-side	3	T3	N1	M0	YES	Normal	GSE39582
GSM972368	2760	0	70	Female	Left-side	3	T3	N1	M0	NO	Normal	GSE39582
GSM972369	3060	1	58	Male	Left-side	3	T3	N2	M0	NO	Normal	GSE39582
GSM972370	2130	1	73	Female	Left-side	3	T3	N1	M0	NO	Normal	GSE39582
GSM972371	2430	0	47	Male	Right-side	3	T3	N1	M0	NO	Normal	GSE39582
GSM972372	1500	1	59	Male	Right-side	3	T4	N2	M0	YES	Normal	GSE39582
GSM972373	2370	0	66	Male	Right-side	3	T3	N1	M0	NO	Normal	GSE39582
GSM972374	2700	0	65	Male	Left-side	3	T1	N1	M0	NO	Normal	GSE39582
GSM972375	3510	0	46	Female	Right-side	3	T3	N1	M0	YES	Normal	GSE39582
GSM972376	2610	0	73	Female	Left-side	3	T3	N2	M0	NO	Normal	GSE39582
GSM972377	2460	0	59	Female	Left-side	3	T3	N1	M0	NO	Normal	GSE39582
GSM972378	2580	0	78	Male	Right-side	3	T3	N2	M0	NO	Normal	GSE39582
GSM972379	2850	0	63	Female	Left-side	3	T2	N1	M0	YES	Normal	GSE39582
GSM972380	450	1	64	Female	Right-side	3	T3	N2	M0	YES	Normal	GSE39582
GSM972381	1440	1	63	Male	Left-side	2	T3	N0	M0	NO	Normal	GSE39582
GSM972382	1140	1	58	Male	Right-side	2	T3	N0	M0	YES	Normal	GSE39582
GSM972383	2760	0	70	Female	Left-side	2	T3	N0	M0	NO	Normal	GSE39582
GSM972384	3180	1	61	Male	Left-side	2	T3	N0	M0	NO	Normal	GSE39582
GSM972385	1890	0	70	Male	Left-side	2	T3	N0	M0	NO	Normal	GSE39582
GSM972386	2700	0	77	Female	Right-side	2	T3	N0	M0	YES	Normal	GSE39582
GSM972387	3690	0	62	Male	Left-side	2	T3	N0	M0	NO	Normal	GSE39582
GSM972388	2490	1	75	Female	Left-side	2	T3	N0	M0	NO	Normal	GSE39582
GSM972389	2790	0	77	Male	Right-side	2	T4	N0	M0	YES	Normal	GSE39582
GSM972390	240	1	87	Male	Right-side	3	T3	N1	M0	YES	Normal	GSE39582
GSM972391	1560	1	68	Male	Right-side	2	T3	N0	M0	NO	Abnormal	GSE39582
GSM972392	1320	1	75	Female	Right-side	2	T4	N0	M0	YES	Normal	GSE39582
GSM972393	1410	1	76	Male	Right-side	2	T3	N0	M0	YES	Normal	GSE39582
GSM972394	330	1	81	Male	Left-side	3	T3	N1	M0	YES	Normal	GSE39582
GSM972395	4410	0	64	Male	Left-side	3	T4	N1	M0	NO	Normal	GSE39582
GSM972396	3210	0	72	Male	Right-side	2	T3	N0	M0	NO	Normal	GSE39582
GSM972397	3150	0	83	Female	Left-side	2	T3	N0	M0	YES	Normal	GSE39582
GSM972398	1920	1	65	Male	Left-side	2	T3	N0	M0	NO	Normal	GSE39582
GSM972399	2700	0	54	Female	Left-side	3	T4	N1	M0	NO	Normal	GSE39582
GSM972400	330	1	67.8	Female	Left-side	4	T4	N2	M1	YES	Normal	GSE39582
GSM972401	0	1	69	Male	Right-side	2	T3	N0	M0	YES	Normal	GSE39582
GSM972402	930	1	71	Male	Right-side	2	T3	N0	M1	YES	Normal	GSE39582
GSM972403	1680	0	70	Female	Right-side	2	T3	N0	M0	YES	Normal	GSE39582
GSM972404	1440	0	68	Male	Left-side	2	T3	N0	M0	NO	Normal	GSE39582
GSM972405	2370	1	70	Female	Left-side	2	T4	N0	M0	NO	Normal	GSE39582
GSM972406	3180	0	66	Female	Left-side	2	T3	N0	M0	NO	Normal	GSE39582
GSM972407	3960	0	42	Female	Left-side	2	T4	N0	M0	NO	Normal	GSE39582
GSM972408	960	1	66	Male	Left-side	2	T3	N0	M0	NO	Normal	GSE39582
GSM972409	3120	0	72	Female	Left-side	2	T4	N0	M0	NO	Normal	GSE39582
GSM972410	2730	0	68	Female	Left-side	2	T3	N0	M0	NO	Normal	GSE39582
GSM972411	3750	0	48	Female	Left-side	3	T1	N1	M0	YES	unknow	GSE39582
GSM972412	240	1	78	Male	Right-side	3	T3	N2	M0	NO	unknow	GSE39582
GSM972413	600	1	66	Male	Left-side	3	T3	N1	M0	NO	Normal	GSE39582
GSM972414	1590	0	52	Female	Left-side	2	T3	N0	M0	NO	Normal	GSE39582
GSM972415	1260	1	69	Male	Left-side	3	T3	N1	M0	YES	unknow	GSE39582
GSM972416	240	1	49	Male	Left-side	2	T4	N0	M0	YES	Normal	GSE39582
GSM972417	4380	0	59	Male	Left-side	2	T3	N0	M0	NO	Normal	GSE39582
GSM972418	2100	0	64	Male	Left-side	2	T3	N0	M0	NO	Normal	GSE39582
GSM972419	960	1	85	Female	Left-side	3	T3	N2	M0	NO	Normal	GSE39582
GSM972420	180	1	83	Male	Right-side	3	T3	N2	M0	NO	Abnormal	GSE39582
GSM972421	840	0	66	Male	Left-side	3	unknow	unknow	unknow	NO	Normal	GSE39582
GSM972422	1110	1	74	Male	Right-side	2	unknow	unknow	unknow	YES	Normal	GSE39582
GSM972423	1200	0	52	Female	Left-side	2	unknow	unknow	unknow	NO	Normal	GSE39582
GSM972424	3120	0	70	Male	Left-side	2	T3	N0	M0	NO	Normal	GSE39582
GSM972425	1770	0	72	Female	Right-side	3	T3	N1	M0	YES	Normal	GSE39582
GSM972426	2430	0	49	Male	Right-side	2	T3	N0	M0	NO	Normal	GSE39582
GSM972427	1590	0	63	Male	Left-side	2	T3	N0	M0	NO	Normal	GSE39582
GSM972428	1650	0	62	Male	Left-side	3	T3	N2	M0	NO	Normal	GSE39582
GSM972429	1860	0	64	Male	Left-side	3	T4	N2	M0	YES	Normal	GSE39582
GSM972430	1590	0	43	Female	Right-side	2	T3	N0	M0	NO	Normal	GSE39582
GSM972431	1620	0	59	Male	Right-side	3	T3	N1	M0	YES	Normal	GSE39582
GSM972432	1650	0	71	Male	Left-side	3	unknow	unknow	unknow	YES	Normal	GSE39582
GSM972433	480	1	85	Male	Left-side	3	unknow	unknow	unknow	NO	Normal	GSE39582
GSM972434	1260	1	70	Male	Left-side	2	unknow	unknow	unknow	NO	Normal	GSE39582
GSM972435	1200	0	71	Male	Left-side	3	unknow	unknow	unknow	NO	Normal	GSE39582
GSM972436	540	1	81	Male	Left-side	2	unknow	unknow	unknow	YES	Normal	GSE39582
GSM972437	210	1	48	Female	Left-side	4	T3	N2	M1	NO	Normal	GSE39582
GSM972438	900	1	44	Male	Right-side	4	T4	N1	M1	NO	Normal	GSE39582
GSM972439	60	1	65	Male	Left-side	4	T3	N1	M1	NO	Normal	GSE39582
GSM972440	1560	0	50	Male	Left-side	2	T3	N0	M0	YES	Normal	GSE39582
GSM972441	2040	0	49	Female	Left-side	4	T4	N2	M1	NO	Normal	GSE39582
GSM972442	180	1	54	Female	Left-side	4	T3	N2	M1	YES	Normal	GSE39582
GSM972443	1440	0	49	Male	Left-side	2	T3	N0	M0	NO	Normal	GSE39582
GSM972444	420	1	73	Male	Right-side	3	T4	N2	unknow	YES	Normal	GSE39582
GSM972445	1050	0	48	Male	Right-side	2	T4	N0	M0	NO	Normal	GSE39582
GSM972447	930	0	71	Male	Right-side	2	T3	N0	M0	NO	Abnormal	GSE39582
GSM972449	1230	1	51	Female	Right-side	3	T4	N1	M0	YES	Normal	GSE39582
GSM972450	1410	1	80	Male	Left-side	2	T3	N0	M0	NO	Normal	GSE39582
GSM972451	2910	0	58	Male	Left-side	2	T4	N0	M0	NO	Normal	GSE39582
GSM972452	2970	0	75	Female	Right-side	3	T3	N2	M0	NO	Abnormal	GSE39582
GSM972453	3000	0	51	Female	Right-side	3	T3	N1	M0	YES	Normal	GSE39582
GSM972454	2250	0	62	Male	Left-side	1	T2	N0	M0	YES	Normal	GSE39582
GSM972455	2220	0	89	Female	Right-side	3	T3	N1	M0	NO	Abnormal	GSE39582
GSM972456	0	1	82	Female	Left-side	2	T3	N0	M0	NO	Normal	GSE39582
GSM972457	2040	0	74	Female	Left-side	3	T3	N1	M0	YES	Normal	GSE39582
GSM972458	510	1	65	Male	Right-side	2	T3	N0	M0	YES	Normal	GSE39582
GSM972459	360	0	80	Male	Right-side	2	T3	N0	M0	NO	Normal	GSE39582
GSM972460	2880	0	70	Female	Left-side	2	T3	N0	M0	NO	Normal	GSE39582
GSM972461	2880	0	56	Male	Left-side	2	T3	N0	M0	NO	Normal	GSE39582
GSM972462	2640	0	72	Male	Left-side	1	T2	N0	M0	YES	Normal	GSE39582
GSM972463	60	1	67	Male	Right-side	3	T4	N2	M0	YES	Normal	GSE39582
GSM972464	2580	0	76	Female	Left-side	1	T2	N0	M0	NO	Normal	GSE39582
GSM972465	2520	1	73	Male	Right-side	2	T3	N0	M0	NO	Normal	GSE39582
GSM972466	2250	0	73	Female	Right-side	3	T3	N1	M0	YES	Normal	GSE39582
GSM972467	2160	0	54	Male	Left-side	3	T3	N2	M0	YES	Normal	GSE39582
GSM972468	720	1	73	Male	Left-side	2	T3	N0	M0	NO	Normal	GSE39582
GSM972469	2580	0	69	Male	Left-side	1	T2	N0	M0	YES	Normal	GSE39582
GSM972470	2550	0	50	Male	Right-side	2	T3	N0	M0	NO	Normal	GSE39582
GSM972472	2400	0	58	Male	Right-side	2	T4	N0	M0	NO	Normal	GSE39582
GSM972473	3510	0	67	Male	Left-side	2	T3	N0	M0	YES	Normal	GSE39582
GSM972474	3570	0	49	Female	Left-side	3	T3	N1	M0	NO	Normal	GSE39582
GSM972475	2610	0	68	Female	Left-side	2	T3	N0	M0	YES	Normal	GSE39582
GSM972476	1920	0	61	Male	Left-side	3	T4	N1	M0	NO	Normal	GSE39582
GSM972477	2430	0	75	Male	Right-side	2	T3	N0	M0	YES	Normal	GSE39582
GSM972478	2070	0	80	Male	Left-side	2	T3	N0	M0	NO	Normal	GSE39582
GSM972479	90	0	79	Male	Right-side	3	T4	N2	M0	YES	Normal	GSE39582
GSM972480	2070	0	78	Male	Right-side	2	T3	N0	M0	YES	Normal	GSE39582
GSM972481	1950	1	67	Male	Left-side	3	T3	N2	M0	NO	Normal	GSE39582
GSM972482	1260	0	90	Female	Right-side	2	T3	N0	M0	YES	Normal	GSE39582
GSM972483	840	1	80	Female	Left-side	2	T3	N0	M0	NO	Normal	GSE39582
GSM972484	2280	0	68	Male	Left-side	2	T3	N0	M0	NO	Normal	GSE39582
GSM972485	2250	0	69	Male	Right-side	2	T3	N0	M0	YES	Normal	GSE39582
GSM972486	990	0	87	Male	Right-side	2	T3	N0	M0	unknow	Normal	GSE39582
GSM972487	2010	0	84	Male	Left-side	2	T3	N0	M0	YES	Normal	GSE39582
GSM972488	1470	0	65	Male	Right-side	2	T3	N0	M0	YES	Normal	GSE39582
GSM972489	2220	0	77	Female	Right-side	2	T3	N0	M0	YES	Normal	GSE39582
GSM972490	2220	0	67	Male	Left-side	2	T3	N0	M0	NO	Normal	GSE39582
GSM972491	2100	0	74	Male	Left-side	2	T3	N0	M0	NO	Normal	GSE39582
GSM972492	2040	0	69	Male	Right-side	1	T2	N0	M0	NO	Normal	GSE39582
GSM972493	1770	0	89	Female	Right-side	2	T3	N0	M0	YES	Normal	GSE39582
GSM972494	1710	0	43	Female	Left-side	1	T2	N0	M0	NO	Normal	GSE39582
GSM972495	810	1	69	Female	Right-side	3	T3	N1	M0	NO	Normal	GSE39582
GSM972496	4260	0	65	Female	Left-side	1	T2	N0	M0	NO	Normal	GSE39582
GSM972497	30	0	77	Female	Left-side	3	T2	N1	M0	unknow	Normal	GSE39582
GSM972498	1770	1	50	Female	Left-side	3	T3	N1	M0	NO	Normal	GSE39582
GSM972499	2160	0	82	Male	Right-side	3	T4	N2	M0	NO	Normal	GSE39582
GSM972501	3180	1	76	Female	Left-side	3	T3	N1	M0	NO	Normal	GSE39582
GSM972502	3930	0	69	Male	Left-side	2	T3	N0	M0	NO	Normal	GSE39582
GSM972503	4380	0	42	Female	Left-side	2	T3	N0	M0	NO	Normal	GSE39582
GSM972504	900	1	80	Male	Left-side	3	T3	N2	M0	YES	Normal	GSE39582
GSM972505	4320	0	69	Male	Left-side	2	T3	N0	M0	NO	Normal	GSE39582
GSM972506	4230	0	68	Male	Left-side	2	T3	N0	M0	NO	Normal	GSE39582
GSM972507	1260	0	83	Female	Right-side	3	T3	N1	M0	NO	Abnormal	GSE39582
GSM972508	4020	0	69	Female	Left-side	1	T1	N0	M0	YES	Normal	GSE39582
GSM972509	420	0	73	Female	Left-side	1	T2	N0	M0	NO	Normal	GSE39582
GSM972510	2580	0	89	Male	Left-side	2	T3	N0	M0	NO	Normal	GSE39582
GSM972511	1410	1	75	Male	Right-side	3	T3	N2	M0	NO	Normal	GSE39582
GSM972512	690	1	62	Male	Right-side	3	T4	N2	M0	YES	Normal	GSE39582
GSM972513	1440	1	85	Male	Right-side	3	T3	N1	M0	YES	Normal	GSE39582
GSM972514	960	1	79	Female	Left-side	3	T2	N1	M0	NO	Normal	GSE39582
GSM972515	3540	0	72	Female	Left-side	2	T3	N0	M0	NO	Normal	GSE39582
GSM972516	1980	0	82	Male	Left-side	2	T3	N0	M0	YES	Normal	GSE39582
GSM972517	1110	1	88	Female	Left-side	2	T3	N0	M0	NO	Normal	GSE39582
GSM972518	1050	1	82	Female	Right-side	3	T4	N1	M0	YES	Normal	GSE39582
GSM972519	420	1	58	Male	Left-side	2	T3	N0	M0	NO	Normal	GSE39582
GSM972520	1860	1	76	Male	Left-side	3	T3	N1	M0	NO	Normal	GSE39582
GSM972521	2280	1	90	Female	Right-side	2	T3	N0	M0	NO	Normal	GSE39582
GSM972522	2970	0	53	Female	Right-side	2	T3	N0	M0	YES	Normal	GSE39582
GSM437093	4276.5	0	73	Male	unknow	1	unknow	unknow	unknow	unknow	unknow	GSE17539
GSM437094	3681.6	0	63	Male	unknow	1	unknow	unknow	unknow	unknow	unknow	GSE17539
GSM437095	868.8	1	51	Male	unknow	1	unknow	unknow	unknow	unknow	unknow	GSE17539
GSM437096	3576.3	0	56	Female	unknow	1	unknow	unknow	unknow	unknow	unknow	GSE17539
GSM437097	1785.9	0	50	Male	unknow	1	unknow	unknow	unknow	unknow	unknow	GSE17539
GSM437098	2064.3	1	63	Female	unknow	1	unknow	unknow	unknow	unknow	unknow	GSE17539
GSM437099	2468.7	0	66	Male	unknow	1	unknow	unknow	unknow	unknow	unknow	GSE17539
GSM437100	3324.6	0	63	Male	unknow	1	unknow	unknow	unknow	unknow	unknow	GSE17539
GSM437101	1976.4	1	88	Male	unknow	1	unknow	unknow	unknow	unknow	unknow	GSE17539
GSM437102	2523.9	0	66	Male	unknow	1	unknow	unknow	unknow	unknow	unknow	GSE17539
GSM437103	494.1	1	80	Female	unknow	1	unknow	unknow	unknow	unknow	unknow	GSE17539
GSM437104	2692.5	0	62	Male	unknow	1	unknow	unknow	unknow	unknow	unknow	GSE17539
GSM437105	2282.1	0	82	Male	unknow	1	unknow	unknow	unknow	unknow	unknow	GSE17539
GSM437106	2034.6	0	78	Female	unknow	1	unknow	unknow	unknow	unknow	unknow	GSE17539
GSM437107	1567.2	0	76	Male	unknow	1	unknow	unknow	unknow	unknow	unknow	GSE17539
GSM437108	1923	0	87	Female	unknow	1	unknow	unknow	unknow	unknow	unknow	GSE17539
GSM437109	1653.9	0	74	Female	unknow	1	unknow	unknow	unknow	unknow	unknow	GSE17539
GSM437110	1733.7	0	55	Male	unknow	1	unknow	unknow	unknow	unknow	unknow	GSE17539
GSM437111	1503	0	71	Male	unknow	1	unknow	unknow	unknow	unknow	unknow	GSE17539
GSM437112	1313.7	0	86	Female	unknow	1	unknow	unknow	unknow	unknow	unknow	GSE17539
GSM437113	908.1	0	58	Male	unknow	1	unknow	unknow	unknow	unknow	unknow	GSE17539
GSM437114	109.2	0	78	Male	unknow	1	unknow	unknow	unknow	unknow	unknow	GSE17539
GSM437115	1097.7	0	57	Male	unknow	1	unknow	unknow	unknow	unknow	unknow	GSE17539
GSM437116	600.6	0	81	Male	unknow	1	unknow	unknow	unknow	unknow	unknow	GSE17539
GSM437117	3557.4	0	74	Female	unknow	2	unknow	unknow	unknow	unknow	unknow	GSE17539
GSM437118	1659.9	0	77	Female	unknow	2	unknow	unknow	unknow	unknow	unknow	GSE17539
GSM437119	4045.8	1	41	Male	unknow	2	unknow	unknow	unknow	unknow	unknow	GSE17539
GSM437120	3818.7	0	43	Female	unknow	2	unknow	unknow	unknow	unknow	unknow	GSE17539
GSM437121	3618.6	0	51	Female	unknow	2	unknow	unknow	unknow	unknow	unknow	GSE17539
GSM437122	3208.2	0	70	Male	unknow	2	unknow	unknow	unknow	unknow	unknow	GSE17539
GSM437123	351	1	78	Female	unknow	2	unknow	unknow	unknow	unknow	unknow	GSE17539
GSM437124	863.7	1	80	Male	unknow	2	unknow	unknow	unknow	unknow	unknow	GSE17539
GSM437125	804.6	1	66	Male	unknow	2	unknow	unknow	unknow	unknow	unknow	GSE17539
GSM437126	1575	1	76	Female	unknow	2	unknow	unknow	unknow	unknow	unknow	GSE17539
GSM437127	720.9	1	58	Female	unknow	2	unknow	unknow	unknow	unknow	unknow	GSE17539
GSM437128	2669.7	0	74	Male	unknow	2	unknow	unknow	unknow	unknow	unknow	GSE17539
GSM437129	3073.2	0	49	Male	unknow	2	unknow	unknow	unknow	unknow	unknow	GSE17539
GSM437130	1011.9	1	54	Female	unknow	2	unknow	unknow	unknow	unknow	unknow	GSE17539
GSM437131	2558.4	0	71	Female	unknow	2	unknow	unknow	unknow	unknow	unknow	GSE17539
GSM437132	795.9	0	79	Female	unknow	2	unknow	unknow	unknow	unknow	unknow	GSE17539
GSM437133	1119.3	1	75	Female	unknow	2	unknow	unknow	unknow	unknow	unknow	GSE17539
GSM437134	2592.9	0	74	Female	unknow	2	unknow	unknow	unknow	unknow	unknow	GSE17539
GSM437135	1677.6	0	74	Female	unknow	2	unknow	unknow	unknow	unknow	unknow	GSE17539
GSM437136	2119.5	0	83	Female	unknow	2	unknow	unknow	unknow	unknow	unknow	GSE17539
GSM437137	2281.2	0	73	Male	unknow	2	unknow	unknow	unknow	unknow	unknow	GSE17539
GSM437138	2373.9	0	57	Female	unknow	2	unknow	unknow	unknow	unknow	unknow	GSE17539
GSM437139	2519.7	0	65	Female	unknow	2	unknow	unknow	unknow	unknow	unknow	GSE17539
GSM437140	2407.5	0	86	Female	unknow	2	unknow	unknow	unknow	unknow	unknow	GSE17539
GSM437141	1218	0	89	Female	unknow	2	unknow	unknow	unknow	unknow	unknow	GSE17539
GSM437142	2861.1	0	56	Female	unknow	2	unknow	unknow	unknow	unknow	unknow	GSE17539
GSM437143	931.8	1	86	Female	unknow	2	unknow	unknow	unknow	unknow	unknow	GSE17539
GSM437144	1119.3	1	71	Male	unknow	2	unknow	unknow	unknow	unknow	unknow	GSE17539
GSM437145	660.6	1	78	Female	unknow	2	unknow	unknow	unknow	unknow	unknow	GSE17539
GSM437146	1897.5	0	76	Male	unknow	2	unknow	unknow	unknow	unknow	unknow	GSE17539
GSM437147	1022.7	0	66	Female	unknow	2	unknow	unknow	unknow	unknow	unknow	GSE17539
GSM437148	1564.2	0	65	Female	unknow	2	unknow	unknow	unknow	unknow	unknow	GSE17539
GSM437149	1981.2	0	74	Female	unknow	2	unknow	unknow	unknow	unknow	unknow	GSE17539
GSM437150	1798.8	0	67	Male	unknow	2	unknow	unknow	unknow	unknow	unknow	GSE17539
GSM437151	1435.8	0	56	Male	unknow	2	unknow	unknow	unknow	unknow	unknow	GSE17539
GSM437152	1753.5	0	48	Female	unknow	2	unknow	unknow	unknow	unknow	unknow	GSE17539
GSM437153	1379.7	0	68	Male	unknow	2	unknow	unknow	unknow	unknow	unknow	GSE17539
GSM437154	1812.6	0	71	Male	unknow	2	unknow	unknow	unknow	unknow	unknow	GSE17539
GSM437155	1130.1	0	38	Female	unknow	2	unknow	unknow	unknow	unknow	unknow	GSE17539
GSM437156	471.3	0	73	Male	unknow	2	unknow	unknow	unknow	unknow	unknow	GSE17539
GSM437157	1177.5	0	59	Female	unknow	2	unknow	unknow	unknow	unknow	unknow	GSE17539
GSM437158	1496.1	0	76	Female	unknow	2	unknow	unknow	unknow	unknow	unknow	GSE17539
GSM437159	757.2	0	71	Male	unknow	2	unknow	unknow	unknow	unknow	unknow	GSE17539
GSM437160	1349.1	0	58	Male	unknow	2	unknow	unknow	unknow	unknow	unknow	GSE17539
GSM437161	1077	0	60	Male	unknow	2	unknow	unknow	unknow	unknow	unknow	GSE17539
GSM437162	799.8	0	71	Male	unknow	2	unknow	unknow	unknow	unknow	unknow	GSE17539
GSM437163	1103.4	0	64	Female	unknow	2	unknow	unknow	unknow	unknow	unknow	GSE17539
GSM437164	1245.6	0	84	Female	unknow	2	unknow	unknow	unknow	unknow	unknow	GSE17539
GSM437165	666.6	0	87	Female	unknow	2	unknow	unknow	unknow	unknow	unknow	GSE17539
GSM437166	996	0	51	Male	unknow	2	unknow	unknow	unknow	unknow	unknow	GSE17539
GSM437167	1190.4	0	69	Male	unknow	2	unknow	unknow	unknow	unknow	unknow	GSE17539
GSM437168	768.3	0	78	Male	unknow	2	unknow	unknow	unknow	unknow	unknow	GSE17539
GSM437169	2519.7	0	65	Female	unknow	2	unknow	unknow	unknow	unknow	unknow	GSE17539
GSM437170	451.5	0	54	Male	unknow	2	unknow	unknow	unknow	unknow	unknow	GSE17539
GSM437171	251.4	0	40	Female	unknow	2	unknow	unknow	unknow	unknow	unknow	GSE17539
GSM437172	545.4	0	68	Male	unknow	2	unknow	unknow	unknow	unknow	unknow	GSE17539
GSM437173	814.5	1	52	Female	unknow	2	unknow	unknow	unknow	unknow	unknow	GSE17539
GSM437174	727.8	1	46	Male	unknow	3	unknow	unknow	unknow	unknow	unknow	GSE17539
GSM437175	3155.1	0	39	Male	unknow	3	unknow	unknow	unknow	unknow	unknow	GSE17539
GSM437176	352.8	1	38	Male	unknow	3	unknow	unknow	unknow	unknow	unknow	GSE17539
GSM437177	2113.5	1	26	Male	unknow	3	unknow	unknow	unknow	unknow	unknow	GSE17539
GSM437178	2852.1	0	71	Female	unknow	3	unknow	unknow	unknow	unknow	unknow	GSE17539
GSM437179	3369.9	0	64	Female	unknow	3	unknow	unknow	unknow	unknow	unknow	GSE17539
GSM437180	825.3	1	53	Male	unknow	3	unknow	unknow	unknow	unknow	unknow	GSE17539
GSM437181	1377.6	1	53	Female	unknow	3	unknow	unknow	unknow	unknow	unknow	GSE17539
GSM437182	1621.2	1	92	Female	unknow	3	unknow	unknow	unknow	unknow	unknow	GSE17539
GSM437183	3119.4	0	60	Male	unknow	3	unknow	unknow	unknow	unknow	unknow	GSE17539
GSM437184	183.3	1	74	Male	unknow	3	unknow	unknow	unknow	unknow	unknow	GSE17539
GSM437185	2985.3	0	48	Female	unknow	3	unknow	unknow	unknow	unknow	unknow	GSE17539
GSM437186	613.2	1	63	Male	unknow	3	unknow	unknow	unknow	unknow	unknow	GSE17539
GSM437187	2298	1	58	Male	unknow	3	unknow	unknow	unknow	unknow	unknow	GSE17539
GSM437188	300.6	1	75	Male	unknow	3	unknow	unknow	unknow	unknow	unknow	GSE17539
GSM437189	1243.5	1	63	Male	unknow	3	unknow	unknow	unknow	unknow	unknow	GSE17539
GSM437190	2887.8	0	46	Male	unknow	3	unknow	unknow	unknow	unknow	unknow	GSE17539
GSM437191	2568.3	0	71	Female	unknow	3	unknow	unknow	unknow	unknow	unknow	GSE17539
GSM437192	2366.1	0	63	Male	unknow	3	unknow	unknow	unknow	unknow	unknow	GSE17539
GSM437193	667.5	1	87	Female	unknow	3	unknow	unknow	unknow	unknow	unknow	GSE17539
GSM437194	2235.9	0	63	Male	unknow	3	unknow	unknow	unknow	unknow	unknow	GSE17539
GSM437195	1772.1	1	87	Male	unknow	3	unknow	unknow	unknow	unknow	unknow	GSE17539
GSM437196	1434	1	30	Male	unknow	3	unknow	unknow	unknow	unknow	unknow	GSE17539
GSM437197	170.4	1	83	Female	unknow	3	unknow	unknow	unknow	unknow	unknow	GSE17539
GSM437198	2381.7	0	55	Male	unknow	3	unknow	unknow	unknow	unknow	unknow	GSE17539
GSM437199	2222.1	0	66	Male	unknow	3	unknow	unknow	unknow	unknow	unknow	GSE17539
GSM437200	1522.8	1	69	Male	unknow	3	unknow	unknow	unknow	unknow	unknow	GSE17539
GSM437201	2034.6	1	64	Female	unknow	3	unknow	unknow	unknow	unknow	unknow	GSE17539
GSM437202	2125.2	0	62	Male	unknow	3	unknow	unknow	unknow	unknow	unknow	GSE17539
GSM437203	1517.7	0	67	Female	unknow	3	unknow	unknow	unknow	unknow	unknow	GSE17539
GSM437204	1037.4	1	57	Male	unknow	3	unknow	unknow	unknow	unknow	unknow	GSE17539
GSM437205	1161.6	1	73	Female	unknow	3	unknow	unknow	unknow	unknow	unknow	GSE17539
GSM437206	1647	1	83	Female	unknow	3	unknow	unknow	unknow	unknow	unknow	GSE17539
GSM437207	2037.6	0	65	Female	unknow	3	unknow	unknow	unknow	unknow	unknow	GSE17539
GSM437208	1753.5	0	63	Female	unknow	3	unknow	unknow	unknow	unknow	unknow	GSE17539
GSM437209	1780.2	0	69	Male	unknow	3	unknow	unknow	unknow	unknow	unknow	GSE17539
GSM437210	1636.2	0	71	Female	unknow	3	unknow	unknow	unknow	unknow	unknow	GSE17539
GSM437211	570.9	1	51	Female	unknow	3	unknow	unknow	unknow	unknow	unknow	GSE17539
GSM437212	787.8	1	78	Female	unknow	3	unknow	unknow	unknow	unknow	unknow	GSE17539
GSM437213	1585.8	0	72	Male	unknow	3	unknow	unknow	unknow	unknow	unknow	GSE17539
GSM437214	961.5	1	46	Male	unknow	3	unknow	unknow	unknow	unknow	unknow	GSE17539
GSM437215	1678.5	0	67	Male	unknow	3	unknow	unknow	unknow	unknow	unknow	GSE17539
GSM437216	1700.1	0	67	Male	unknow	3	unknow	unknow	unknow	unknow	unknow	GSE17539
GSM437217	1512.9	0	26	Male	unknow	3	unknow	unknow	unknow	unknow	unknow	GSE17539
GSM437218	127.2	1	78	Female	unknow	3	unknow	unknow	unknow	unknow	unknow	GSE17539
GSM437219	1473.3	0	71	Female	unknow	3	unknow	unknow	unknow	unknow	unknow	GSE17539
GSM437220	1487.1	0	60	Female	unknow	3	unknow	unknow	unknow	unknow	unknow	GSE17539
GSM437221	1514.7	0	46	Male	unknow	3	unknow	unknow	unknow	unknow	unknow	GSE17539
GSM437222	1891.5	0	41	Male	unknow	3	unknow	unknow	unknow	unknow	unknow	GSE17539
GSM437223	1477.2	1	75	Female	unknow	3	unknow	unknow	unknow	unknow	unknow	GSE17539
GSM437224	27.6	0	54	Male	unknow	3	unknow	unknow	unknow	unknow	unknow	GSE17539
GSM437225	940.8	0	78	Female	unknow	3	unknow	unknow	unknow	unknow	unknow	GSE17539
GSM437226	1209	0	61	Female	unknow	3	unknow	unknow	unknow	unknow	unknow	GSE17539
GSM437227	3499.2	0	74	Male	unknow	3	unknow	unknow	unknow	unknow	unknow	GSE17539
GSM437228	957.6	0	79	Female	unknow	3	unknow	unknow	unknow	unknow	unknow	GSE17539
GSM437229	599.4	0	81	Female	unknow	3	unknow	unknow	unknow	unknow	unknow	GSE17539
GSM437230	738.6	0	62	Female	unknow	3	unknow	unknow	unknow	unknow	unknow	GSE17539
GSM437231	556.2	1	64	Male	unknow	4	unknow	unknow	unknow	unknow	unknow	GSE17539
GSM437232	3922.5	0	72	Female	unknow	4	unknow	unknow	unknow	unknow	unknow	GSE17539
GSM437233	528.6	1	59	Female	unknow	4	unknow	unknow	unknow	unknow	unknow	GSE17539
GSM437234	159.6	1	46	Male	unknow	4	unknow	unknow	unknow	unknow	unknow	GSE17539
GSM437235	70.8	1	69	Male	unknow	4	unknow	unknow	unknow	unknow	unknow	GSE17539
GSM437236	171.6	1	73	Male	unknow	4	unknow	unknow	unknow	unknow	unknow	GSE17539
GSM437237	458.4	1	66	Male	unknow	4	unknow	unknow	unknow	unknow	unknow	GSE17539
GSM437238	2852.1	0	54	Male	unknow	4	unknow	unknow	unknow	unknow	unknow	GSE17539
GSM437239	148.8	1	88	Male	unknow	4	unknow	unknow	unknow	unknow	unknow	GSE17539
GSM437240	866.7	1	58	Male	unknow	4	unknow	unknow	unknow	unknow	unknow	GSE17539
GSM437241	97.5	1	82	Female	unknow	4	unknow	unknow	unknow	unknow	unknow	GSE17539
GSM437242	27.6	1	58	Female	unknow	4	unknow	unknow	unknow	unknow	unknow	GSE17539
GSM437243	563.1	1	69	Male	unknow	4	unknow	unknow	unknow	unknow	unknow	GSE17539
GSM437244	1731.9	1	51	Male	unknow	4	unknow	unknow	unknow	unknow	unknow	GSE17539
GSM437245	431.7	1	70	Female	unknow	4	unknow	unknow	unknow	unknow	unknow	GSE17539
GSM437246	153.6	1	82	Female	unknow	4	unknow	unknow	unknow	unknow	unknow	GSE17539
GSM437247	149.7	1	60	Male	unknow	4	unknow	unknow	unknow	unknow	unknow	GSE17539
GSM437248	995.1	1	52	Male	unknow	4	unknow	unknow	unknow	unknow	unknow	GSE17539
GSM437249	1515.9	1	59	Male	unknow	4	unknow	unknow	unknow	unknow	unknow	GSE17539
GSM437250	171.6	1	56	Male	unknow	4	unknow	unknow	unknow	unknow	unknow	GSE17539
GSM437251	240.6	1	63	Male	unknow	4	unknow	unknow	unknow	unknow	unknow	GSE17539
GSM437252	1020.6	1	65	Female	unknow	4	unknow	unknow	unknow	unknow	unknow	GSE17539
GSM437253	43.2	1	54	Male	unknow	4	unknow	unknow	unknow	unknow	unknow	GSE17539
GSM437254	1108.5	1	76	Male	unknow	4	unknow	unknow	unknow	unknow	unknow	GSE17539
GSM437255	1822.5	0	58	Female	unknow	4	unknow	unknow	unknow	unknow	unknow	GSE17539
GSM437256	1123.2	1	69	Female	unknow	4	unknow	unknow	unknow	unknow	unknow	GSE17539
GSM437257	692.1	1	42	Female	unknow	4	unknow	unknow	unknow	unknow	unknow	GSE17539
GSM437258	595.5	1	78	Female	unknow	4	unknow	unknow	unknow	unknow	unknow	GSE17539
GSM437259	955.5	0	51	Male	unknow	4	unknow	unknow	unknow	unknow	unknow	GSE17539
GSM437260	258.3	1	63	Male	unknow	4	unknow	unknow	unknow	unknow	unknow	GSE17539
GSM437261	1268.1	0	66	Male	unknow	4	unknow	unknow	unknow	unknow	unknow	GSE17539
GSM437262	457.5	1	73	Male	unknow	4	unknow	unknow	unknow	unknow	unknow	GSE17539
GSM437263	436.8	1	62	Male	unknow	4	unknow	unknow	unknow	unknow	unknow	GSE17539
GSM437264	298.8	1	82	Female	unknow	4	unknow	unknow	unknow	unknow	unknow	GSE17539
GSM437265	268.2	1	76	Male	unknow	4	unknow	unknow	unknow	unknow	unknow	GSE17539
GSM437266	980.1	0	78	Female	unknow	4	unknow	unknow	unknow	unknow	unknow	GSE17539
GSM437267	62.1	1	66	Female	unknow	4	unknow	unknow	unknow	unknow	unknow	GSE17539
GSM437268	683.4	1	68	Male	unknow	4	unknow	unknow	unknow	unknow	unknow	GSE17539
GSM437269	670.5	0	47	Male	unknow	4	unknow	unknow	unknow	unknow	unknow	GSE17539

## Sheet: S2
Table S2: The primer sequences for qRT-PCR.
Gene	Primer Sequence
GAPDH	F: 5'-GGAGTCCACTGGCGTCTTCA-3'
	R: 5'-GTCATGAGTCCTTCCACGATACC-3'
CXCL13	F: 5'-GGTCAGCAGCCTCTCTCCAGTC-3'
	R: 5'-TTGAATTCGATCAATGAAGCGT-3'
VSIG4	F: 5'-ACCAAGACTGAGGCACCTAC-3'
	R: 5'-TCCAAGGTAGCCATCCATGT-3'
ZNF532	F: 5'-AGGACGAGACATCACTGGCTAC-3'
	R: 5'-GTGCTGATGTCTCTCTGTG-3'
CXCL10	F: 5'-GTGGCATTCAAGGAGTACCTC-3'
	R: 5'-GCCTTCGATTCTGGATTCAGACA-3'
MEIS2	F: 5'-CGATGATGCAACCTCAACC-3'
	R: 5'-ATCCGGATCATCATCGTCA-3'

## Sheet: S3
Table S3: Summary of 36 angiogenesis-related genes
Gene	Type
VCAN	Angiogenesis
POSTN	Angiogenesis
FSTL1	Angiogenesis
LRPAP1	Angiogenesis
STC1	Angiogenesis
LPL	Angiogenesis
VEGFA	Angiogenesis
PF4	Angiogenesis
THBD	Angiogenesis
FGFR1	Angiogenesis
TNFRSF21	Angiogenesis
CCND2	Angiogenesis
COL5A2	Angiogenesis
ITGAV	Angiogenesis
SERPINA5	Angiogenesis
KCNJ8	Angiogenesis
APP	Angiogenesis
JAG1	Angiogenesis
COL3A1	Angiogenesis
SPP1	Angiogenesis
NRP1	Angiogenesis
OLR1	Angiogenesis
PDGFA	Angiogenesis
PTK2	Angiogenesis
SLCO2A1	Angiogenesis
PGLYRP1	Angiogenesis
VAV2	Angiogenesis
S100A4	Angiogenesis
MSX1	Angiogenesis
VTN	Angiogenesis
TIMP1	Angiogenesis
APOH	Angiogenesis
PRG2	Angiogenesis
JAG2	Angiogenesis
LUM	Angiogenesis
CXCL6	Angiogenesis

## Sheet: S4
Table S4: The prognostic values of 36 ARGs in patients with CRC
id	HR	HR.95L	HR.95H	pvalue	km
VCAN	1.13604	1.04061	1.24023	0.00438437	2.88053e-05
POSTN	1.15232	1.06283	1.24935	0.000587524	4.84646e-07
FSTL1	1.14475	1.01581	1.29004	0.0266029	0.00417703
LRPAP1	0.705778	0.547177	0.91035	0.00729157	0.00649218
STC1	1.16959	1.04903	1.30402	0.00476871	0.00139187
LPL	1.0014	0.91644	1.09424	0.975328	0.0513224
VEGFA	1.33066	1.12126	1.57915	0.00107491	2.88026e-05
PF4	0.92286	0.846186	1.00648	0.0696845	0.0218289
THBD	1.14366	0.98053	1.33392	0.0873493	0.0342255
FGFR1	1.28376	1.10291	1.49428	0.00126297	0.00176999
TNFRSF21	1.20113	0.982038	1.4691	0.074495	0.012144
CCND2	1.01035	0.909328	1.1226	0.848047	0.0256691
COL5A2	1.14752	1.04951	1.25469	0.0025208	3.80194e-06
ITGAV	1.11729	0.975965	1.27909	0.107972	0.0237261
SERPINA5	1.13502	0.957226	1.34584	0.145106	0.00542775
KCNJ8	1.29289	1.13348	1.47471	0.00013016	2.80787e-07
APP	1.00165	0.806568	1.24391	0.988131	0.289967
JAG1	1.03456	0.867413	1.23391	0.705528	0.0586945
COL3A1	1.14847	1.04882	1.2576	0.00279828	6.38889e-08
SPP1	1.10205	1.03823	1.16978	0.00140874	0.000233414
NRP1	1.32627	1.14833	1.53177	0.000122159	3.42586e-05
OLR1	1.1258	1.03791	1.22113	0.00427504	0.000249896
PDGFA	1.02268	0.87406	1.19657	0.779556	0.167634
PTK2	1.25243	0.996199	1.57456	0.0539359	0.0491677
SLCO2A1	1.09663	0.970039	1.23974	0.140509	0.01461
PGLYRP1	1.02793	0.78418	1.34745	0.84188	0.147067
VAV2	1.26491	1.07867	1.48329	0.00382912	0.000948645
S100A4	1.08255	0.985773	1.18883	0.0969009	0.0134636
MSX1	1.01994	0.901544	1.15389	0.753804	0.127692
VTN	0.980927	0.80344	1.19762	0.850014	0.0243423
TIMP1	1.29864	1.12308	1.50166	0.000421579	1.71312e-06
APOH	0.795535	0.646079	0.979563	0.0312051	0.00784767
PRG2	0.723416	0.439042	1.19198	0.203832	0.0514575
JAG2	1.09968	0.959031	1.26095	0.173565	0.042454
LUM	1.08434	0.994854	1.18188	0.0653934	0.00619414
CXCL6	1.00686	0.928961	1.0913	0.867777	0.0204456

## Sheet: S5
Table S5: Spearman correlation analysis of the 36 angiogenesis-related genes
from	to	cor	pvalue	color	weight
VCAN	POSTN	0.867886	0	pink	5.20732
VCAN	FSTL1	0.851859	0	pink	5.11116
VCAN	STC1	0.528851	1.9721e-88	pink	3.17311
VCAN	LPL	0.31128	1.09877e-28	pink	1.86768
VCAN	PF4	-0.162741	1.18043e-08	#4e9595	0.976448
VCAN	THBD	0.722486	1.74661e-196	pink	4.33491
VCAN	FGFR1	0.657517	3.34746e-151	pink	3.9451
VCAN	COL5A2	0.939559	0	pink	5.63735
VCAN	ITGAV	0.671192	8.9875e-160	pink	4.02715
VCAN	KCNJ8	0.622058	6.09974e-131	pink	3.73235
VCAN	APP	0.150364	1.41242e-07	pink	0.902186
VCAN	JAG1	0.227026	1.17741e-15	pink	1.36216
VCAN	COL3A1	0.912763	0	pink	5.47658
VCAN	SPP1	0.606695	6.00317e-123	pink	3.64017
VCAN	NRP1	0.769279	4.67029e-238	pink	4.61567
VCAN	OLR1	0.694393	2.03948e-175	pink	4.16636
VCAN	PDGFA	0.277791	5.97789e-23	pink	1.66675
VCAN	PTK2	0.137682	1.47068e-06	pink	0.82609
VCAN	SLCO2A1	0.184301	9.77399e-11	pink	1.10581
VCAN	VAV2	0.136296	1.87692e-06	pink	0.817773
VCAN	S100A4	0.393651	2.82004e-46	pink	2.36191
VCAN	MSX1	-0.184904	8.4749e-11	#4e9595	1.10942
VCAN	TIMP1	0.588645	4.23753e-114	pink	3.53187
VCAN	LUM	0.870594	0	pink	5.22356
VCAN	CXCL6	0.247706	1.97605e-18	pink	1.48623
POSTN	FSTL1	0.749967	8.85242e-220	pink	4.4998
POSTN	STC1	0.593609	1.77681e-116	pink	3.56165
POSTN	LPL	0.213392	5.7279e-14	pink	1.28035
POSTN	PF4	-0.150622	1.34389e-07	#4e9595	0.903733
POSTN	THBD	0.662207	4.32415e-154	pink	3.97324
POSTN	FGFR1	0.552683	4.85195e-98	pink	3.3161
POSTN	COL5A2	0.895928	0	pink	5.37557
POSTN	ITGAV	0.661793	7.81929e-154	pink	3.97076
POSTN	KCNJ8	0.620922	2.46443e-130	pink	3.72553
POSTN	JAG1	0.212053	8.27175e-14	pink	1.27232
POSTN	COL3A1	0.86893	0	pink	5.21358
POSTN	SPP1	0.689444	5.89506e-172	pink	4.13667
POSTN	NRP1	0.754453	7.13663e-224	pink	4.52672
POSTN	OLR1	0.710128	6.62236e-187	pink	4.26077
POSTN	PDGFA	0.207735	2.66291e-13	pink	1.24641
POSTN	S100A4	0.420632	3.0813e-53	pink	2.52379
POSTN	MSX1	-0.160421	1.90803e-08	#4e9595	0.962525
POSTN	TIMP1	0.584085	5.96437e-112	pink	3.50451
POSTN	LUM	0.825519	2.20492e-303	pink	4.95311
POSTN	CXCL6	0.342242	1.08823e-34	pink	2.05345
FSTL1	STC1	0.456358	1.73598e-63	pink	2.73815
FSTL1	LPL	0.328675	5.66786e-32	pink	1.97205
FSTL1	THBD	0.71702	3.48509e-192	pink	4.30212
FSTL1	FGFR1	0.681543	1.42552e-166	pink	4.08926
FSTL1	COL5A2	0.848069	0	pink	5.08841
FSTL1	ITGAV	0.660401	5.68334e-153	pink	3.96241
FSTL1	SERPINA5	0.117147	4.28411e-05	pink	0.702884
FSTL1	KCNJ8	0.630598	1.40205e-135	pink	3.78359
FSTL1	APP	0.193584	1.02848e-11	pink	1.16151
FSTL1	JAG1	0.189539	2.78212e-11	pink	1.13724
FSTL1	COL3A1	0.850896	0	pink	5.10538
FSTL1	SPP1	0.466548	1.21689e-66	pink	2.79929
FSTL1	NRP1	0.6706	2.16056e-159	pink	4.0236
FSTL1	OLR1	0.551597	1.38322e-97	pink	3.30958
FSTL1	PDGFA	0.267371	2.55806e-21	pink	1.60423
FSTL1	SLCO2A1	0.339954	3.19535e-34	pink	2.03972
FSTL1	S100A4	0.410121	1.893e-50	pink	2.46073
FSTL1	MSX1	-0.177465	4.77138e-10	#4e9595	1.06479
FSTL1	TIMP1	0.516277	1.1577e-83	pink	3.09766
FSTL1	LUM	0.853058	0	pink	5.11835
FSTL1	CXCL6	0.27765	6.29659e-23	pink	1.6659
LRPAP1	VEGFA	-0.112743	8.25838e-05	#4e9595	0.676461
LRPAP1	THBD	0.114704	6.18418e-05	pink	0.688222
LRPAP1	APP	0.123945	1.48568e-05	pink	0.743668
LRPAP1	JAG1	0.11861	3.42709e-05	pink	0.711662
LRPAP1	MSX1	0.154917	5.79871e-08	pink	0.929499
LRPAP1	APOH	0.125919	1.08088e-05	pink	0.755512
STC1	LPL	0.1335	3.04759e-06	pink	0.800999
STC1	VEGFA	0.321859	1.16819e-30	pink	1.93115
STC1	THBD	0.522455	5.56745e-86	pink	3.13473
STC1	FGFR1	0.383821	6.7711e-44	pink	2.30293
STC1	TNFRSF21	0.25424	2.3097e-19	pink	1.52544
STC1	COL5A2	0.586436	4.7027e-113	pink	3.51861
STC1	ITGAV	0.434479	4.58328e-57	pink	2.60687
STC1	KCNJ8	0.548942	1.76161e-96	pink	3.29365
STC1	JAG1	0.176307	6.20343e-10	pink	1.05784
STC1	COL3A1	0.52313	3.08671e-86	pink	3.13878
STC1	SPP1	0.468572	2.79118e-67	pink	2.81143
STC1	NRP1	0.609351	2.67629e-124	pink	3.65611
STC1	OLR1	0.511777	5.27368e-82	pink	3.07066
STC1	PDGFA	0.163379	1.03326e-08	pink	0.980274
STC1	PTK2	0.142756	5.9006e-07	pink	0.856534
STC1	S100A4	0.280234	2.41931e-23	pink	1.68141
STC1	TIMP1	0.41952	6.14546e-53	pink	2.51712
STC1	PRG2	0.13796	1.39996e-06	pink	0.82776
STC1	LUM	0.447487	7.94016e-61	pink	2.68492
STC1	CXCL6	0.403769	8.21516e-49	pink	2.42261
LPL	THBD	0.217933	1.61621e-14	pink	1.3076
LPL	FGFR1	0.240149	2.19022e-17	pink	1.4409
LPL	COL5A2	0.265976	4.17776e-21	pink	1.59586
LPL	ITGAV	0.261447	2.01305e-20	pink	1.56868
LPL	KCNJ8	0.208262	2.31156e-13	pink	1.24957
LPL	APP	0.207534	2.80984e-13	pink	1.2452
LPL	JAG1	0.126488	9.85202e-06	pink	0.75893
LPL	COL3A1	0.230246	4.53046e-16	pink	1.38148
LPL	SPP1	0.202737	9.98143e-13	pink	1.21642
LPL	NRP1	0.255567	1.48212e-19	pink	1.5334
LPL	OLR1	0.264921	6.04128e-21	pink	1.58953
LPL	SLCO2A1	0.125408	1.17414e-05	pink	0.752447
LPL	TIMP1	0.123218	1.66815e-05	pink	0.73931
LPL	LUM	0.294581	9.91995e-26	pink	1.76749
VEGFA	TNFRSF21	0.211689	9.13878e-14	pink	1.27013
VEGFA	COL5A2	0.127471	8.38919e-06	pink	0.764823
VEGFA	APP	0.143713	4.94903e-07	pink	0.862277
VEGFA	OLR1	0.116163	4.97115e-05	pink	0.696978
VEGFA	PTK2	0.259518	3.89715e-20	pink	1.55711
VEGFA	SLCO2A1	-0.197607	3.74061e-12	#4e9595	1.18564
VEGFA	VAV2	0.170212	2.40042e-09	pink	1.02127
PF4	COL5A2	-0.13504	2.33623e-06	#4e9595	0.810239
PF4	ITGAV	-0.117475	4.07615e-05	#4e9595	0.70485
PF4	COL3A1	-0.150218	1.45276e-07	#4e9595	0.901309
PF4	SPP1	-0.122499	1.86983e-05	#4e9595	0.734992
PF4	NRP1	-0.185562	7.24748e-11	#4e9595	1.11337
PF4	OLR1	-0.119146	3.15603e-05	#4e9595	0.714877
THBD	FGFR1	0.626294	3.18203e-133	pink	3.75776
THBD	TNFRSF21	0.133642	2.97405e-06	pink	0.801853
THBD	COL5A2	0.744352	8.9121e-215	pink	4.46611
THBD	ITGAV	0.501765	2.11066e-78	pink	3.01059
THBD	SERPINA5	0.12299	1.72974e-05	pink	0.737941
THBD	KCNJ8	0.655892	3.26196e-150	pink	3.93535
THBD	JAG1	0.182112	1.63493e-10	pink	1.09267
THBD	COL3A1	0.720293	9.54618e-195	pink	4.32176
THBD	SPP1	0.505519	9.72675e-80	pink	3.03311
THBD	NRP1	0.715937	2.40949e-191	pink	4.29562
THBD	OLR1	0.585731	1.00967e-112	pink	3.51438
THBD	PDGFA	0.291684	3.08849e-25	pink	1.7501
THBD	SLCO2A1	0.340626	2.33071e-34	pink	2.04375
THBD	S100A4	0.363983	2.47109e-39	pink	2.1839
THBD	TIMP1	0.516854	7.06463e-84	pink	3.10113
THBD	PRG2	0.132136	3.84712e-06	pink	0.792816
THBD	LUM	0.685592	2.61076e-169	pink	4.11355
THBD	CXCL6	0.387248	1.02362e-44	pink	2.32349
FGFR1	COL5A2	0.654337	2.84313e-149	pink	3.92602
FGFR1	ITGAV	0.443542	1.143e-59	pink	2.66125
FGFR1	SERPINA5	0.214682	4.00992e-14	pink	1.28809
FGFR1	KCNJ8	0.57193	2.1804e-106	pink	3.43158
FGFR1	APP	0.202784	9.86032e-13	pink	1.2167
FGFR1	JAG1	0.17183	1.68404e-09	pink	1.03098
FGFR1	COL3A1	0.684697	1.06089e-168	pink	4.10818
FGFR1	SPP1	0.401039	4.04925e-48	pink	2.40624
FGFR1	NRP1	0.576602	1.6897e-108	pink	3.45961
FGFR1	OLR1	0.440128	1.11648e-58	pink	2.64077
FGFR1	PDGFA	0.282286	1.12398e-23	pink	1.69372
FGFR1	PTK2	0.124774	1.30056e-05	pink	0.748644
FGFR1	SLCO2A1	0.336935	1.305e-33	pink	2.02161
FGFR1	VAV2	0.139473	1.06926e-06	pink	0.836838
FGFR1	S100A4	0.366886	5.55986e-40	pink	2.20132
FGFR1	TIMP1	0.460461	9.6018e-65	pink	2.76277
FGFR1	JAG2	0.151291	1.18082e-07	pink	0.907746
FGFR1	LUM	0.614398	6.70081e-127	pink	3.68639
FGFR1	CXCL6	0.130196	5.33712e-06	pink	0.781179
TNFRSF21	COL5A2	0.114458	6.4139e-05	pink	0.686749
TNFRSF21	ITGAV	0.21333	5.82623e-14	pink	1.27998
TNFRSF21	APP	0.14819	2.1411e-07	pink	0.88914
TNFRSF21	JAG1	0.326262	1.66897e-31	pink	1.95757
TNFRSF21	NRP1	0.152546	9.24841e-08	pink	0.915277
TNFRSF21	PTK2	0.136821	1.71155e-06	pink	0.820928
TNFRSF21	SLCO2A1	0.137586	1.49585e-06	pink	0.825514
CCND2	S100A4	-0.13205	3.90367e-06	#4e9595	0.792301
COL5A2	ITGAV	0.668694	3.57755e-158	pink	4.01216
COL5A2	KCNJ8	0.629316	7.12017e-135	pink	3.77589
COL5A2	APP	0.141027	8.08364e-07	pink	0.84616
COL5A2	JAG1	0.24331	8.08758e-18	pink	1.45986
COL5A2	COL3A1	0.950049	0	pink	5.70029
COL5A2	SPP1	0.623344	1.24784e-131	pink	3.74006
COL5A2	NRP1	0.768199	5.47574e-237	pink	4.60919
COL5A2	OLR1	0.693392	1.03592e-174	pink	4.16035
COL5A2	PDGFA	0.288202	1.18872e-24	pink	1.72921
COL5A2	PTK2	0.146883	2.74171e-07	pink	0.881295
COL5A2	SLCO2A1	0.160399	1.91671e-08	pink	0.962392
COL5A2	VAV2	0.152618	9.11905e-08	pink	0.91571
COL5A2	S100A4	0.440639	7.95073e-59	pink	2.64383
COL5A2	MSX1	-0.17337	1.19793e-09	#4e9595	1.04022
COL5A2	TIMP1	0.608139	1.1108e-123	pink	3.64883
COL5A2	LUM	0.866767	0	pink	5.2006
COL5A2	CXCL6	0.324416	3.78859e-31	pink	1.9465
ITGAV	KCNJ8	0.378782	1.04661e-42	pink	2.27269
ITGAV	APP	0.274198	2.22409e-22	pink	1.64519
ITGAV	JAG1	0.278889	3.98518e-23	pink	1.67334
ITGAV	COL3A1	0.621966	6.83731e-131	pink	3.73179
ITGAV	SPP1	0.437016	8.71614e-58	pink	2.6221
ITGAV	NRP1	0.576306	2.30368e-108	pink	3.45784
ITGAV	OLR1	0.582094	5.04289e-111	pink	3.49257
ITGAV	PDGFA	0.142586	6.08654e-07	pink	0.855517
ITGAV	PTK2	0.251723	5.31934e-19	pink	1.51034
ITGAV	SLCO2A1	0.168532	3.45565e-09	pink	1.01119
ITGAV	S100A4	0.288489	1.06449e-24	pink	1.73093
ITGAV	MSX1	-0.158201	3.0013e-08	#4e9595	0.949204
ITGAV	TIMP1	0.356228	1.23379e-37	pink	2.13737
ITGAV	JAG2	-0.13873	1.22102e-06	#4e9595	0.832379
ITGAV	LUM	0.727242	2.60359e-200	pink	4.36345
ITGAV	CXCL6	0.238497	3.66583e-17	pink	1.43098
SERPINA5	KCNJ8	0.178725	3.57921e-10	pink	1.07235
SERPINA5	PGLYRP1	0.201505	1.3753e-12	pink	1.20903
SERPINA5	VAV2	0.136117	1.93633e-06	pink	0.816705
SERPINA5	VTN	0.412715	3.96406e-51	pink	2.47629
SERPINA5	APOH	0.293348	1.61131e-25	pink	1.76009
SERPINA5	PRG2	0.169279	2.94e-09	pink	1.01567
KCNJ8	COL3A1	0.635052	4.6664e-138	pink	3.81031
KCNJ8	SPP1	0.497807	5.19987e-77	pink	2.98684
KCNJ8	NRP1	0.666057	1.68132e-156	pink	3.99634
KCNJ8	OLR1	0.508566	7.77318e-81	pink	3.0514
KCNJ8	PDGFA	0.164351	8.42631e-09	pink	0.986105
KCNJ8	SLCO2A1	0.189927	2.53161e-11	pink	1.13956
KCNJ8	VAV2	0.133456	3.0704e-06	pink	0.800739
KCNJ8	S100A4	0.317394	8.1322e-30	pink	1.90436
KCNJ8	VTN	0.133174	3.22249e-06	pink	0.799047
KCNJ8	TIMP1	0.519997	4.71807e-85	pink	3.11998
KCNJ8	PRG2	0.124797	1.29587e-05	pink	0.748779
KCNJ8	LUM	0.570521	9.29951e-106	pink	3.42313
KCNJ8	CXCL6	0.325506	2.33721e-31	pink	1.95303
APP	JAG1	0.186471	5.83404e-11	pink	1.11882
APP	COL3A1	0.136956	1.67162e-06	pink	0.821733
APP	PDGFA	0.143401	5.24112e-07	pink	0.860408
APP	PTK2	0.19843	3.03356e-12	pink	1.19058
APP	SLCO2A1	0.179527	2.97691e-10	pink	1.07716
APP	LUM	0.127754	8.00747e-06	pink	0.766523
JAG1	COL3A1	0.220301	8.26267e-15	pink	1.3218
JAG1	SPP1	0.142017	6.75366e-07	pink	0.852099
JAG1	NRP1	0.269633	1.14755e-21	pink	1.6178
JAG1	OLR1	0.181195	2.02435e-10	pink	1.08717
JAG1	SLCO2A1	0.16185	1.42067e-08	pink	0.9711
JAG1	S100A4	0.14705	2.65675e-07	pink	0.882298
JAG1	TIMP1	0.126124	1.0454e-05	pink	0.756745
JAG1	LUM	0.205133	5.32032e-13	pink	1.2308
COL3A1	SPP1	0.582698	2.64327e-111	pink	3.49619
COL3A1	NRP1	0.725884	3.28044e-199	pink	4.35531
COL3A1	OLR1	0.627938	4.04493e-134	pink	3.76763
COL3A1	PDGFA	0.271433	6.03099e-22	pink	1.6286
COL3A1	SLCO2A1	0.216921	2.14776e-14	pink	1.30153
COL3A1	VAV2	0.152134	1.00227e-07	pink	0.912806
COL3A1	S100A4	0.442847	1.82166e-59	pink	2.65708
COL3A1	MSX1	-0.182571	1.46849e-10	#4e9595	1.09543
COL3A1	TIMP1	0.615246	2.42126e-127	pink	3.69148
COL3A1	LUM	0.870115	0	pink	5.22069
COL3A1	CXCL6	0.281926	1.28652e-23	pink	1.69156
SPP1	NRP1	0.655489	5.72155e-150	pink	3.93293
SPP1	OLR1	0.73411	5.53992e-206	pink	4.40466
SPP1	PDGFA	0.152992	8.47506e-08	pink	0.917954
SPP1	S100A4	0.33683	1.37046e-33	pink	2.02098
SPP1	TIMP1	0.530781	3.51054e-89	pink	3.18468
SPP1	LUM	0.570842	6.68519e-106	pink	3.42505
SPP1	CXCL6	0.207064	3.18616e-13	pink	1.24238
NRP1	OLR1	0.706734	2.30884e-184	pink	4.24041
NRP1	PDGFA	0.177862	4.35949e-10	pink	1.06717
NRP1	PTK2	0.130447	5.11741e-06	pink	0.782682
NRP1	SLCO2A1	0.189858	2.57422e-11	pink	1.13915
NRP1	S100A4	0.344838	3.17072e-35	pink	2.06903
NRP1	MSX1	-0.112783	8.21116e-05	#4e9595	0.676696
NRP1	VTN	0.125932	1.07856e-05	pink	0.755591
NRP1	TIMP1	0.568366	8.43072e-105	pink	3.4102
NRP1	PRG2	0.167954	3.91446e-09	pink	1.00772
NRP1	LUM	0.687685	9.64533e-171	pink	4.12611
NRP1	CXCL6	0.312052	7.9382e-29	pink	1.87231
OLR1	PTK2	0.152191	9.9125e-08	pink	0.913146
OLR1	S100A4	0.38856	4.93493e-45	pink	2.33136
OLR1	TIMP1	0.544455	1.23273e-94	pink	3.26673
OLR1	LUM	0.667693	1.54958e-157	pink	4.00616
OLR1	CXCL6	0.2202	8.50332e-15	pink	1.3212
PDGFA	VAV2	0.241636	1.37353e-17	pink	1.44981
PDGFA	MSX1	-0.157541	3.42938e-08	#4e9595	0.945248
PDGFA	TIMP1	0.162011	1.37406e-08	pink	0.972065
PDGFA	LUM	0.199586	2.25633e-12	pink	1.19752
PTK2	PGLYRP1	-0.133331	3.13726e-06	#4e9595	0.799985
PTK2	VAV2	0.186724	5.49025e-11	pink	1.12035
PTK2	TIMP1	-0.123958	1.4824e-05	#4e9595	0.743751
SLCO2A1	LUM	0.20732	2.97498e-13	pink	1.24392
PGLYRP1	VTN	0.221166	6.45292e-15	pink	1.327
PGLYRP1	PRG2	0.274671	1.87287e-22	pink	1.64803
PGLYRP1	CXCL6	0.139676	1.03102e-06	pink	0.838057
VAV2	JAG2	0.266374	3.63319e-21	pink	1.59824
S100A4	TIMP1	0.44673	1.32838e-60	pink	2.68038
S100A4	LUM	0.454289	7.3629e-63	pink	2.72574
S100A4	CXCL6	0.148704	1.94155e-07	pink	0.892224
MSX1	JAG2	0.142633	6.03488e-07	pink	0.855797
MSX1	LUM	-0.177868	4.3535e-10	#4e9595	1.06721
VTN	APOH	0.476422	8.41516e-70	pink	2.85853
VTN	PRG2	0.265898	4.29342e-21	pink	1.59539
TIMP1	LUM	0.540021	7.71012e-93	pink	3.24013
TIMP1	CXCL6	0.167587	4.2356e-09	pink	1.00552
PRG2	CXCL6	0.18166	1.8165e-10	pink	1.08996
LUM	CXCL6	0.289512	7.17439e-25	pink	1.73707

## Sheet: S6
Table S6: The activation states of biological pathways in differernt angiogenesis subtype by GSVA enrichment analysis
id	logFC	AveExpr	t	P.Value	adj.P.Val	B
KEGG_ECM_RECEPTOR_INTERACTION	0.434691	-0.00892935	34.9004	1.1824e-185	2.17561e-183	414.066
KEGG_FOCAL_ADHESION	0.314599	-0.00548062	31.2938	2.53486e-158	2.33207e-156	351.258
KEGG_GLYCOSAMINOGLYCAN_BIOSYNTHESIS_CHONDROITIN_SULFATE	0.368699	-0.0140914	24.6168	5.6969e-109	3.4941e-107	237.86
KEGG_REGULATION_OF_ACTIN_CYTOSKELETON	0.183498	-0.00329133	22.6439	4.65212e-95	2.13998e-93	205.904
KEGG_LEUKOCYTE_TRANSENDOTHELIAL_MIGRATION	0.223122	0.000855157	21.5833	8.9796e-88	3.30449e-86	189.172
KEGG_PATHWAYS_IN_CANCER	0.147727	-0.00155381	20.7912	1.96686e-82	6.03171e-81	176.909
KEGG_CELL_ADHESION_MOLECULES_CAMS	0.264875	0.000183689	19.4624	1.08251e-73	2.84545e-72	156.842
KEGG_LEISHMANIA_INFECTION	0.293306	-0.00145176	18.8271	1.27934e-69	2.94247e-68	147.494
KEGG_RENAL_CELL_CARCINOMA	0.196911	-0.000292397	18.5824	4.53499e-68	9.27154e-67	143.938
KEGG_HYPERTROPHIC_CARDIOMYOPATHY_HCM	0.196381	-0.00267716	18.3608	1.12091e-66	2.06248e-65	140.741
KEGG_VIRAL_MYOCARDITIS	0.246568	-0.00153173	17.7117	1.19275e-62	1.99515e-61	131.501
KEGG_SMALL_CELL_LUNG_CANCER	0.15956	-0.00179262	17.5337	1.46414e-61	2.24502e-60	129.002
KEGG_DILATED_CARDIOMYOPATHY	0.196706	-0.00410771	17.4448	5.09813e-61	7.21582e-60	127.759
KEGG_PEROXISOME	-0.203715	0.00385935	-17.0075	2.2265e-58	2.92626e-57	121.703
KEGG_FC_GAMMA_R_MEDIATED_PHAGOCYTOSIS	0.168943	-0.00230403	16.9003	9.74484e-58	1.19537e-56	120.232
KEGG_TOLL_LIKE_RECEPTOR_SIGNALING_PATHWAY	0.19451	0.000488015	16.7629	6.41526e-57	7.37755e-56	118.355
KEGG_MATURITY_ONSET_DIABETES_OF_THE_YOUNG	-0.2337	0.0102344	-16.7538	7.25703e-57	7.85467e-56	118.232
KEGG_SYSTEMIC_LUPUS_ERYTHEMATOSUS	0.284152	-0.00495786	16.6787	2.02527e-56	2.07028e-55	117.21
KEGG_CHEMOKINE_SIGNALING_PATHWAY	0.187858	-0.0013447	16.5091	2.02925e-55	1.96517e-54	114.914
KEGG_PANCREATIC_CANCER	0.15836	0.000802269	16.4774	3.11255e-55	2.86355e-54	114.488
KEGG_TGF_BETA_SIGNALING_PATHWAY	0.168266	-0.000217812	16.4457	4.77901e-55	4.18732e-54	114.061
KEGG_GLYCOSPHINGOLIPID_BIOSYNTHESIS_GANGLIO_SERIES	0.233529	0.00417194	15.9825	2.36301e-52	1.97634e-51	107.884
KEGG_MELANOMA	0.132691	0.00140718	15.7387	5.90195e-51	4.72156e-50	104.679
KEGG_NOD_LIKE_RECEPTOR_SIGNALING_PATHWAY	0.193147	0.000953432	15.6362	2.26171e-50	1.73398e-49	103.342
KEGG_ARRHYTHMOGENIC_RIGHT_VENTRICULAR_CARDIOMYOPATHY_ARVC	0.181694	-0.00144202	15.5551	6.52012e-50	4.79881e-49	102.288
KEGG_RETINOL_METABOLISM	-0.209845	0.00765939	-15.278	2.3647e-48	1.67348e-47	98.7132
KEGG_MAPK_SIGNALING_PATHWAY	0.105856	-0.00308578	15.2385	3.93133e-48	2.67913e-47	98.2072
KEGG_DRUG_METABOLISM_OTHER_ENZYMES	-0.173989	0.00358037	-15.1749	8.90027e-48	5.84875e-47	97.3938
KEGG_PATHOGENIC_ESCHERICHIA_COLI_INFECTION	0.169941	-0.00590417	15.1599	1.07763e-47	6.83736e-47	97.2035
KEGG_B_CELL_RECEPTOR_SIGNALING_PATHWAY	0.165265	-0.00262073	14.6076	1.1689e-44	7.16925e-44	90.248
KEGG_VASCULAR_SMOOTH_MUSCLE_CONTRACTION	0.140702	-0.00487735	14.5444	2.569e-44	1.52483e-43	89.4644
KEGG_GAP_JUNCTION	0.131632	-0.00370389	14.4597	7.36059e-44	4.23234e-43	88.4171
KEGG_COMPLEMENT_AND_COAGULATION_CASCADES	0.192289	-0.000316806	14.3998	1.54726e-43	8.62716e-43	87.6779
KEGG_BUTANOATE_METABOLISM	-0.216531	0.00579482	-14.2489	9.92857e-43	5.37311e-42	85.8285
KEGG_AXON_GUIDANCE	0.127468	-0.00264621	14.2176	1.45835e-42	7.66673e-42	85.4461
KEGG_OLFACTORY_TRANSDUCTION	-0.177416	0.0083794	-14.1065	5.66648e-42	2.8962e-41	84.0959
KEGG_HEMATOPOIETIC_CELL_LINEAGE	0.221608	-0.00119999	13.9243	5.16775e-41	2.56991e-40	81.8973
KEGG_ADHERENS_JUNCTION	0.159945	0.00200198	13.9159	5.72277e-41	2.77102e-40	81.7958
KEGG_CYTOKINE_CYTOKINE_RECEPTOR_INTERACTION	0.171631	0.000558055	13.8894	7.8738e-41	3.71482e-40	81.4784
KEGG_PROSTATE_CANCER	0.116256	0.000401873	13.6523	1.34823e-39	6.20185e-39	78.6537
KEGG_PRION_DISEASES	0.161299	0.000308469	13.5749	3.38489e-39	1.51907e-38	77.7383
KEGG_HUNTINGTONS_DISEASE	-0.15395	-0.0032508	-13.4986	8.35094e-39	3.65851e-38	76.8404
KEGG_EPITHELIAL_CELL_SIGNALING_IN_HELICOBACTER_PYLORI_INFECTION	0.126317	-0.0020491	13.4465	1.5425e-38	6.60046e-38	76.2303
KEGG_PYRUVATE_METABOLISM	-0.172695	0.00136694	-13.3734	3.64392e-38	1.52382e-37	75.3756
KEGG_AMINOACYL_TRNA_BIOSYNTHESIS	-0.242116	0.0120541	-13.032	1.9234e-36	7.86457e-36	71.433
KEGG_LYSOSOME	0.149852	-0.00578016	12.7336	5.7896e-35	2.31584e-34	68.0496
KEGG_JAK_STAT_SIGNALING_PATHWAY	0.122845	-0.000615864	12.5452	4.81433e-34	1.88476e-33	65.9451
KEGG_GLYOXYLATE_AND_DICARBOXYLATE_METABOLISM	-0.199854	-7.54909e-05	-12.4588	1.26222e-33	4.8385e-33	64.9876
KEGG_CITRATE_CYCLE_TCA_CYCLE	-0.205983	0.00515396	-11.9783	2.4412e-31	9.16697e-31	59.7589
KEGG_HISTIDINE_METABOLISM	-0.136034	0.00230622	-11.794	1.76308e-30	6.48813e-30	57.796
KEGG_GLYCOSPHINGOLIPID_BIOSYNTHESIS_GLOBO_SERIES	0.169496	0.00266854	11.7718	2.23441e-30	8.06142e-30	57.5608
KEGG_BASE_EXCISION_REPAIR	-0.181601	0.00119711	-11.7358	3.27533e-30	1.15896e-29	57.1812
KEGG_GLIOMA	0.101143	-0.00111758	11.5574	2.1542e-29	7.47873e-29	55.3117
KEGG_T_CELL_RECEPTOR_SIGNALING_PATHWAY	0.128617	-0.00248253	11.5471	2.40062e-29	8.17989e-29	55.2042
KEGG_CHRONIC_MYELOID_LEUKEMIA	0.116081	-0.000527936	11.5394	2.60277e-29	8.70745e-29	55.124
KEGG_PENTOSE_AND_GLUCURONATE_INTERCONVERSIONS	-0.182383	0.00287104	-11.4292	8.2204e-29	2.70099e-28	53.9828
KEGG_SELENOAMINO_ACID_METABOLISM	-0.142485	0.00392036	-11.1914	9.56093e-28	3.08634e-27	51.5485
KEGG_NATURAL_KILLER_CELL_MEDIATED_CYTOTOXICITY	0.136513	-0.00512935	11.0937	2.58734e-27	8.20811e-27	50.5611
KEGG_GRAFT_VERSUS_HOST_DISEASE	0.246214	-0.0071862	10.9862	7.67892e-27	2.39478e-26	49.4822
KEGG_METABOLISM_OF_XENOBIOTICS_BY_CYTOCHROME_P450	-0.150811	0.00479164	-10.9295	1.35844e-26	4.09759e-26	48.9166
KEGG_LINOLEIC_ACID_METABOLISM	-0.165624	0.00476924	-10.7745	6.37785e-26	1.89278e-25	47.3833
KEGG_ALANINE_ASPARTATE_AND_GLUTAMATE_METABOLISM	-0.125301	0.00584251	-10.7401	8.97008e-26	2.61983e-25	47.0452
KEGG_OXIDATIVE_PHOSPHORYLATION	-0.162908	-0.00430073	-10.5871	4.04129e-25	1.16187e-24	45.5532
KEGG_ASCORBATE_AND_ALDARATE_METABOLISM	-0.196884	0.00753768	-10.5642	5.05758e-25	1.43168e-24	45.3309
KEGG_ASTHMA	0.208523	-0.00127952	10.3856	2.85812e-24	7.96809e-24	43.6148
KEGG_GLYCOSYLPHOSPHATIDYLINOSITOL_GPI_ANCHOR_BIOSYNTHESIS	-0.150979	0.00182909	-10.3667	3.42637e-24	9.40973e-24	43.4352
KEGG_ACUTE_MYELOID_LEUKEMIA	0.113121	-0.0014247	10.265	9.07953e-24	2.45681e-23	42.4698
KEGG_ANTIGEN_PROCESSING_AND_PRESENTATION	0.165523	-0.00678023	10.2506	1.04102e-23	2.77605e-23	42.3343
KEGG_DORSO_VENTRAL_AXIS_FORMATION	0.121517	0.00484628	10.1709	2.2188e-23	5.83227e-23	41.5848
KEGG_PARKINSONS_DISEASE	-0.160194	-0.00303582	-10.1016	4.26862e-23	1.10623e-22	40.9368
KEGG_TYPE_I_DIABETES_MELLITUS	0.191728	-0.0055199	10.0615	6.22285e-23	1.59028e-22	40.5636
KEGG_PROPANOATE_METABOLISM	-0.150906	0.00569867	-9.99689	1.13865e-22	2.79349e-22	39.9654
KEGG_ALZHEIMERS_DISEASE	-0.111749	-0.00367094	-9.98134	1.31636e-22	3.18699e-22	39.8218
KEGG_ALLOGRAFT_REJECTION	0.224752	-0.00942648	9.96948	1.47004e-22	3.51283e-22	39.7125
KEGG_FATTY_ACID_METABOLISM	-0.150356	0.00363255	-9.82097	5.80834e-22	1.35283e-21	38.3524
KEGG_TERPENOID_BACKBONE_BIOSYNTHESIS	-0.189263	-0.00183374	-9.45531	1.58968e-20	3.65626e-20	35.0783
KEGG_PENTOSE_PHOSPHATE_PATHWAY	-0.1385	-0.00125122	-9.39527	2.70977e-20	6.15552e-20	34.5509
KEGG_GLYCINE_SERINE_AND_THREONINE_METABOLISM	-0.112158	-0.00391228	-9.36713	3.47583e-20	7.79941e-20	34.3047
KEGG_GLYCOSAMINOGLYCAN_DEGRADATION	0.136804	-0.0050239	9.28103	7.41625e-20	1.64408e-19	33.5555
KEGG_TYROSINE_METABOLISM	-0.101963	0.00246032	-9.1539	2.24614e-19	4.89634e-19	32.4602
KEGG_DRUG_METABOLISM_CYTOCHROME_P450	-0.126458	0.00626802	-9.15309	2.2619e-19	4.89634e-19	32.4533
KEGG_PYRIMIDINE_METABOLISM	-0.112529	0.00106392	-9.0876	3.98281e-19	8.52136e-19	31.8942
KEGG_TASTE_TRANSDUCTION	-0.102634	0.00196369	-8.88802	2.18617e-18	4.57109e-18	30.2122
KEGG_CIRCADIAN_RHYTHM_MAMMAL	0.150865	-0.0034621	8.85678	2.8454e-18	5.88262e-18	29.9519
KEGG_SNARE_INTERACTIONS_IN_VESICULAR_TRANSPORT	0.100412	-0.00211351	8.73126	8.14026e-18	1.66423e-17	28.9141
KEGG_INTESTINAL_IMMUNE_NETWORK_FOR_IGA_PRODUCTION	0.171996	-0.00394718	8.70252	1.03368e-17	2.06737e-17	28.6783
KEGG_RNA_POLYMERASE	-0.141346	-0.00154932	-8.65109	1.58233e-17	3.13064e-17	28.2581
KEGG_PROXIMAL_TUBULE_BICARBONATE_RECLAMATION	-0.114486	0.00389527	-8.60173	2.37621e-17	4.65131e-17	27.8568
KEGG_HOMOLOGOUS_RECOMBINATION	-0.148743	-0.000491535	-8.43139	9.51783e-17	1.82425e-16	26.4878
KEGG_STEROID_HORMONE_BIOSYNTHESIS	-0.102966	0.00862643	-8.33759	2.02283e-16	3.75961e-16	25.7444
KEGG_NITROGEN_METABOLISM	-0.108349	0.00559191	-8.18642	6.71346e-16	1.23528e-15	24.5619
KEGG_ONE_CARBON_POOL_BY_FOLATE	-0.141049	0.00340418	-8.15556	8.55611e-16	1.55874e-15	24.3229
KEGG_LYSINE_DEGRADATION	-0.103191	0.000375161	-8.12695	1.07065e-15	1.93138e-15	24.1019
KEGG_RIBOSOME	-0.167492	-0.00376527	-7.94868	4.26112e-15	7.53891e-15	22.7414
KEGG_AUTOIMMUNE_THYROID_DISEASE	0.146869	-0.000400356	7.9148	5.52371e-15	9.67964e-15	22.4859
KEGG_VALINE_LEUCINE_AND_ISOLEUCINE_DEGRADATION	-0.127601	0.000638655	-7.84806	9.18335e-15	1.59409e-14	21.9855
KEGG_DNA_REPLICATION	-0.165364	0.0046322	-7.77166	1.63572e-14	2.81284e-14	21.4173
KEGG_GLYCOSAMINOGLYCAN_BIOSYNTHESIS_KERATAN_SULFATE	0.125901	-0.00417326	7.69566	2.89047e-14	4.87933e-14	20.8572
KEGG_MISMATCH_REPAIR	-0.134403	0.00234666	-7.03292	3.36036e-12	5.37658e-12	16.1856
KEGG_PORPHYRIN_AND_CHLOROPHYLL_METABOLISM	-0.105968	0.00156945	-7.01682	3.75414e-12	5.95485e-12	16.0769
KEGG_FOLATE_BIOSYNTHESIS	-0.112716	-0.00345479	-6.54816	8.5611e-11	1.32373e-10	13.0145

## Sheet: S7
Table S7: Relative Fractions of immune cells of CRC patients by the CIBERSORT algorithm
Mixture	B cells naive	B cells memory	Plasma cells	T cells CD8	T cells CD4 naive	T cells CD4 memory resting	T cells CD4 memory activated	T cells follicular helper	T cells regulatory (Tregs)	T cells gamma delta	NK cells resting	NK cells activated	Monocytes	Macrophages M0	Macrophages M1	Macrophages M2	Dendritic cells resting	Dendritic cells activated	Mast cells resting	Mast cells activated	Eosinophils	Neutrophils	P-value	Correlation	RMSE
TCGA_TCGA-4N-A93T	0.0694315	0	0.204814	0.196367	0	0.105958	0	0.0652922	0.00831646	0	0.100095	0	0.0204946	0.0108407	0.0225533	0.050935	0.00886479	0	0	0.13239	0.00364645	0	0.143	0.0998014	1.07697
TCGA_TCGA-AA-3511	0.0424539	0	0.0671197	0.0730787	0	0.0250058	0	0.103153	0.0740138	0.00241708	0.0489674	0	0.012369	0.132184	0.0525702	0.158488	0.0186102	0.0271172	0	0.162451	0	0	0.247	0.0709414	1.05765
TCGA_TCGA-AA-A00K	0.0246844	0.0189315	0.0386472	0.110778	0	0.0653633	0.143377	0.0668876	0.0204914	0	0.0679747	0	0	0.209127	0	0.053419	0.0183817	0.0188006	0	0.143137	0	0	0.041	0.166517	1.0214
TCGA_TCGA-G4-6307	0.0977861	0	0.0719183	0.121512	0	0.0821119	0.0840915	0	0.0435577	0	0.11667	0	0.026599	0.107117	0.0419629	0.0349784	0.0845617	0	0	0.0871327	0	0	0.059	0.152489	1.02078
TCGA_TCGA-A6-2683	0.0200979	0	0.115957	0.0710332	0	0.0962804	0	0.12077	0.0618301	0	0.0605785	0	0	0.112962	0.00555834	0.14846	0.0790175	0	0	0.100076	0	0.00737915	0.142	0.100366	1.04427
TCGA_TCGA-DM-A285	0	0.0672581	0.0727526	0.107032	0	0.0445462	0	0.0156394	0.0993632	0	0	0.00119545	0	0.307605	0.0464918	0.127257	0.0110833	0	0	0.0692865	0.0304904	0	0.075	0.139592	1.03941
TCGA_TCGA-CM-5864	0.0454098	0	0.0603965	0.183662	0	0.185635	0.0562555	0.0437096	0	0	0.0686069	0	0	0.0982118	0.0504379	0.0673394	0.0254106	0	0	0.104057	0	0.010869	0.032	0.182569	1.01555
TCGA_TCGA-G4-6320	0.127494	0	0.0501175	0.190851	0	0.177767	0	0.0681238	0.0423594	0	0.0407431	0	0.0291414	0.0853809	0.073329	0.0185143	0.0388861	0	0	0.0460466	0.0112456	0	0.063	0.151759	1.03374
TCGA_TCGA-A6-5666	0.0457719	0	0.0458222	0.00834786	0	0.149657	0.0467584	0	0.056371	0	0.0885249	0	0	0.211099	0.0576999	0.0984612	0.0163514	0	0	0.13063	0	0.0445059	0.042	0.166399	1.01938
TCGA_TCGA-AA-3662	0.0196949	0.0150262	0.0626081	0.109605	0.00181488	0	0.05659	0.0404688	0	0	0.0327204	0.018072	0	0.122528	0.11258	0.151816	0.0276316	0	0	0.175521	0.000347297	0.0529755	0.005	0.265151	0.980627
TCGA_TCGA-AA-3846	0.00104237	0	0.124538	0.0582231	0	0.197389	0.144349	0.0248238	0	0	0.0427038	0	0	0.0671641	0.0225379	0.118534	0.0881822	0.0314716	0	0.0295909	0.0430773	0.00637252	0.044	0.164491	1.01059
TCGA_TCGA-CK-5913	0	0.0161383	0.0128046	0.092761	0	0.166507	0.0215266	0.0653669	0.0024469	0	0.0648058	0	0	0.154135	0.09074	0.0457937	0.0683763	0.0150971	0	0.133487	0	0.0500137	0.003	0.296949	0.964037
TCGA_TCGA-NH-A6GB	0	0.020668	0.0812182	0.108674	0	0.0940324	0.101412	0.0680891	0.00680254	0.00160508	0.0637451	0	0	0.186582	0.0476618	0.0893084	0.0111292	0	0	0.0671961	0	0.0518765	0.433	0.0367495	1.06729
TCGA_TCGA-AA-3492	0.000646818	0	0.100387	0.18762	0	0.0611977	0.0297701	0.0292642	0.0340606	0	0.00569181	0.0428027	0.00406289	0.0777202	0.0996608	0.116325	0.0799367	0	0	0.107836	0	0.023017	0.008	0.239615	0.987772
TCGA_TCGA-F4-6854	0.0175741	0.0230076	0.0244795	0.147612	0	0.0336402	0.0932286	0.0142659	0	0	0.0949798	0	0	0.254701	0.0799927	0.11035	0.00570934	0	0	0.100459	0	0	0.006	0.258231	0.984428
TCGA_TCGA-AA-3947	0	0.0494594	0.0199219	0.0788807	0	0.124049	0.032898	0.0327381	0	0	0	0.0137563	0	0	0.0779977	0.17559	0.0387253	0.0323847	0	0.190841	0.0523772	0.0803802	0.003	0.290043	0.965764
TCGA_TCGA-A6-2686	0.0352142	0	0.0293035	0.275865	0	0	0.0935077	0.0402716	0	0	0.0305389	0	0	0.0716401	0.0750932	0.122261	0.0926457	0.00326296	0	0.0708415	0.0379276	0.0216272	0	0.461167	0.888226
TCGA_TCGA-AA-3525	0.13266	0	0.108076	0.0549121	0	0.103841	0	0.0600549	0.00400156	0	0	0	0	0.163385	0.103261	0.112806	0.00655802	0	0	0.124933	0.0144316	0.0110792	0.007	0.249489	0.988798
TCGA_TCGA-A6-5656	0	0.00697031	0.0338413	0	0.00117627	0.173635	0.0728861	0.0024054	0	0	0.0518994	0	0	0.453776	0.0123472	0.106686	0.00397169	0.00981174	0	0.0578191	0.0127745	0	0.005	0.267018	0.997414
TCGA_TCGA-A6-6654	0.00967682	0	0.00948064	0.0976833	0	0.0635764	0.0210166	0.0269692	0.0203424	0	0.0107793	0	0	0.337888	0.0829749	0.136308	0.0143426	0	0	0.140811	0.0169334	0.0112168	0	0.375155	0.935057
TCGA_TCGA-AA-3864	0.032566	0	0.039935	0.181003	0	0.115486	0	0.0548984	0.0141093	0	0	0	0.0116754	0.153088	0.0563838	0.146984	0.0194467	0.0130066	0	0.145435	0.00121189	0.0147704	0.023	0.195482	1.00838
TCGA_TCGA-CM-6161	0.00845111	0	0.046305	0.158248	0	0.213456	0.141372	0	0.00643456	0	0.0653024	0	0.0072807	0.143274	0.0223759	0.0872859	0.0530493	0.0102791	0	0.020173	0.0167139	0	0.037	0.175659	1.01514
TCGA_TCGA-AA-3675	0.017462	0	0.051675	0.100817	0	0.151833	0.0706012	0.0566631	0.0103183	0	0.0181752	0	0	0.0540252	0.0521817	0.15472	0.0189745	0.038984	0	0.12907	0.0294713	0.0450274	0.03	0.187391	1.0044
TCGA_TCGA-CM-5863	0.01869	0.00753469	0.0560362	0.152088	0	0.151232	0	0.00642258	0.0031933	0	0	0	0.0176702	0.135011	0.117916	0.165223	0.0342784	0	0	0.134704	0	0	0.005	0.26617	0.978729
TCGA_TCGA-AA-3506	0.0425399	0	0.0900411	0.15259	0	0.0366546	0	0.0337645	0.0201746	0	0.062897	0	0	0.170895	0.0605606	0.170183	0.0240591	0	0	0.135641	0	0	0	0.354323	0.937805
TCGA_TCGA-AA-3861	0.0696038	0	0.386648	0.104445	0	0.154169	0.00363472	0.0227382	0	0	0	0	0.0143155	0.0161562	0.054942	0.0490736	0.0180053	0	0	0.0927356	0.0135338	0	0	0.507886	0.872906
TCGA_TCGA-CM-6170	0.0204195	0.0205935	0.0252465	0.0935275	0	0.0738032	0.00430313	0.0454351	0.0237591	0	0.0469793	0	0	0.229982	0.102393	0.164216	0	0	0	0.120768	0	0.0285739	0.032	0.182674	1.01943
TCGA_TCGA-NH-A50U	0.0317078	0	0	0.00383768	0	0	0	0.00817164	0.0935852	0.0274943	0.0957961	0	0	0.372509	0.0161159	0.144321	0.00502357	0.00212418	0	0.199313	0	0	0.012	0.22136	1.02658
TCGA_TCGA-A6-2681	0.0211829	0	0.0115713	0.0956358	0	0.00631545	0	0.0490025	0.0460509	0	0.00688037	0	0	0.418782	0.0516004	0.0852593	0.00593947	0	0	0.193435	0	0.00834441	0	0.593223	0.805456
TCGA_TCGA-AU-3779	0.0181144	0	0.0856032	0.0372622	0	0.183899	0.0151162	0.0298981	0.02658	0	0.065476	0	0	0.277118	0.0397117	0.0419949	0.0233997	0.0162294	0	0.129934	0	0.00966232	0.046	0.161291	1.02717
TCGA_TCGA-DM-A28E	0	0.0573976	0.0915104	0.0675375	0	0.265066	0.0661647	0.0755381	0.0184457	0	0.0559861	0	0	0.0406578	0.0768689	0.0782158	0.016007	0.0293922	0.0145642	0.046648	0	0	0.341	0.0494766	1.07099
TCGA_TCGA-NH-A6GC	0	0.11837	0.153432	0.134146	0	0.144158	0	0	0.038484	0	0.0132386	0.0331312	0	0.135251	0.0152504	0.12539	0.0271146	0	0	0.0507449	0.0112892	0	0.001	0.317598	0.957639
TCGA_TCGA-A6-2676	0.0132647	0	0.00722219	0.181616	0	0	0.100103	0.052852	0	0	0.0277107	0.0271927	0	0.142621	0.119263	0.18554	0.0162935	0	0	0.0948878	0.00544785	0.025986	0.004	0.276467	0.974947
TCGA_TCGA-D5-6534	0.0205856	0	0.015419	0.0858805	0	0.090171	0.0125796	0.0695586	0.0472018	0.00564606	0.0137083	0	0	0.24174	0.128389	0.104057	0.10852	0	0.00735756	0.0284405	0	0.0207457	0	0.438168	0.898119
TCGA_TCGA-F4-6807	0.0316518	0	0.0748981	0.231708	0	0.0183182	0.0498005	0.0564564	0.0279386	0	0.0322124	0	0	0.113808	0.15045	0.117622	0.0485608	0	0	0.0465743	0	0	0	0.540138	0.845887
TCGA_TCGA-G4-6310	0.0565563	0	0	0	0	0.250061	0.0268328	0.016123	0.0318897	0	0.139998	0	0	0.253827	0.00727662	0.142017	0	0.0117752	0	0.0558966	0.00774642	0	0.177	0.0893126	1.05969
TCGA_TCGA-CM-4752	0.0334683	0	0.0779214	0.127696	0	0.162354	0.072966	0.0626786	0.0160194	0	0.00658384	0	0	0.0512474	0.153771	0.122074	0.0998283	0	0.0073536	0	0	0.0060378	0.002	0.301022	0.962384
TCGA_TCGA-CM-6167	0.0663384	0.0186396	0.0131345	0.0838129	0	0.180731	0.0314155	0	0.0236707	0.0219271	0	0	0	0.0349796	0.118602	0.152894	0.0646755	0	0.173176	0	0.0160026	0	0	0.490947	0.875623
TCGA_TCGA-AA-3534	0.0147235	0	0.0425499	0.0516507	0	0.18842	0.074854	0.0336136	0	0	0.0462639	0	0	0.19692	0.0330688	0.149082	0.0360697	0.0187268	0	0.101036	0	0.0130208	0.079	0.137667	1.02875
TCGA_TCGA-AA-3821	0	0	0.0291987	0.0763893	0	0.268465	0.0262104	0.00947104	0	0	0.0371721	0.015414	0	0.175975	0.0744353	0.146467	0.0452132	0	0.0404698	0	0.0230776	0.0320408	0.007	0.244177	0.984969
TCGA_TCGA-CM-6676	0.0124249	0.00180162	0.0790675	0.0546299	0	0.112608	0.0979132	0.000578087	0.0234638	0	0.06774	0	0	0.343398	0.0299795	0.0863531	0.0313912	0	0	0.058651	0	0	0.002	0.311613	0.961023
TCGA_TCGA-AA-A02Y	0	0.0778048	0.0407258	0.229068	0	0.178748	0.0596626	0.0708939	0.0265304	0	0	0	0.0128292	0.0330414	0.119218	0.030681	0.0237174	0	0	0.097079	0	0	0.014	0.21528	1.01012
TCGA_TCGA-CM-5860	0.0140647	0.0150251	0.0326717	0.0854752	0	0.122953	0.00373145	0.0127814	0.0352554	0	0	0	0	0.283445	0.118359	0.167976	0.026905	0	0	0.081061	0	0.000296901	0.003	0.295936	0.971258
TCGA_TCGA-AA-A024	0.00994414	0	0.121397	0.165837	0	0.135115	0	0.0614595	0.0525572	0	0.0138725	0.0176029	0	0.180768	0.0355717	0.106037	0.025307	0	0	0.0745305	0	0	0.219	0.0756138	1.06266
TCGA_TCGA-AY-A71X	0	0.082061	0.112767	0.130133	0	0.100787	0	0.0688676	0.018993	0	0.0117842	0	0	0.220263	0.0117378	0.0719648	0	0.0125947	0	0.155293	0	0.00275284	0.286	0.0617359	1.07301
TCGA_TCGA-A6-3809	0.00937947	0	0.0179508	0.0954497	0	0.162733	0.0496228	0.0499962	0	0.0271451	0	0.0202017	0	0.0863205	0.0855738	0.124843	0.0349883	0.0047193	0	0.174739	0.0125669	0.0437716	0.021	0.20157	1.00711
TCGA_TCGA-AZ-6606	0.0246512	0	0.063814	0.10226	0	0.187964	0.0227984	0.0796037	0.0149354	0	0.0740613	0	0.0141314	0.122755	0.0323016	0.127212	0	0.0565525	0	0.0699957	0.00696396	0	0.139	0.103285	1.04287
TCGA_TCGA-G4-6297	0.043915	0.00574872	0.0484532	0.109367	0	0.146664	0	0.0338124	0	0	0.0344141	0	0	0.172202	0.120674	0.11375	0.113983	0.00869172	0	0.0307723	0.0026969	0.0148563	0	0.358248	0.93527
TCGA_TCGA-AA-3526	0.0369742	0	0.0483447	0.150684	0	0.0169638	0.0873066	0.0962326	0	0	0.00283912	0.00644204	0	0.0895101	0.156613	0.151525	0.0183631	0.00489176	0	0.0665112	0.058567	0.00823084	0	0.370696	0.929854
TCGA_TCGA-AA-3678	0.0249418	0.0131114	0.0361004	0.102326	0	0.172784	0.0570864	0.0364843	0.0310243	0	0.0266516	0	0	0.133862	0.0749358	0.13214	0.014923	0.0246478	0	0.0764089	0.0106746	0.0318979	0.02	0.208581	0.998005
TCGA_TCGA-G4-6625	0.0165613	0.0209925	0.0183416	0.135784	0	0.0662336	0.126206	0.0577626	0.0195848	0	0.0499689	0	0	0.188179	0.0830283	0.0768072	0.0807943	0.0317653	0	0.0279907	0	0	0	0.332337	0.946049
TCGA_TCGA-AD-A5EK	0	0.0171565	0.0516638	0.0795611	0	0.284265	0.022853	0.0369037	0.0488858	0	0.0977959	0	0.00930741	0.168484	0.0233086	0.0916099	0	0.0286194	0	0.0395851	0	0	0.261	0.066465	1.06827
TCGA_TCGA-AD-6899	0.0549106	0	0.0117353	0.0979567	0	0.122617	0.0373938	0.000559427	0.0219962	0.0418512	0.0340531	0	0	0.236695	0.107432	0.173926	0.00517304	0	0	0.0523791	0.00132131	0	0	0.386618	0.923665
TCGA_TCGA-CA-5256	0.00764791	0.0119894	0.0704183	0.229588	0	0.145913	0.105707	0.0101782	0	0	0.0179023	0	0	0.0172214	0.047838	0.110537	0.120645	0.0161341	0	0.0882384	4.23192e-05	0	0.075	0.140027	1.02633
TCGA_TCGA-F4-6808	0.021869	0.0134334	0.0818512	0.163015	0	0.141755	0.0958482	0.0160792	0	0	0.0807822	0	0.0229337	0.0438838	0.0268232	0.0518245	0.0104743	0.0477416	0	0.170681	0.0110045	0	0.09	0.130106	1.03791
TCGA_TCGA-A6-5659	0.0296444	0.0127194	0.0476303	0.0120949	0	0.166978	0.070145	0.0106218	0	0	0.0637475	0	0	0.25558	0.0686337	0.105086	0.0202617	0	0	0.136857	0	0	0.006	0.259165	0.982645
TCGA_TCGA-AA-3554	0.00198187	0	0.0294038	0.0681305	0	0.0860545	0.00124048	0.0245182	0.0111334	0	0.0376019	0	0	0.357825	0.0482725	0.0908889	0.00175753	0	0	0.137565	0.0322068	0.0714197	0.002	0.313573	0.967879
TCGA_TCGA-AA-3667	0.02345	0.00875941	0.0598444	0.142483	0	0.063753	0.0168092	0.0409906	0.0449752	0	0.0306325	0	0	0.155995	0.0370796	0.134063	0.0204727	0.0121157	0	0.140129	0	0.0684475	0.003	0.279485	0.969934
TCGA_TCGA-CA-5797	0.0344213	0	0.0343757	0.181267	0	0.0470248	0	0	0.0410546	0	0	0.0506076	0	0.261563	0.173836	0.0987754	0.0253106	0	0.0517637	0	0	0	0	0.405347	0.916712
TCGA_TCGA-AZ-6601	0.0570255	0	0.0122745	0.103782	0	0.0769849	0.0203276	0.0555961	0.0282839	0	0.0123779	0.0195255	0	0.260037	0.123064	0.123388	0.0305727	0	0	0.0658669	0	0.0108928	0	0.545102	0.841869
TCGA_TCGA-G4-6626	0.0249833	0.0422405	0.0610663	0.27871	0	0	0.154668	0.0576466	0	0	0.0333905	0	0.0247478	0.0851006	0.0552167	0.0686852	0.0300355	0.0231993	0	0.0603101	0	0	0.197	0.0827974	1.05099
TCGA_TCGA-AA-A02E	0	0.0423731	0.084844	0.23535	0	0.0791512	0	0.0524433	0.0403226	0	0.0128192	0.0205868	0.0370347	0.132552	0.0168925	0.120124	0.0443481	0	0	0.0761854	0.00497268	0	0.482	0.0305364	1.07489
TCGA_TCGA-CK-4947	0.0256556	0.0285466	0.0296531	0.126551	0	0.309883	0.0325911	0.0409017	0.0107465	0	0.0168358	0	0.0175913	0.0881217	0.0832612	0.0411917	0.0884896	0.0128735	0	0.0458715	0.00123525	0	0.007	0.254045	0.984373
TCGA_TCGA-AA-3858	0.0294451	0	0.149195	0.193795	0	0.131108	0.0013127	0.0386187	0.0344542	0	0.00782709	0.00831955	0	0.0337068	0.0802334	0.156827	0.0345559	0	0	0.0878547	0	0.0127467	0	0.365675	0.933121
TCGA_TCGA-AA-3692	0.0060958	0.00466198	0.0333143	0.0653282	0	0.164822	0.0643371	0.0197512	0	0	0.026604	0	0.00662409	0.116578	0.0225713	0.10012	0.0845773	0.000294553	0	0.17178	0.0917712	0.0207697	0.015	0.214984	0.995773
TCGA_TCGA-CM-5341	0.00492778	0.00552203	0.0224905	0.0204603	0	0.118051	0.0106562	0.0339286	0	0.0319633	0.00531615	0	0	0.136125	0.0971333	0.209151	0.0524526	0	0	0.136859	0.0883065	0.0266571	0	0.52888	0.85276
TCGA_TCGA-AD-6548	0.0239596	0.000280812	0.0434417	0.0983173	0	0.0654627	0.121676	0.0623358	0	0	0.0307791	0	0	0.205392	0.13365	0.0930501	0.0161549	0	0	0.084092	0	0.0214079	0.004	0.270398	0.976409
TCGA_TCGA-D5-6929	0	0.0231403	0.232091	0.138705	0	0	0.0244726	0.0514516	0.021252	0.0256553	0	0	0	0.292751	0.0390456	0.0923112	0	0	0	0.0591241	0	0	0	0.43861	0.901087
TCGA_TCGA-NH-A8F7	0.0494322	0	0.0103023	0	0	0.119093	0.0712242	0	0.0488186	0	0.160449	0	0	0.249874	0.0187391	0	0.0188637	0	0	0.192403	0	0.0608007	0.236	0.0725603	1.0761
TCGA_TCGA-AA-3930	0.028103	0.0213557	0.0291931	0.0806849	0	0.115562	0	0.016104	0.0226185	0	0.0344128	0	0	0.0418714	0.0704588	0.159636	0.0543442	0.0305953	0	0.12832	0.0731875	0.0935531	0.012	0.221638	0.991141
TCGA_TCGA-AM-5821	0.0278266	0	0.0331529	0.151585	0	0.0232181	0.140727	0.0518188	0	0	0.0598616	0	0.000888231	0.0402179	0.193515	0.072468	0.0487397	0.0107326	0	0.113129	0.0113868	0.020734	0	0.359861	0.93891
TCGA_TCGA-AA-3561	0.0369174	0.0159795	0.0517988	0.0780104	0	0.187951	0.116471	0.00137622	0	0	0.0620176	0	0.0205929	0.0246822	0.0934005	0.170083	0.0176504	0	0	0.0839905	0	0.0390785	0.057	0.154529	1.01712
TCGA_TCGA-D5-6926	0	0	0.0355213	0.0807615	0	0.0231989	0.0147441	0.0381565	0.00926049	0	0.00880843	0	0	0.417159	0.161328	0.0725708	0.00788999	0	0	0.0985387	0	0.0320618	0	0.458137	0.893611
TCGA_TCGA-AA-3538	0.0286626	0.0212968	0.0351988	0.0538142	0	0.130583	0.0367159	0	0.0261735	0	0.040131	0	0	0.271765	0.0286064	0.153982	0.0499644	0.00607259	0	0.047115	0	0.0699193	0.002	0.308459	0.959936
TCGA_TCGA-AA-3860	0.0492217	0	0.0616004	0.102561	0	0.119521	0.0222625	0.0628187	0	0	0.0316638	0	0	0.173101	0.0752753	0.13578	0.00681405	0	0	0.159381	0	0	0.006	0.259883	0.981053
TCGA_TCGA-AA-A01I	0	0.0937025	0.162018	0.0608432	0	0.141566	0.0169974	0.0248455	0.0275978	0	0.0231019	0	0.0240622	0.0372983	0.0900924	0.0864834	0.0561228	0	0	0.140398	0.0148708	0	0.021	0.201091	1.00868
TCGA_TCGA-AA-3544	0.0300597	0	0.0210913	0.148316	0	0	0.0613411	0.0533271	0.00541515	0	0.00370529	0.0197277	0	0.311759	0.0940146	0.159225	0.0323712	0	0.0153141	0.0443322	0	0	0	0.443523	0.895878
TCGA_TCGA-AA-A00R	0.0290278	0.0050096	0.0480038	0.250471	0	0	0.160109	0.071019	0.0203007	0	0.086994	0	0	0.0957821	0.118478	0.069416	0.0126249	0	0	0.0327643	0	0	0	0.425332	0.904738
TCGA_TCGA-AA-A00N	0.000933559	0.00385894	0.0227275	0.0771418	0	0.155321	0	0.00786578	0.00492511	0	0.00449255	0.0199655	0	0.382908	0.0612123	0.115334	0.0033634	0.0114084	0	0.0838534	0	0.0446884	0	0.354214	0.947356
TCGA_TCGA-AA-3715	0.0551446	0	0.0194181	0.126649	0	0.056595	0.0200133	0.045573	0.00631843	0	0.0487287	0.0101823	0	0.195906	0.082655	0.0997014	0.0247303	0	0	0.177667	0	0.0307183	0	0.529286	0.850906
TCGA_TCGA-AA-3815	0.051339	0	0.0197791	0.214622	0	0	0.109013	0.0521866	0.0208937	0	0.0563457	0.00581171	0	0.106495	0.120287	0.155457	0.0114752	0.0359602	0	0.0362607	0.00407368	0	0	0.333256	0.947523
TCGA_TCGA-AA-3663	0.00386075	0	0.0297816	0.0797519	0	0.174977	0.012103	0.0292599	0	0	0.0137962	0.006114	0	0.136388	0.0730194	0.188857	0.0296142	0.00543892	0	0.16896	0.0232159	0.0248618	0.008	0.23347	0.99312
TCGA_TCGA-DM-A1HB	0.0144552	0.0242468	0.050011	0.0565402	0	0.105525	0	0.0204261	0.0671932	0	0.0551251	0	0	0.148788	0.00731101	0.0552232	0	0.0239801	0	0.347998	0	0.0231766	0.026	0.191637	1.03766
TCGA_TCGA-QG-A5Z2	0.140498	0	0.162827	0.259238	0	0.0533883	0.00457028	0.092157	0.0218983	0	0.0232045	0	0	0.0288783	0.0679555	0.0586915	0.0241452	0.0068028	0	0.0557454	0	0	0.007	0.248995	1.00132
TCGA_TCGA-AA-3986	0.0591907	0	0.10719	0.145314	0	0.09285	0.0893867	0.0574545	0	0	0.0844279	0	0	0.113838	0.105957	0.0774515	0.0157717	0	0	0.0511677	0	0	0	0.391069	0.920588
TCGA_TCGA-CM-5868	0	0.0728851	0.0229468	0.0860151	0	0.104131	0	0.0331912	0.056939	0	0.0655751	0	0	0.324857	0.0408518	0.106024	0.0261683	0.000650323	0	0.0597646	0	0	0.007	0.24599	0.99206
TCGA_TCGA-AA-A00L	0	0.025918	0.11481	0.14121	0	0.0614689	0.0628493	0.0169334	0.0513521	0	0.0824745	0	0	0.192025	0.0282186	0.0342903	0.00746196	0.015972	0	0.165016	0	0	0.045	0.163131	1.02712
TCGA_TCGA-A6-A567	0.0810858	0	0.0623658	0.155876	0	0.0977744	0	0.0138237	0.0323411	0	0.0771595	0	0	0.122889	0.0313952	0.136159	0.0604545	0	0	0.128677	0	0	0.071	0.147879	1.02523
TCGA_TCGA-F4-6805	0.0214223	0.0164847	0.0213292	0.0809895	0	0.129079	0.00454325	0.0455568	0.0289506	0	0	0.00445916	0.00750223	0.147608	0.0898092	0.10669	0.175149	0.00825351	0	0.0909296	0	0.021244	0	0.338416	0.943268
TCGA_TCGA-AA-3681	0.0212876	0	0.0331839	0.12421	0	0.162981	0.0532101	0.079532	0	0	0.0046732	0.0130598	0	0.0638488	0.0935082	0.155971	0.0434781	0	0	0.0825607	0.0339591	0.034536	0.022	0.20041	1.00135
TCGA_TCGA-AA-3543	0.0289701	0	0.0189431	0.316135	0	0.0300787	0.0396083	0.0981415	0.0364409	0	0	0.0350071	0	0.044759	0.147288	0.125275	0.0278888	0	0	0.0514638	0	0	0	0.473335	0.880295
TCGA_TCGA-A6-2675	0.0160337	0	0.0574499	0.0732042	0	0.0331463	0.00610924	0.0288329	0.0395228	0	0.0261624	0	0	0.300546	0.0949038	0.182187	0.0167545	0	0	0.0921647	0	0.0329826	0	0.405947	0.916108
TCGA_TCGA-A6-2674	0	0.00355367	0.0437776	0.000446827	0	0.0785253	0	0.00855077	0	0.0287138	0	0	0	0.206764	0.0198241	0.104401	0	0	0	0.347454	0.00469791	0.15329	0	0.449013	0.903222
TCGA_TCGA-AA-3819	0.0214091	0.00888784	0.12465	0.0963408	0	0.161958	0.0415934	0.0088464	0.0262891	0	0.0213637	0	0	0.0611372	0.0204836	0.156166	0.0921645	0.0482076	0	0.0503144	0.0239283	0.0362606	0.012	0.21896	0.990215
TCGA_TCGA-AA-3552	0.0953683	0	0.141689	0.132209	0	0.0959586	0.0431648	0.0218145	0.060101	0	0.0395811	0	0	0.0540945	0.0782348	0.115416	0.0420649	0	0	0.0593238	0.0209805	0	0	0.424685	0.904499
TCGA_TCGA-AA-A03J	0.0102926	0.0390231	0.0239188	0.191301	0	0	0.130986	0.0236466	0.0250828	0	0.0582824	0	0	0.117836	0.0683305	0.174234	0.0318244	0.0137962	0	0.0914459	0	0	0.003	0.281165	0.967562
TCGA_TCGA-CM-5861	0.0294787	0	0.0208873	0.255995	0	0.0196037	0.00520737	0.0685564	0.0466151	0	0.00861165	0.0279699	0	0.179111	0.164128	0.044903	0.00178698	0.0165012	0	0.0897875	0	0.0208567	0.03	0.186729	1.02801
TCGA_TCGA-G4-6295	0.0547215	0	0.0426774	0.309985	0	0.00785291	0.0444794	0.113251	0.0204259	0	0.0223498	0	0	0.0371116	0.118783	0.0727619	0.0927668	0.0184968	0	0.0409307	0	0.00340633	0	0.439763	0.897436
TCGA_TCGA-CI-6621	0.0157005	0	0.0322528	0.110302	0	0.0544355	0.0998139	0	0.0276012	0	0.0464273	0	0	0.291009	0.0486511	0.122844	0.00803635	0.00912635	0	0.0657695	0	0.0680319	0.015	0.214573	1.00396
TCGA_TCGA-EF-5831	0.012866	0.01697	0.0540159	0.118325	0	0.076733	0.0951892	0.0406073	0.00806225	0	0.00279648	0	0	0.214855	0.0914799	0.150832	0.0763723	0	0	0.0274105	0	0.013485	0.004	0.269164	0.974267
TCGA_TCGA-AG-3608	0.0110896	0	0.0298457	0.187444	0	0.107165	0.0962715	0.0672041	0.00130532	0.00398243	0	0.00978376	0	0.0497401	0.0597972	0.143204	0.112442	0.0169852	0	0.0524422	0.0300228	0.0212755	0.006	0.258239	0.975459
TCGA_TCGA-F5-6863	0.0169917	0.0631976	0.0160902	0.116178	0	0.0744101	0.014779	0.000677829	0.0764467	0	0.0380239	0.0252425	0	0.32906	0.0423122	0.143249	0.00300328	0.0192882	0.00393336	0.0171165	0	0	0.03	0.185627	1.02173
TCGA_TCGA-CI-6623	0.0244049	0.0112678	0.0618454	0.0930854	0	0.0608412	0.0953348	0.00745597	0.03706	0	0.0635697	0	0	0.188913	0.0279389	0.0195843	0.0168937	0.00647196	0	0.127292	0	0.15804	0.011	0.223463	0.997779
TCGA_TCGA-EI-6508	0.0257391	0	0.0958421	0.100909	0	0.235919	0.0891312	0.037604	0.00708607	0	0.0100312	0.0102499	0.0178421	0.078293	0.0810721	0.136072	0.0309519	0	0.040977	0.00227985	0	0	0.088	0.131913	1.0288
TCGA_TCGA-AG-3887	0.0153529	0	0.0548548	0.279161	0	0.0412265	0.117515	0.0539743	0.0206146	0	0.00813655	0.0220948	0	0.132841	0.0872979	0.0714653	0.0282154	0	0	0.0534611	0.0137891	0	0.008	0.240638	0.990593
TCGA_TCGA-AG-A01J	0.00548551	0.000892107	0.148095	0.184653	0	0.0882792	0.0729863	0.0513756	0.031276	0	0.0784334	0	0	0.182478	0.0429299	0.00692171	0.032133	0	0	0.0674655	0	0.00659602	0.071	0.14835	1.03404
TCGA_TCGA-AG-A002	0	0.05949	0.0424026	0	0	0.200417	0	0.023877	0.0594604	0	0.0151502	0.0542928	0	0.0987018	0.0161763	0.129272	0	0.039623	0	0.195173	0	0.0659639	0.289	0.060679	1.0674
TCGA_TCGA-AF-2690	0.00726667	0	0.175461	0.101044	0	0.0626751	0.0158709	0.0474183	0.0241735	0.0348927	0	0	0.00275043	0.161075	0.0760981	0.120085	0.0813908	0	0	0.0543303	0.0155899	0.0198778	0	0.523687	0.855538
TCGA_TCGA-AF-3911	0.0177404	0	0.053654	0.163758	0	0.120214	0.0666245	0.0133877	0	0	0.0370842	0	0	0.0973306	0.0529632	0.124683	0.0904226	0.00951789	0	0.0689196	0.0503779	0.0333226	0.005	0.265531	0.971279
TCGA_TCGA-AG-A01N	0.037549	0	0.0496106	0.0942037	0	0.0277292	0.0716398	0	0.0528703	0	0.10378	0	0	0.352087	0.02096	0.0190031	0.0253735	0	0	0.145194	0	0	0.021	0.203651	1.01749
TCGA_TCGA-CI-6622	0.0294279	0.0267596	0.116018	0.125586	0	0.106551	0.107029	0.0191343	0.0179222	0	0.0504135	0	0.0184336	0.0295739	0.0185223	0.156181	0.0305841	0.0338056	0	0.114059	0	0	0.297	0.0584365	1.05628
TCGA_TCGA-AG-3574	0.00441396	0	0.14215	0.184781	0	0.0655017	0.09106	0.0267072	0.0122579	0	0.0488047	0	0.0128478	0.0896537	0.0457487	0.156543	0.0819713	0	0	0.0173867	0.00294754	0.0172257	0.036	0.177421	1.01054
TCGA_TCGA-AG-3898	0	0.0593256	0.0356428	0.122705	0	0.000780666	0.0299866	0.059096	0	0	0	0.00488978	0	0.118309	0.155524	0.148602	0.0268528	0	0	0.0758953	0.0217419	0.140649	0	0.382544	0.92623
TCGA_TCGA-AG-3894	0.0252883	0.00235282	0.085064	0.160369	0	0.0786147	0.0682629	0.00104182	0.00867802	0	0.0799752	0	0	0.0829624	0.0275984	0.219541	0.0306509	0	0	0.0963219	0.0330836	0.000195632	0.006	0.26043	0.975737
TCGA_TCGA-CI-6619	0.0244689	0.0277585	0.0210939	0.121871	0	0.163112	0.00219024	0.0165696	0.0336273	0	0.0888115	0	0	0.209938	0.0850508	0.055646	0.0163071	0.0148507	0.0362645	0.0589869	0	0.0234539	0.003	0.282201	0.970643
TCGA_TCGA-AG-A02G	0.00525588	0.0203583	0.051125	0.325529	0	0.00695165	0	0.0955153	0.0249939	0	0	0	0.0401336	0.0503045	0.0907066	0.100785	0.0225601	0	0	0.165781	0	0	0.168	0.0910014	1.06066
TCGA_TCGA-AG-3742	0	0.060254	0.0322904	0.0813688	0	0.127733	0.104613	0.0325648	0	0	0.0908892	0	0	0.142294	0.0725337	0.127687	0.0193929	0.0295952	0.00477474	0.0322013	0	0.0418087	0.037	0.174375	1.00983
TCGA_TCGA-EI-6884	0	0.019963	0.0862226	0.154898	0	0.194619	0.0179429	0.0218967	0.0150045	0	0.0225992	0	0	0.148653	0.0769143	0.0858664	0.0824741	0	0.00901156	0.0287399	0.0138345	0.0213603	0	0.338092	0.943689
TCGA_TCGA-AG-3892	0.0406658	0	0.133287	0.225344	0	0	0.0575589	0.0936471	0.0193362	0	0.0181664	0.00921302	0.0226372	0.0433389	0.0773696	0.0729186	0.0271088	0.00833646	0	0.0928991	0.0250231	0.0331495	0	0.336315	0.945558
TCGA_TCGA-AG-A008	0.0148717	0	0.0661038	0.0817859	0	0.305078	0	0	0.0948103	0	0.0343441	0	0	0.0766811	0	0.0659669	0.020296	0.0239297	0	0.200377	0	0.0157559	0.13	0.107541	1.0567
TCGA_TCGA-EI-6509	0	0.0291122	0.0519985	0	0	0.00276982	0	0.0148617	0.106009	0.0159978	0	0.00489304	0	0.604705	0.0409269	0.0782625	0	0	0	0.0491605	0	0.00130335	0	0.719142	0.701285
TCGA_TCGA-AA-A017	0.0285913	0	0.0747003	0.100768	0	0.131632	0.0197381	0.0508259	0.0580877	0	0.005395	0	0	0.203466	0.0311473	0.0918985	0.0168832	0.025358	0	0.101227	0	0.0602825	0.038	0.17272	1.01615
TCGA_TCGA-CM-5349	0.060681	0	0.00769916	0.045653	0	0.05997	0.00644775	0.0150681	0.025822	0	0.0243079	0	0	0.572311	0.0703263	0.0799683	0.0151585	0	0	0.0110679	0	0.0055196	0	0.45844	0.899776
TCGA_TCGA-D5-5538	0.000103935	0.00900544	0.0356144	0.0789964	0	0.0849002	0.00375503	0.0321537	0.0336132	0	0.0226984	0	0	0.288188	0.0961938	0.138329	0.0315564	0	0	0.097946	0.0194267	0.02752	0.007	0.253723	0.98979
TCGA_TCGA-CK-6747	0.00382827	0	0.115164	0.155371	0	0.233483	0.0698121	0.00545515	0.0209511	0	0.0241608	0	0.00439148	0.0865073	0.0968588	0.095189	0.0730398	0.00291125	0.0112259	0	0	0.00165041	0.032	0.182265	1.01433
TCGA_TCGA-A6-5664	0.0394809	0	0.0189786	0.253764	0	0.0640346	0.0206357	0	0.00393886	0	0.0447959	0	0.0154777	0.0803142	0.0343925	0.147325	0.0801219	0.0216823	0	0.147771	0.00237925	0.0249076	0.003	0.278937	0.9701
TCGA_TCGA-AA-3518	0.0282398	0	0.0365412	0.14752	0	0.100625	0.0221431	0.0430952	0.00994467	0	0.0259149	0.025518	0	0.192436	0.115454	0.126062	0	0	0	0.12474	0	0.00176526	0.001	0.31631	0.958129
TCGA_TCGA-AZ-5407	0.0430807	0	0.0469675	0.20051	0	0.401153	0	0.0431283	0.0136138	0	0.0156589	0	0.0172861	0.0537851	0.0310282	0.0473269	0.0308511	0	0	0.0556097	0	0	0.008	0.232174	1.01187
TCGA_TCGA-CA-5796	0	0	0.114044	0.111897	0	0.376495	0.0125591	0	0.0197676	0	0.0338743	0	0	0.0831056	0.0264669	0.0715774	0.0768477	0.0241605	0	0.0492058	0	0	0.021	0.202887	1.00982
TCGA_TCGA-AD-6895	0	0.00904886	0.0162248	0.28132	0	0	0.193179	0.0457569	0	0	0.0984213	0	0	0.0774618	0.127099	0.0600486	0.0525249	0.00926921	0.0264152	0	0	0.00323024	0	0.397902	0.919093
TCGA_TCGA-D5-6538	0	0.0514419	0.128049	0.212415	0	0	0	0.0992829	0	0	0.0522243	0	0.0128674	0.141349	0	0.0667743	0.0978182	0.0176045	0	0.120173	0	0	0.652	0.00920437	1.0853
TCGA_TCGA-AU-6004	0.0418941	0	0.0240453	0.0805279	0	0.0947681	0.0612624	0	0.0247268	0	0.0684036	0	0	0.33662	0.0854686	0.0796418	0.0227129	0	0	0.0675347	0	0.012394	0.003	0.288521	0.973264
TCGA_TCGA-AA-A00E	0.0630226	0	0.0142022	0.0766062	0	0.122105	0.12882	0.0307666	0	0	0.0478933	0	0	0.205856	0.104915	0.0759637	0.0882962	0	0	0.0366806	0	0.00487277	0	0.349923	0.938287
TCGA_TCGA-AA-A00D	0.023302	0.00155532	0.166757	0.139987	0	0.0511193	0.0602007	0.0643829	0.0380053	0	0.0178966	0.0192554	0.0137491	0.0675279	0.156191	0.0628037	0.0793991	0	0.0378673	0	0	0	0	0.583642	0.820927
TCGA_TCGA-AA-3812	0	0.00616766	0.0475103	0.0962206	0	0	0	0.0193737	0.062778	0	0.02042	0	0.0147472	0.566185	0.0227435	0.0406173	0.0305485	0	0	0.0726884	0	0	0	0.612086	0.790913
TCGA_TCGA-A6-2671	0.0154883	0.00163377	0.0163765	0.106821	0	0.050669	0.0212206	0.04955	0.0136572	0	0.037924	0	0	0.286728	0.0660588	0.159082	0.00975149	0.00879472	0	0.0879063	0	0.0683385	0	0.378917	0.928887
TCGA_TCGA-AA-3713	0.161986	0	0.117775	0.0534396	0	0.159938	0.0321221	0.0167555	0.00813929	0	0.0556264	0.0120751	0	0.115886	0.0804838	0.129555	0.00933197	0	0	0.0201076	0.0267797	0	0	0.462233	0.886053
TCGA_TCGA-D5-6531	0	0	0.0284858	0.284491	0	0	0.118624	0.0618398	0.0287956	0	0.00803706	0.00942254	0.00113164	0.0854658	0.189442	0.120532	0.0161256	0.00751804	0.0382769	0	0	0.00181157	0	0.4607	0.886994
TCGA_TCGA-AA-3548	0.0085148	0.0394889	0.0536847	0.239542	0	0.0833678	0.0099155	0.0344986	0.0814857	0	0	0	0	0.0729671	0.078871	0.180017	0.0352444	0	0	0.0824026	0	0	0.004	0.267695	0.976444
TCGA_TCGA-CK-6748	0	0.00358501	0.0181934	0.0581166	0	0.111893	0.0404995	0	0	0	0.0205628	0	0	0.475901	0.0101415	0.0855177	0.0111735	0.0140161	0	0.117793	0.0167807	0.0158265	0	0.375026	0.944353
TCGA_TCGA-G4-6294	0	0	0.115372	0.0888391	0	0.237942	0.0892092	0.0179562	0	0	0.0734227	0	0.00701454	0.151345	0.012549	0.084958	0.0559625	0.00206389	0	0.0633654	0	0	0.182	0.0874738	1.0503
TCGA_TCGA-CM-6172	0.0227496	0.00595273	0.0776751	0.0809118	0	0.195428	0	0.00694381	0.0412489	0	0.0748375	0	0	0.20012	0.0111479	0.14302	0.00961615	0	0	0.129875	0	0.000474239	0.003	0.282253	0.971694
TCGA_TCGA-AA-3496	0.0272828	0	0.0530012	0.122784	0	0.096802	0.0675407	0.0094094	0.00669264	0	0.0577813	0	0	0.111396	0.125242	0.179804	0.0555507	0	0	0.0628278	0	0.0238853	0.008	0.232263	0.989451
TCGA_TCGA-A6-6142	0.00561517	0	0.0331332	0.053173	0	0.0654054	0	0.0121373	0.0248998	0	0	0.00675136	0	0.439016	0.0832393	0.081839	0	0	0	0.157338	0	0.0374523	0	0.469041	0.887081
TCGA_TCGA-CM-4747	0	0.0269799	0.105178	0.119347	0	0.00775756	0	0.0150382	0.108251	0	0.0180877	0	0	0.305499	0.024622	0.0832307	0.00641587	0	0	0.169411	0	0.0101825	0	0.38583	0.926795
TCGA_TCGA-AA-A02W	0	0.0343031	0.0438059	0.212094	0	0.090752	0.108645	0.105824	0.00532209	0	0.000625796	0.0103857	0	0.0645607	0.076455	0.132706	0.0556581	0.0174276	0.0414348	0	0	0	0.02	0.208139	0.999376
TCGA_TCGA-A6-5661	0.0257112	0	0.0524268	0.119226	0	0.267875	0.00910232	0.0742398	0.00897976	0	0.031943	0	0	0	0.0337973	0.0459986	0.0156804	0.0574012	0	0.229459	0.00118733	0.0269718	0.007	0.250525	0.994015
TCGA_TCGA-DM-A28A	0	0.0282272	0.0529927	0.207872	0	0.00385759	0.0111891	0.0392197	0.0203641	0	0	0.0188446	0	0.15993	0.127067	0.204858	0.0454956	0	0	0.0800823	0	0	0.022	0.199029	1.00985
TCGA_TCGA-G4-6304	0.042326	0	0	0.169338	0	0	0.100682	0.0151975	0.0197705	0.00994329	0.0768632	0	0	0.0975875	0.172005	0.177504	0.0396226	0	0	0.0736286	0.00444651	0.00108521	0	0.396513	0.919477
TCGA_TCGA-AA-3870	0.0520495	0	0.0522559	0.187642	0	0.0291022	0.011906	0.0190286	0.0510067	0	0.0178391	0	0	0.0651552	0.0784683	0.188711	0.0786608	0	0	0.0919697	0.0451968	0.0310079	0	0.391604	0.91924
TCGA_TCGA-AA-3710	0.000525102	0.00344349	0.00852766	0.258461	0	0	0.139846	0.0334403	0.000311601	0	0.0175225	0.0133157	0	0.0607668	0.136247	0.129961	0.0247102	0.00451253	0	0.0546259	0.0126253	0.101159	0	0.485708	0.874153
TCGA_TCGA-CM-6677	0.0162722	0.0211805	0.0612905	0.157538	0	0.0416856	0.123572	0.0564692	0	0	0.0417354	0	0	0.14715	0.0987969	0.128556	0.0292318	0	0.0149001	0.0616214	0	0	0	0.388377	0.920919
TCGA_TCGA-AA-3966	0.0160723	0	0.0157357	0.116282	0	0.0289735	0.0149574	0.0352846	0	0	0.0387138	0	0	0.282945	0.0463493	0.0637261	0.0242717	0.0212917	0	0.237878	0.0146556	0.0428633	0.002	0.308628	0.971019
TCGA_TCGA-G4-6299	0.0065195	0	0.0549374	0.338371	0	0.00221526	0.0935666	0.0297673	0.0114759	0.00233985	0	0.0103112	0	0.17431	0.0999368	0.129904	0.0315384	0	0.0145536	0	0	0.000252263	0	0.413304	0.910425
TCGA_TCGA-CM-6162	0.021642	0	0.0140158	0.0537847	0	0.219921	0.0243915	0.01058	0	0	0.0347967	0	0	0.16486	0.0987316	0.160146	0.0172903	0.0080143	0.00812928	0.0609381	0.0174823	0.0852765	0	0.497011	0.869311
TCGA_TCGA-A6-6137	0	0.0374622	0.0320479	0.0733273	0	0.241066	0.0175288	0	0.0986058	0	0.0614182	0	0	0.140261	0.0331343	0.091553	0.0349829	0.0829945	0	0.0287242	0.0171093	0.00978477	0.033	0.181146	1.01246
TCGA_TCGA-AA-3697	0.0334626	0.029577	0.0382919	0.158281	0	0.0414758	0.0678341	0.0478348	0.0249765	0	0.0436316	0	0	0.134647	0.0490848	0.150049	0.0109221	0.0174692	0	0.152463	0	0	0.006	0.255582	0.98033
TCGA_TCGA-CA-6716	0.033971	0.0193327	0.0812211	0.00585261	0	0.219244	0.0509173	0	0.0281598	0	0.130113	0	0	0.198441	0.0323717	0.0382249	0.0474807	0	0	0.11467	0	0	0.069	0.149183	1.0265
TCGA_TCGA-DM-A1D0	0	0.0346033	0.0309013	0	0.00593435	0	0	0.0472148	0.0565537	0.0623931	0.0241083	0	0	0.478384	0	0.167759	0	0.00254482	0	0.0896033	0	0	0	0.39381	0.934835
TCGA_TCGA-AA-3856	0.00194612	0.0186756	0.0526204	0.174175	0	0.12323	0.0492101	0.047362	0.0509301	0	0	0	0	0.180993	0.0834006	0.116743	0.0645227	0.0180154	0.0140035	0	0	0.00417171	0	0.365882	0.931986
TCGA_TCGA-AZ-6607	0	0	0.0244085	0.17395	0	0.0973316	0.041299	0.0177262	0	0	0.0532376	0	0	0.0887096	0.107094	0.0955684	0.0715434	0.00777021	0	0.19426	0.0177212	0.00937969	0	0.331733	0.950363
TCGA_TCGA-AA-3489	0.0871786	0	0.176948	0.109863	0	0.00860451	0.0531388	0.0231165	0	0.0395709	0.0374551	0	0.00905051	0.123353	0.0930174	0.0537519	0.0676048	0	0	0.0838792	0.0072604	0.0262078	0	0.64325	0.787689
TCGA_TCGA-3L-AA1B	0.0424432	0	0.123238	0.0667242	0	0.128753	0.067487	0.104934	0.0265933	0	0.0251742	0	0	0.165488	0.00622491	0.0998477	0.0398499	0.0320874	0.0579936	0.0131622	0	0	0.004	0.273962	0.970701
TCGA_TCGA-RU-A8FL	0.0163067	0	0.0207553	0.0459664	0	0.191563	0.114957	0	0.0435792	0	0.142654	0	0.0159654	0.0608561	0.0212794	0.0352965	0.0535848	0	0	0.211446	0.0257904	0	0.074	0.143387	1.03926
TCGA_TCGA-CK-5912	0.0650645	0	0.040807	0.07589	0	0.126491	0.0862602	0	0.0181389	0	0.109653	0	0	0.245326	0	0.0603755	0.0192666	0.0189724	0	0.133754	0	0	0.003	0.288212	0.96936
TCGA_TCGA-A6-5667	0.0049459	0	0.0450122	0.129398	0	0.0798394	0.0327649	0.0504955	0.0158404	0	0.04153	0	0	0.215121	0.066146	0.117913	0.0591529	0.0479675	0	0.0593191	0	0.0345549	0.015	0.21377	0.998696
TCGA_TCGA-AZ-6605	0.00302682	0.00511847	0.123168	0.0661731	0	0.134442	0.0108464	0.0161107	0.0460457	0	0.0225094	0	0	0.315344	0.105438	0.0660824	0.0113167	0	0	0.0670045	0	0.00737378	0	0.477827	0.877636
TCGA_TCGA-G4-6322	0.01659	0.00527453	0.0522141	0.115416	0	0.227315	0	0.0105401	0.0156901	0	0.0750224	0	0	0.145993	0.0240497	0.0669329	0.00277569	0.0184255	0	0.223761	0	0	0.009	0.231844	1.00129
TCGA_TCGA-D5-6924	0.0147736	0.0041378	0.0691314	0.0690804	0	0.0189055	0.0997396	0.0528498	0	0	0.059178	0	0	0.298128	0.119211	0.108716	0.0165846	0	0.0263397	0.0321233	0	0.0111007	0	0.424386	0.905155
TCGA_TCGA-AA-A01C	0.00679712	0.0217653	0.0559447	0.120382	0	0.100219	0.0752928	0.0552221	0	0	0.0338361	0	0	0.170353	0.110772	0.167293	0.0346782	0	0	0.0474446	0	0	0.007	0.243127	0.985729
TCGA_TCGA-A6-2678	0.0161719	0	0.0421997	0.122955	0	0.154584	0.00384096	0.0439091	0.0192994	0	0	0.0501672	0	0.120577	0.102538	0.205264	0.037048	0	0	0.0705364	0	0.0109087	0.019	0.210072	1.00213
TCGA_TCGA-G4-6323	0.350956	0	0.0853156	0.111104	0	0.221388	0.000171116	0.0358368	0	0	0.0345286	0	0	0.0352403	0.0217447	0.0599605	0	0.00679245	0	0.036962	0	0	0	0.514912	0.857266
TCGA_TCGA-DM-A28M	0	0.0112919	0.0380929	0.0881559	0	0.300419	0.0244009	0.0356334	0.0790604	0	0.0786198	0	0	0	0.0391056	0.066607	0.0228086	0.0407826	0	0.175022	0	0	0.337	0.0503803	1.08659
TCGA_TCGA-CM-5344	0.040729	0	0.0680961	0.107243	0	0.0424503	0	0.0154264	0.0590661	0	0.0182878	0	0	0.392846	0.0776162	0.113054	0	0	0	0.0651858	0	0	0.002	0.302551	0.972974
TCGA_TCGA-AZ-4313	0.0101037	0	0.0538822	0.282775	0	0.00961929	0	0.0427928	0.083807	0	0.0403122	0	0	0.176497	0.0423453	0.013865	0.0307296	0.0173407	0	0.186658	0	0.00927314	0.008	0.237813	0.998437
TCGA_TCGA-AA-3494	0.0234585	0	0.0494371	0.130738	0	0.0713136	0.0643284	0.0459392	0.0509443	0	0.0647994	0	0	0.150258	0.0283554	0.125287	0.00818881	0	0	0.134648	0	0.0523052	0.007	0.242597	0.98601
TCGA_TCGA-CM-6164	0	0.036322	0.0227443	0.177927	0	0.0411195	0.0284073	0.055218	0.0156441	0	0.00992547	0	0	0.270069	0.12923	0.0584697	0.000661242	0.00480405	0	0.14106	0	0.00839866	0	0.345344	0.947362
TCGA_TCGA-CK-6751	0.0199021	0	0.0274552	0.184143	0	0.112286	0.0205987	0.0952092	0.0197214	0	0	0.00395529	0	0.200756	0.0414169	0.0897815	0.0229681	0.0456884	0	0.116118	0	0	0.003	0.279526	0.973512
TCGA_TCGA-CM-4743	0	0.0523002	0.0658169	0.189809	0	0	0.117246	0.0265242	0	0	0.083583	0.045911	0	0.0289302	0.158727	0.0660921	0.0549527	0.0272611	0	0.0681224	0	0.0147246	0	0.333829	0.952144
TCGA_TCGA-QG-A5YX	0.0231857	0.0368883	0.0501856	0.124554	0	0.0874945	0	0.042512	0.0405087	0	0.0590566	0	0	0.126745	0.0113388	0.118952	0.0483493	0.0200358	0	0.181988	0.0282053	0	0.289	0.0609613	1.06232
TCGA_TCGA-AA-3664	0.020225	0.0140231	0.0706301	0.0353656	0	0.19369	0	0.119927	0.0498485	0	0.0111826	0.019401	0.0256088	0.10227	0.0592699	0.0641391	0.00811008	0.0270577	0	0.161414	0.0178372	0	0.04	0.169065	1.02019
TCGA_TCGA-A6-6653	0.000860422	0	0.036034	0.044778	0	0.205851	0	0	0.00246633	0	0.0587872	0.0134992	0	0.332191	0.0456977	0.061967	0.00699501	0.00557044	0	0.16856	0	0.0167425	0.003	0.277297	0.984664
TCGA_TCGA-AY-A54L	0.0356035	0.0104809	0.124072	0.200676	0	0.193869	0.0382854	0.0366848	0.0247744	0	0.0124113	0	0.0313793	0.0254634	0.00268133	0.0200403	0.0151589	0.0492118	0	0.177356	0.00185082	0	0.166	0.0918839	1.06502
TCGA_TCGA-AA-A01R	0.0194895	0	0.0145372	0.317394	0	0	0.02605	0.0920094	0.0670826	0	0	0.0775982	0	0.203633	0.0914357	0.0639459	0.0146913	0	0	0.0121331	0	0	0	0.508831	0.860067
TCGA_TCGA-CM-6680	0	0.0420085	0.0335464	0.114048	0	0.209754	0.00243233	0.00365448	0.0479567	0	0.0452618	0	0	0.206315	0.0482835	0.135929	0.00606974	0.00614742	0	0.0985935	0	0	0.011	0.226984	0.996274
TCGA_TCGA-AA-3685	0.0118619	0.00942112	0.0563103	0.119831	0	0.122217	0.109109	0.0536697	0	0	0.0107408	0.019431	0	0.0540046	0.122604	0.168592	0.0421436	0.017556	0	0.0274719	0.0481224	0.00691427	0	0.413216	0.909735
TCGA_TCGA-CK-4952	0.0132512	0	0.0610307	0	0	0.241694	0	0.00448638	0	0	0.043458	0	0	0.218671	0.0260321	0.0376774	0.0172303	0.0336404	0	0.166527	0.0267414	0.10956	0.007	0.245416	0.990172
TCGA_TCGA-AA-3530	0.0437561	0.0550752	0.0858395	0.173822	0	0.264441	0	0.0108646	0.0156511	0	0	0	0.025602	0.0538445	0.0605272	0.101221	0.0387207	0	0	0.0687711	0.00186421	0	0.011	0.223858	0.9978
TCGA_TCGA-D5-6928	0	0.0350461	0.143871	0.219595	0	0	0.14464	0.0352688	0.0179307	0.0431197	0.0368568	0	0	0.121236	0.105095	0.053703	0.0195067	0	0	0.00806702	0	0.0160648	0	0.601368	0.811802
TCGA_TCGA-5M-AAT4	0	0.0616857	0.110646	0.251048	0	0	0.00258908	0.0675205	0.0210154	0	0.0592929	0	0	0.126522	0.0456233	0.11897	0	0.0135333	0	0.0825856	0	0.0389674	0.669	0.00601886	1.08761
TCGA_TCGA-AM-5820	0.0515666	0	0	0.136005	0	0.170645	0	0	0.0151252	0	0	0.00296174	0	0.135152	0.0590207	0.239277	0.0296235	0.002756	0	0.135524	0.022342	0	0.087	0.133367	1.03598
TCGA_TCGA-F4-6459	0.0100232	0.0242439	0.0214579	0.133298	0	0.0611045	0.0896482	0.0208762	0.0146912	0	0.0639899	0	0.0123592	0.236226	0.0576271	0.11654	0.0723452	0	0	0.0517797	0.01379	0	0.128	0.108945	1.04127
TCGA_TCGA-AA-A00A	0.0358527	0	0.0309771	0.206812	0	0.0416491	0.00740627	0.0754812	0.0154513	0	0.0284389	0.017466	0	0.142845	0.11603	0.131387	0.0128571	0	0	0.137347	0	0	0.007	0.244954	0.991144
TCGA_TCGA-AA-3655	0.0236484	0.0342575	0.0302015	0.0986708	0	0.0584793	0	0.0137315	0.0569792	0	0.0249452	0	0	0.208217	0.121589	0.196548	0.00829174	0.033912	0	0.0905294	0	0	0.005	0.263135	0.983139
TCGA_TCGA-A6-5660	0	0.02719	0.0260993	0.103307	0	0.071569	0.0380491	0	0.0018365	0	0.0552995	0	0	0.346371	0.0151192	0.176721	0.0405699	0.0117013	0	0.0861679	0	0	0.001	0.318825	0.962453
TCGA_TCGA-CM-6674	0.019158	0	0.0221789	0.232408	0	0.018826	0.0173222	0.0514375	0.0161387	0	0	0.043943	0	0.21173	0.177392	0.144007	0.0330373	0	0.0124213	0	0	0	0	0.362754	0.9397
TCGA_TCGA-AA-A00J	0.000809054	0.02442	0.0224208	0.0397097	0	0.242891	0	0	0.0184239	0	0.0217941	0	0	0.165102	0.0560485	0.211858	0.026402	0	0	0.167282	0	0.00283815	0.002	0.303653	0.962925
TCGA_TCGA-CM-6166	0.0401631	0	0.018153	0.055334	0	0.0895968	0.0551089	0.0360565	0.064667	0	0.077272	0	0	0.375518	0.0150466	0.0611823	0	0.0204702	0	0.0914316	0	0	0.015	0.214256	1.01205
TCGA_TCGA-F4-6570	0.0192877	0	0.021052	0.184032	0	0.0678124	0.04477	0.0400796	0.0224122	0	0	0.0482725	0.00771721	0.147133	0.156932	0.155014	0.0507523	0	0	0.0347331	0	0	0.002	0.299488	0.966701
TCGA_TCGA-AA-A01X	0.119842	0	0.0617634	0.161767	0	0.149155	0	0.084307	0.0539802	0	0	0.0467928	0.00178808	0.0715811	0.0266636	0.0733353	0.126808	0.00690187	0.00613605	0.0075034	0	0.00167536	0.03	0.18761	1.01373
TCGA_TCGA-AA-3811	0.0161647	0.0242669	0.100074	0.0954924	0	0.168905	0	0.0604749	0.0136861	0	0.00341247	0	0	0.0459541	0.0789362	0.198499	0.0278422	0	0	0.107132	0.0591598	0	0	0.404866	0.913506
TCGA_TCGA-AA-3939	0.0221929	0.0220082	0.0509012	0.114445	0	0.119783	0.0741618	0.0866327	0	0	0	0	0	0.066048	0.0508988	0.13395	0.0463505	0	0	0.17916	0.0108375	0.0226301	0.003	0.281909	0.968094
TCGA_TCGA-T9-A92H	0.0126326	0.0655871	0.0766773	0.274607	0	0.00847818	0.00302281	0.117554	0.0326008	0	0	0	0.0113617	0.104388	0.0687481	0.0755744	0.0402687	0	0	0.0889716	0.0195271	0	0.112	0.115463	1.043
TCGA_TCGA-A6-5662	0.0442902	0	0.0462571	0.108941	0	0.170308	0.0686295	0	0.0222994	0	0.0862574	0	0	0.0618335	0.0254606	0.169333	0.102528	0.00934951	0	0.0441682	0	0.0403451	0.519	0.0262076	1.06402
TCGA_TCGA-A6-4105	0.0253377	0	0.0222957	0.206047	0	0.0357423	0.131111	0.0764777	0	0	0.0216409	0	0	0.106237	0.0919602	0.163565	0.00960017	0	0	0.0841624	0.00820239	0.0176207	0	0.351669	0.937787
TCGA_TCGA-A6-2684	0	0.0118414	0.0123841	0.0752458	0	0.0776479	0.0215468	0.0204025	0.0262907	0	0.0286946	0	0	0.241426	0.106671	0.149103	0.0850195	0	0	0.0925465	0.0396942	0.0114857	0.002	0.300206	0.965405
TCGA_TCGA-AA-A01F	0	0.0909198	0.0766235	0.0843413	0	0.201443	0.10705	0.013852	0.0284872	0	0.042944	0	0	0.110182	0.0317295	0.0917193	0.0179259	0	0	0.088138	0	0.0146438	0.53	0.0245707	1.07117
TCGA_TCGA-D5-6535	0.0110448	0.029511	0.0415879	0.0591978	0	0.141029	0.00184595	0.087201	0.0448015	0.0123522	0.0471617	0	0	0.172113	0.0663679	0.100447	0.0103894	0.0227759	0	0.152174	0	0	0.008	0.232002	0.993088
TCGA_TCGA-A6-A56B	0	0.0285739	0.0132016	0.0233332	0	0.13372	0.0237885	0.0266465	0.0226498	0	0.0737687	0	0	0.387028	0.0287861	0.147291	0.0396641	0	0	0.0431941	0.00835491	0	0.007	0.25374	0.996943
TCGA_TCGA-D5-6536	0	0	0.0104109	0.0113831	0	0.125256	0	0	0	0	0.0293249	0	0	0.413599	0.00210873	0.0843838	0	0.00887019	0	0.24723	0	0.067433	0	0.35253	0.964806
TCGA_TCGA-D5-6931	0.0247651	0.000848819	0.105351	0.181053	0	0.0805261	0.0505671	0.0490983	0.0330687	0.0182053	0	0	0	0.0274391	0.0988004	0.175535	0.0406711	0	0.00337961	0.110692	0	0	0	0.349004	0.93934
TCGA_TCGA-DM-A1HA	0	0	0.0437409	0.376061	0	0	0.054778	0.183579	0	0	0	0.078437	0.00182148	0	0.144503	0.0863437	0.0222039	0.0061805	0	0	0	0.00235121	0.025	0.19256	1.04432
TCGA_TCGA-AG-4007	0	0.0579447	0.123824	0.271899	0	0.0265018	0.00535764	0.0157948	0.0442761	0	0.00956218	0	0	0.0495876	0.0717644	0.186037	0.0321932	0	0	0.0774825	0	0.0277757	0.031	0.18388	1.01289
TCGA_TCGA-EI-6506	0.0187236	0	0.191069	0.0864822	0	0.071867	0.0542527	0	0.0313046	0.0067159	0	0.0150505	0	0.221902	0.0373283	0.156946	0.00754588	0.0135706	0.0287395	0.0558013	0	0.00270121	0	0.369652	0.932805
TCGA_TCGA-F5-6861	0.0191787	0	0.0571221	0.149747	0	0.0355092	0.0173895	0.0598986	0.0259298	0	0.0504835	0	0	0.335084	0.0624008	0.107815	0.00849018	0	0	0.0709512	0	0	0.008	0.239876	0.997228
TCGA_TCGA-AG-A014	0	0.190451	0.075873	0.0769067	0	0.128166	0	0.0169983	0.0394147	0	0.024304	0	0.0172813	0.197126	0.0420295	0.0326669	0.0166801	0	0	0.134144	0	0.00795894	0.092	0.128997	1.03989
TCGA_TCGA-AG-A023	0.0355717	0.0627244	0.0979026	0.15249	0	0.103336	0.147347	0.0460467	0.0182483	0	0.016923	0	0	0.0988135	0.0330182	0.0834694	0.024254	0	0	0.0798547	0	0	0.011	0.223461	0.993481
TCGA_TCGA-DT-5265	0	0.0440865	0.0206772	0.0686676	0	0.0182226	0	0.0313156	0.0172973	0	0.00382952	0.000202442	0	0.339495	0.0150551	0.249625	0.101972	0.0102543	0	0.0578302	0.00408112	0.0173885	0	0.430549	0.906219
TCGA_TCGA-CI-6620	0.0255039	0.0162214	0.0689285	0.135174	0	0.16314	0	0.0389554	0	0	0.0170674	0	0	0.168114	0.0180523	0.136009	0.0938721	0.0242714	0.0333595	0.0200574	0.0027226	0.0385516	0.002	0.306578	0.956327
TCGA_TCGA-DY-A1DG	0	0.1293	0.0726211	0.18371	0	0	0.0405525	0.0246854	0.0399654	0	0.0352033	0	0	0.242835	0.0814372	0.0358412	0	0.00950911	0	0.0977719	0	0.00656737	0.143	0.0999778	1.05293
TCGA_TCGA-AG-A016	0	0.136506	0.0612393	0.137727	0.0237208	0.0700889	0	0	0.0347121	0	0.0933462	0	0.0620756	0.0865482	0.0253248	0.0452915	0.0423472	0.00757649	0	0.155906	0.0175899	0	0.538	0.0233319	1.07521
TCGA_TCGA-AG-A02N	0.0305053	0.0174965	0.0388371	0.172199	0	0.164843	0.0670037	0.0773241	0.0072222	0	0.0214084	0.0226182	0.0207594	0.0547237	0.0897472	0.103469	0.0161661	0	0.0623874	0.0332892	0	0	0.007	0.244547	0.985787
TCGA_TCGA-AG-3582	0.0175175	0.00796292	0.0665367	0.0680475	0	0.0380618	0.0725276	0.012327	0.0326095	0	0.0373148	0	0	0.208527	0.12985	0.13136	0.0161823	0	0	0.161176	0	0	0.02	0.206007	1.01146
TCGA_TCGA-AG-A00Y	0.0479466	0.0343175	0.0458146	0.176018	0	0.0454311	0.0762422	0.0590243	0.00813576	0	0.0483861	0	0.000159583	0.132943	0.116193	0.0259698	0.0133307	0.0658285	0	0.10426	0	0	0.012	0.218481	1.00075
TCGA_TCGA-EF-5830	0.0233714	0	0.00816421	0.111002	0	0.0964734	0.0108855	0	0	0	0.00530366	0.128331	0	0.245046	0.0557102	0.221533	0.0269231	0.00584314	0.0614135	0	0	0	0.074	0.142978	1.0407
TCGA_TCGA-EI-6507	0.0240105	0	0.0177911	0.157181	0	0.0650603	0.0275954	0.0465849	0	0	0.0284406	0	0	0.223838	0.0478898	0.0807572	0	0	0	0.22563	0	0.0552211	0.001	0.323877	0.958493
TCGA_TCGA-AG-3883	0	0.0512877	0.0152239	0.0710598	0	0.00948372	0.0927091	0.0314114	0.0182525	0	0.0442131	0	0	0.257261	0.0244392	0.14708	0.0102209	0.000461693	0	0.185314	0.028057	0.0135256	0	0.507183	0.862111
TCGA_TCGA-AG-A025	0.0314267	0.00830898	0.0515277	0.18567	0	0.0342339	0.112024	0.0397385	0.0165461	0	0.113546	0	0	0.131968	0.0436998	0.0692522	0.0357196	0	0	0.12634	0	0	0.038	0.173239	1.01817
TCGA_TCGA-EI-6513	0.0258365	0.0156879	0.0472266	0.162153	0	0.017346	0	0.0900586	0	0	0.0236938	0	0	0.252775	0.0506671	0.153411	0.0145688	0.0135824	0	0.132993	0	0	0.005	0.264721	0.981918
TCGA_TCGA-AG-4022	0.0185702	0.00154589	0.0377424	0.083076	0	0.139583	0.0914035	0.0193293	0	0	0.0416774	0	0	0.222784	0.117622	0.0850119	0.0432394	0.0164967	0	0.0299352	0.0423378	0.00964576	0.004	0.268178	0.975846
TCGA_TCGA-F5-6864	0.0175181	0	0.051304	0.14837	0	0.138205	0	0.0530617	0.019408	0	0	0.000335028	0.000423188	0.235568	0.121578	0.155333	0.0222093	0	0	0.0366878	0	0	0	0.334296	0.95004
TCGA_TCGA-AA-3837	0.029457	0.00956452	0.159939	0.126043	0	0.132676	0.116972	0.0373096	0.00646271	0	0.0249542	0	0	0.00767033	0.073503	0.129645	0.0458662	0	0	0.0802112	0	0.0197265	0.002	0.304829	0.959427
TCGA_TCGA-AA-3955	0.0445153	0	0.0747347	0.162068	0	0.0864945	0.0786713	0	0.0328467	0	0.0352566	0.0161409	0.0286102	0.0525567	0.0308056	0.183442	0.0364823	0.018208	0	0.119168	0	0	0.025	0.193399	1.00257
TCGA_TCGA-G4-6314	0.0296465	0	0.0313189	0.105968	0	0.147345	0	0.0550557	0.0139867	0	0.0410962	0	0	0.197881	0.10707	0.198763	0.021538	0	0	0.0503314	0	0	0.003	0.297732	0.964955
TCGA_TCGA-D5-5540	0	0.0113928	0.0150748	0.214442	0	0.0247139	0.127028	0.0937119	0	0.0151972	0	0.0141051	0	0.0805463	0.148319	0.133422	0.0231346	0	0	0.0669261	0.00516998	0.0268154	0.003	0.296698	0.966365
TCGA_TCGA-DM-A288	0	0.0415858	0.0750734	0.0228668	0	0	0	0.020617	0.0711255	0	0.0494067	0	0	0.420256	0.00239224	0.0629882	0	0.000112814	0	0.230404	0	0.0031724	0.044	0.163494	1.06343
TCGA_TCGA-AA-3971	0.00834621	0.00196008	0.180739	0.185349	0	0.0448975	0.135533	0.0114906	0.00574238	0	0.0221053	0	0	0.103907	0.0348818	0.136626	0.0513028	0.0123058	0.0284535	0.0225642	0.0137945	0	0	0.420772	0.906523
TCGA_TCGA-AD-5900	0.0885025	0	0.0183393	0.2329	0	0	0.0583329	0.0660224	0.00628968	0	0.0362463	0.0171605	0	0.142676	0.140597	0.130396	0.0138072	0.0117088	0.0370222	0	0	0	0	0.400151	0.916605
TCGA_TCGA-G4-6317	0	0.0425854	0.0578502	0.159826	0	0	0.0386314	0.0720176	0.0281216	0	0.0722656	0	0	0.309835	0.0153982	0.092407	0.0115416	0	0	0.0995201	0	0	0.105	0.121366	1.04841
TCGA_TCGA-AA-3818	0.025185	0.00285784	0.0543617	0.211918	0	0.107802	0	0	0.0447284	0	0.0238611	0	0	0.0868963	0.0686759	0.167289	0.0459347	0	0	0.116969	0.0293296	0.0141911	0.012	0.218792	0.995082
TCGA_TCGA-AA-A01V	0	0.0582242	0.0589653	0.158269	0	0.14863	0.111253	0.0821831	0.0224623	0	0.0669523	0	0	0.0976606	0.0319497	0.0619154	0.0187299	0.0150381	0	0.0677671	0	0	0.038	0.171531	1.01953
TCGA_TCGA-CA-5255	0.0271704	0.0323886	0.0972589	0.198215	0	0.10609	0	0.0590371	0.0554205	0	0.0308498	0	0.00902819	0.0314612	0.0637089	0.0371026	0.057097	0.0459218	0	0.14925	0	0	0.182	0.087863	1.05803
TCGA_TCGA-G4-6627	0.0756006	0.00257111	0.0555934	0.17835	0	0.171036	0.0509331	0.0489577	0	0	0.0257028	0	0	0.0195001	0.134521	0.0978373	0.0156257	0.0268983	0	0.0653544	0.00540185	0.0261166	0	0.378511	0.927579
TCGA_TCGA-AA-A00O	0.00270974	0	0.0543251	0.0991011	0	0.0506533	0.000816993	0.0386072	0.078639	0	0.0456076	0	0	0.404842	0.0665691	0.11568	0	0	0	0.0424492	0	0	0	0.355287	0.946034
TCGA_TCGA-AZ-4323	0.202588	0	0.11515	0.16624	0	0.170459	0.0265308	0.0636349	0.00751457	0.0330785	0	0	0	0.0934623	0.0284683	0.0288681	0	0.0241132	0	0.0398924	0	0	0	0.613506	0.797292
TCGA_TCGA-AA-3524	0.0211529	0	0.0509169	0.192898	0	0.118108	0.0489189	0.0247752	0.0207918	0	0.0214405	0.00544641	0	0.0704548	0.0752727	0.158375	0.0691334	0	0	0.0909048	0	0.0314106	0.042	0.166411	1.01484
TCGA_TCGA-AA-3989	0.0162143	0	0.0952443	0.240723	0	0.0941138	0.0253172	0.0632926	0.0143692	0	0	0	0	0.096862	0.0869393	0.171941	0.0122453	0	0	0.0588143	0	0.0239242	0.012	0.218934	0.998162
TCGA_TCGA-AA-3542	0.015326	0	0.126044	0.112939	0.0239356	0	0.0636853	0.0185395	0.020133	0	0.0436419	0	0	0.187819	0.0482247	0.154782	0.0309756	0	0	0.132881	0	0.0210727	0	0.406323	0.913353
TCGA_TCGA-D5-5541	0.0210958	0	0.0275711	0.0848537	0	0.0120371	0.0154977	0.0488173	0.0172608	0.033502	0	0.00353914	0	0.513708	0.0845423	0.0908096	0.00293034	0	0	0.0401668	0	0.00366854	0	0.670679	0.748079
TCGA_TCGA-AA-3666	0.0195575	0	0.0726626	0.0378138	0	0.188357	0.0397157	0.0719795	0	0.00378733	0.00607424	0.00240096	0	0.0956602	0.0990554	0.15033	0.00952187	0.019924	0	0.137827	0	0.0453335	0.016	0.213218	0.998227
TCGA_TCGA-AA-A01Z	0.00969475	0	0.121393	0.0548679	0	0.150168	0	0.116965	0.0656964	0	0.0352285	0	0	0.108528	0.0178989	0.064997	0.0411716	0.0059582	0	0.203672	0	0.0037605	0.11	0.116735	1.04853
TCGA_TCGA-AA-3519	0.00944118	0.0123433	0.0954794	0.098906	0	0.109628	0.0723765	0.0274169	0.00197203	0	0.023946	0	0	0.0988936	0.0373374	0.173229	0.00662262	0.0743581	0	0.107404	0	0.0506455	0.087	0.133079	1.02576
TCGA_TCGA-D5-6920	0.0131564	0	0.0873708	0.0830709	0	0.135391	0.10079	0.00803915	0.0313266	0	0.0493781	0	0	0.183859	0.0168292	0.105369	0.0010107	0.0366624	0	0.147747	0	0	0.012	0.21753	0.997718
TCGA_TCGA-AA-3994	0	0.04437	0.0889769	0.11053	0	0.0932289	0	0.00768502	0.0107723	0	0.0748406	0	0	0.045034	0.0312474	0.166173	0.0366538	0.0265	0	0.204702	0.0430723	0.0162138	0	0.362534	0.933471
TCGA_TCGA-CM-6678	0.00520826	0.0199951	0.0759853	0.0498356	0	0.168212	0	0.0100426	0.0514177	0	0.040449	0	0	0.312638	0.0164402	0.0437126	0	0.0243443	0	0.177199	0	0.00451971	0.006	0.254699	0.991974
TCGA_TCGA-D5-6923	0.00776915	0	0.0291572	0	0	0.133318	0.0205032	0	0	0	0.0537868	0	0	0.382768	0.0495123	0.0779117	0.00366524	0.0183544	0	0.180226	0	0.0430285	0	0.405745	0.921492
TCGA_TCGA-AA-3941	0.0463255	0	0.0738158	0.114023	0	0.248473	0	0	0.0221752	0	0.0425951	0	0.0418372	0.00782397	0.0818857	0.102699	0.0674207	0	0	0.104498	0.0464277	0	0.022	0.200752	1.00122
TCGA_TCGA-AD-6888	0	0.102209	0.123106	0.214611	0	0.0129544	0.0218441	0.0311128	0.0279061	0	0.0739094	0	0	0.105208	0.0464389	0.0487263	0.0293165	0.0773043	0	0.0733414	0	0.0120114	0.3	0.0577562	1.06779
TCGA_TCGA-AA-3855	0.0265497	0.00887446	0.101064	0.195957	0	0.142388	0.0577208	6.19842e-05	0.0267141	0	0.0486064	0	0	0.131535	0.0291535	0.131136	0.019352	0	0	0.03151	0.0297064	0.0196716	0.003	0.284861	0.96757
TCGA_TCGA-D5-7000	0.0144703	0.0346645	0.0416276	0.058013	0	0.15181	0	0.079122	0.00473265	0	0.0203778	0	0	0.193939	0.0569857	0.0900505	0.0148266	0.0164103	0	0.140716	0.0377934	0.0444605	0	0.352336	0.93798
TCGA_TCGA-AA-A00W	0	0.146547	0.0757927	0.138065	0	0.00908779	0.135305	0.111625	0.0108082	0	0.0480951	0	0	0.0897711	0.00685809	0	0.00870839	0.0568716	0	0.147366	0	0.0151005	0.182	0.0871836	1.05481
TCGA_TCGA-AA-3560	0.0127038	0	0.0468723	0.0954025	0	0.307079	0.0285575	0	0.0256102	0	0.0437107	0	0.0134101	0.050577	0.0527637	0.114959	0.125604	0.0074717	0	0.0506988	0	0.0245795	0.003	0.290776	0.963732
TCGA_TCGA-CK-4948	0.00952442	0.0083949	0.027513	0.0497105	0	0.0711704	0.0887657	0.0359922	0.0139614	0	0.0498831	0	0	0.340742	0	0.108803	0.00316528	0.0676112	0	0.0845737	0.00373513	0.0364546	0	0.338694	0.949174
TCGA_TCGA-CM-4746	0	0.0903661	0.0361759	0.318738	0	0.0487077	0	0.0470642	0.0728324	0	0.0412822	0.00896112	0	0.0910337	0.0429317	0.0742781	0	0.0365669	0	0.0875395	0	0.00352279	0.038	0.172743	1.0273
TCGA_TCGA-G4-6321	0.102479	0	0.0788504	0.306045	0	0.157422	0.0219421	0.00214562	0.00951675	0	0.100723	0	0.00130216	0.0379397	0.0153128	0.0512844	0.0360944	0.0317019	0	0.0442056	0	0.00303579	0.109	0.117688	1.0604
TCGA_TCGA-AA-3866	0.0154339	0	0.0976438	0.105018	0	0.0779708	0.0779323	0.018308	0.0295394	0	0	0	0	0.189764	0.0797788	0.119018	0.073083	0	0	0.0716323	0.00165805	0.0432204	0.001	0.316294	0.952848
TCGA_TCGA-AY-6197	0.0215847	0.0227097	0.0310271	0.066332	0	0.147127	0.0397398	0.0418	0.0103914	0	0.0281595	0	0	0.21579	0.0150627	0.0847616	0	0.0362341	0	0.212544	0	0.0267365	0.059	0.152789	1.03412
TCGA_TCGA-AA-A01T	0.0424767	0	0.112558	0.179361	0	0.0147089	0.0432811	0.0486842	0.105522	0	0.0857854	0	0.000294789	0.102051	0.0913634	0.0511408	0.00723347	0.00393002	0	0.109106	0	0.00250285	0.205	0.0787576	1.06392
TCGA_TCGA-AZ-6608	0.000709428	0.0348058	0.117609	0.0450746	0	0.204457	0.0859619	0.0233563	0.0490916	0	0.0850213	0	0.00755631	0.110335	0.032161	0.0845249	0.0266427	0	0	0.0926934	0	0	0.225	0.074822	1.0544
TCGA_TCGA-AA-A00Z	0	0.0559013	0.0454395	0.180258	0	0.0450841	0.122301	0.0228639	0.00229858	0	0.0435047	0	0	0.143756	0.111072	0.130548	0.02577	0	0	0.0712032	0	0	0.147	0.0988722	1.04495
TCGA_TCGA-AA-A02J	0.0437517	0	0.127561	0.109957	0	0.117853	0.0863182	0.0455804	0.0228642	0	0.0589858	0	0.0203648	0.119059	0.00423076	0.0388742	0.0283501	0.0443436	0	0.131907	0	0	0.303	0.05657	1.06374
TCGA_TCGA-AA-3516	0	0.0969772	0.0233378	0.17061	0	0	0.075259	0.0925756	0	0.0020779	0	0.0340666	0	0.0317935	0.125363	0.116781	0.0113919	0.091648	0	0.0933086	0	0.0348094	0	0.336506	0.946665
TCGA_TCGA-CK-5914	0.0267245	0	0.00751674	0.176	0	0	0.110235	0.0671425	0	0	0.0287354	0.0295599	0	0.108646	0.105744	0.11261	0.0306774	0	0	0.181543	0.0148655	0	0.007	0.244993	0.992007
TCGA_TCGA-A6-6651	0.0593693	0	0.0748396	0.0882805	0	0.0247386	0.0527723	0.0153183	0.0115173	0.0231965	0.00276112	0	0	0.404833	0.0631158	0.0985381	0.036113	0	0.0378636	0	0	0.00674339	0	0.580232	0.819017
TCGA_TCGA-DM-A1DA	0.0117741	0.0216726	0.0873537	0.250901	0	0.000348717	0	0.0305514	0.0694464	0	0.0161532	0	0.0137196	0.12065	0.110946	0.124152	0.0434373	0	0	0.0671799	0.0317148	0	0.007	0.245623	0.985635
TCGA_TCGA-CK-5916	0.0255521	0	0.0358112	0.149897	0	0.0681934	0.0734208	0.0929074	0.0229361	0.0164904	0.00752182	0.0477461	0	0.033461	0.164335	0.122213	0.0935184	0	0.0124489	0	0.00385661	0.0296909	0	0.430688	0.901866
TCGA_TCGA-AZ-6599	0.0710134	0	0.100463	0.26867	0	0.189052	0	0.081291	0.0362273	0	0.0428616	0.0157419	0.0405718	0	0	0.0204966	0	0.0414173	0	0.0921947	0	0	0.032	0.182161	1.03741
TCGA_TCGA-CA-5254	0.02728	0.0638728	0.0666679	0.103582	0	0.0846276	0	0.0139648	0.0722157	0.017419	0	0.00252499	0	0.276988	0.0300684	0.125496	0	0.00881729	0.0317107	0.0747652	0	0	0.002	0.305994	0.96141
TCGA_TCGA-DM-A282	0	0.0279116	0.0730013	0.129359	0	0.113529	0	0.0461582	0.0625995	0	0	0.0762879	0.00161844	0.171473	0.0786512	0.132657	0.0382833	0.0022234	0	0.0462473	0	0	0.205	0.0787631	1.05894
TCGA_TCGA-AA-3949	0.0425001	0	0.0159134	0.179677	0	0.0195638	0.0835813	0.065611	0	0	0.0179563	0.0256466	0	0.075169	0.137537	0.116078	0.0749624	0	0	0.0705678	0.0304813	0.0447552	0	0.402365	0.914871
TCGA_TCGA-A6-4107	0	0.0618133	0.101796	0.0635488	0	0.209239	0	0.0320529	0.0221315	0	0.0411469	0	0.0066679	0.107039	0.0558425	0.104041	0.100576	0	0	0.0941053	0	0	0	0.366487	0.930501
TCGA_TCGA-G4-6293	0.0231133	0.00339847	0.0968871	0.111292	0	0.23047	0.113751	0	0	0	0.0704787	0	0	0.164488	0.0638365	0.0379143	0.0183591	0.010815	0	0.0551969	0	0	0.044	0.164196	1.02126
TCGA_TCGA-DM-A280	0	0.0497563	0.0277243	0.0605978	0	0.0634003	0	0.00910139	0.0678566	0	0.0496304	0	0	0.320777	0.00403678	0.0365393	0	0.0158272	0	0.249209	0	0.0455441	0.182	0.0871733	1.08491
TCGA_TCGA-QG-A5YW	0.0735653	0	0.202211	0.0718058	0	0.154539	0.00538812	0.0637825	0	0	0.0367666	0	0	0.11748	0.0436635	0.102811	0	0.013858	0	0.114129	0	0	0.079	0.137786	1.04538
TCGA_TCGA-AA-3522	0.141311	0	0.0651985	0.130131	0	0.270689	0	0.0579953	0.0169036	0	0.0231172	0	0.0109656	0.0193976	0.0261944	0.0495	0.021277	0.034257	0	0.133063	0	0	0.022	0.198716	1.01496
TCGA_TCGA-CM-4748	0.0754014	0	0.0240985	0.0916458	0	0	0.026986	0.0796867	0.00759076	0	0.00798318	0	0	0.294699	0.051464	0.0924632	0.0476323	0	0	0.196583	0	0.00376551	0	0.476615	0.878357
TCGA_TCGA-AA-A029	0	0.0179978	0.0947175	0.182643	0	0.0733971	0.0409073	0.0193956	0.0500914	0	0	0	0	0.213193	0.0358195	0.104732	0.0297074	0	0	0.137398	0	0	0.117	0.111873	1.0459
TCGA_TCGA-AA-3869	0.023572	0	0.0260252	0.105905	0	0.0231223	0.0899347	0.0257182	0.0125868	0.032152	0.0453412	0	0	0.205637	0.0881797	0.131542	0.0183144	0	0	0.10248	0	0.0694891	0	0.437776	0.898184
TCGA_TCGA-AY-6386	0	0.00164202	0.0918592	0.0885499	0	0.105955	0.0137665	0.0382055	0.0321891	0.00225258	0.058666	0	0	0.280453	0.0425093	0.0439951	0.0253813	0.0095313	0	0.14865	0.000671508	0.0157219	0.001	0.327231	0.953139
TCGA_TCGA-A6-2680	0.0299275	0	0.0921176	0.132913	0	0.0332195	0	0.0863919	0	0	0.0335447	0	0	0.221624	0.0615843	0.151101	0.0311606	0.00348602	0	0.1071	0.015829	0	0.003	0.285266	0.969546
TCGA_TCGA-AA-3862	0.0189427	0	0.0248357	0.214998	0	0.100449	0.0968111	0.0609021	0.0231294	0	0	0	0	0.0926609	0.114551	0.0891207	0.0128265	0.0140557	0.0388108	0.0059577	0.0662897	0.0256584	0.165	0.0928121	1.04907
TCGA_TCGA-A6-3810	0.00586502	0.0162438	0.0186771	0.00160611	0	0.198538	0.00578938	0.0622382	0	0	0.0192901	0	0	0.250466	0.0934258	0.109428	0.0133514	0	0	0.142745	0.0169945	0.0453412	0.004	0.269219	0.98138
TCGA_TCGA-AA-A00U	0.0423444	0	0.054376	0.229229	0	0.110781	0.00893257	0.124615	0.0305864	0	0.0611531	0	0	0.0273673	0.0232869	0.0781743	0.0093978	0.0452001	0	0.142353	0.00457108	0.00763259	0.092	0.128387	1.04733
TCGA_TCGA-AA-A02H	0	0.0972603	0.159871	0.0942448	0	0.24519	0	0.0324306	0	0	0.0363484	0	0	0.0505908	0.0145119	0.144015	0.0224492	0.0124037	0	0.0709441	0	0.0197398	0.108	0.119237	1.04604
TCGA_TCGA-AA-3679	0.0293098	0	0.139007	0.14786	0	0.0801736	0.0270154	0.0319633	0	0	0.0464609	0.0317496	0.0288636	0.0486351	0.0860722	0.222828	0.0379615	0	0	0.042099	0	0	0.003	0.285184	0.967922
TCGA_TCGA-D5-5539	0.0214168	0	0.0458468	0.05997	0	0.0887853	0	0.00493187	0.0111553	0	0.0289023	0	0	0.402738	0.065126	0.123237	0	0	0	0.128714	0.0073785	0.0117976	0	0.572455	0.820681
TCGA_TCGA-AA-3562	0.0413783	0	0.110224	0.113627	0	0.0540632	0.049966	0	0.0184154	0	0.0647864	0	0	0.137595	0.0461651	0.19699	0.0351181	0	0	0.0886579	0.0430138	0	0	0.363269	0.932114
TCGA_TCGA-CM-4744	0.00283586	0	0.0364362	0.446026	0	0	0.153251	0.0589122	0.0334627	0	0	0.0127508	0	0.0155732	0.0579492	0.0666775	0.0459159	0.0141912	0	0.0495011	0	0.0065165	0.002	0.304656	0.971753
TCGA_TCGA-NH-A8F8	0.0246681	0.0312832	0.0565528	0.129281	0	0.0100066	0	0.0484248	0.0241777	0	0.0130139	0	0	0.222039	0.101626	0.205142	0.00447601	0.00736029	0	0.0774352	0.029841	0.0146718	0.008	0.238515	0.992539
TCGA_TCGA-G4-6303	0.00746306	0.0136691	0.0487085	0.113719	0	0.057528	0.0228275	0.00908746	0.0212724	0	0.0368006	0	0	0.325662	0.0210703	0.111463	0.0141597	0.0426361	0	0.126967	0.00713073	0.0198355	0.002	0.311895	0.963142
TCGA_TCGA-G4-6586	0.0272121	0	0.0211136	0.361667	0	0	0.136818	0.0657705	0.00853057	0	0.111496	0	0	0.0379845	0.0564068	0.0646738	0.0132786	0	0	0.0854705	0	0.00957917	0.007	0.250712	0.998381
TCGA_TCGA-CA-6719	0.0140819	0	0.0300441	0.137838	0	0.0216387	0.0168984	0.0418898	0.0260021	0	0.0114727	0	0	0.377466	0.106902	0.133182	0.010889	0	0	0.0688682	0.00282714	0	0	0.469999	0.882758
TCGA_TCGA-QG-A5YV	0.0344673	0.0226219	0.0555943	0.152548	0	0.11488	0.111735	0.000376422	0.0650545	0	0.0823436	0	0	0.115529	0.0644439	0.037022	0.0503138	0	0	0.090503	0.00256733	0	0.09	0.129882	1.03365
TCGA_TCGA-AA-3495	0.0124861	0	0.305515	0.141679	0	0.104385	0.0788883	0.00367877	0.00359636	0	0.023398	0	0	0.0166004	0.0380443	0.161699	0.022921	0	0	0.0582595	0	0.0288491	0	0.444192	0.899042
TCGA_TCGA-AA-3842	0.0154206	0.00392217	0.00163124	0.192095	0	0.0366541	0.0210227	0.0652463	0.0227572	0	0	0	0	0.290547	0.0660611	0.141224	0.017591	0	0	0.108309	0	0.0175189	0.002	0.314034	0.962073
TCGA_TCGA-AA-3844	0.0300849	0	0.0417827	0.0611641	0	0.286924	0.0544009	0.0735279	0.00591318	0	0.0505801	0	0	0.0855292	0.0567726	0.100176	0.0341817	0.0328377	0	0.0861247	0	0	0.128	0.108888	1.04281
TCGA_TCGA-AA-3982	0.00704467	0	0.024257	0.167508	0	0.231751	0.0213581	0.0484287	0.0106674	0.00570999	0	0	0	0.0813478	0.0551755	0.134861	0.134255	0.0202186	0	0.0241538	0.0220817	0.0111821	0	0.418278	0.907575
TCGA_TCGA-A6-6140	0.0214378	0	0.0745008	0.164994	0	0.141282	0.0728277	0.0480618	0.00454731	0	0.0803	0	0	0.103356	0.0285786	0.080832	0.0135193	0.0242931	0	0.119386	0	0.0220837	0.197	0.082555	1.05446
TCGA_TCGA-CA-6718	0.0193198	0	0.0500419	0.179237	0	0	0.189031	0.0367193	0.00880696	0	0.0850985	0.0106526	0	0.0738774	0.211533	0.0804607	0.0072402	0.0293794	0.00801274	0	0	0.0105891	0	0.464834	0.88542
TCGA_TCGA-AA-A01K	0.0219001	0.0121648	0.0300731	0.0921823	0	0.0626102	0.00621122	0.0586964	0.0727745	0	0.0295064	0	0	0.266274	0.0868731	0.145313	0.0231447	0	0	0.0922765	0	0	0.008	0.235969	0.995086
TCGA_TCGA-AA-3509	0.0111834	0.0257655	0.0433516	0.161421	0	0.0636876	0.0690742	0.0287123	0.0105982	0	0.0279365	0	0	0.100964	0.0838705	0.206156	0.0385477	0.0163702	0	0.0464272	0.0536422	0.0122916	0.007	0.252449	0.977699
TCGA_TCGA-DM-A28K	0	0.000116748	0.0469605	0.0729611	0	0.11253	0	0.0237134	0.0288313	0	0.0219544	0	0	0.330232	0.0713933	0.138827	0.0122973	0	0	0.140183	0	0	0.02	0.208514	1.01775
TCGA_TCGA-QL-A97D	0.0401356	0.0103354	0.0544474	0.137749	0	0.276178	0.0185524	0.123466	0	0	0.0408895	0	0.00382506	0	0.0800734	0.0727685	0.00966131	0	0	0.131918	0	0	0.026	0.190726	1.02339
TCGA_TCGA-F4-6461	0.347075	0	0.021991	0.0712896	0	0.119916	0	0.0436611	0.0141429	0	0	0	0	0.21066	0.0719701	0.0860665	0	0	0.00150347	0.0117245	0	0	0	0.584535	0.814281
TCGA_TCGA-F4-6855	0	0.0348506	0.0441202	0.07314	0	0.0821146	0	0.0346577	0.0411263	0	0	0.0092644	0.00589907	0.24707	0.0499543	0.234104	0.0727982	0	0	0.061915	0	0.00898567	0	0.356863	0.938364
TCGA_TCGA-D5-6541	0	0.00561607	0.0346385	0.187393	0	0.0112737	0.082958	0.0238348	0.0437096	0	0.0338622	0	0	0.129168	0.168467	0.162838	0.022534	0	0	0.04789	0	0.0458171	0.152	0.096077	1.05718
TCGA_TCGA-AA-3841	0.0396374	0	0.175818	0.15685	0	0.0475262	0	0.0490956	0.0720313	0	0.0376895	0	0.00959032	0.197226	0.0623694	0.0732811	0.0360657	0	0	0.0228107	0	0.0200092	0	0.483797	0.874663
TCGA_TCGA-4T-AA8H	0	0.00361036	0.187577	0.171216	0	0.249948	0	0	0	0	0.0751347	0	0	0.0257988	0.00265842	0.0848895	0.0693026	0.0431907	0	0.0866746	0	0	0.026	0.190708	1.01976
TCGA_TCGA-AA-3696	0	0.0305807	0.0665977	0.135727	0	0.178126	0.0298695	0.0161063	0.0373213	0	0.0370845	0	0.0106823	0.124552	0.0298318	0.17091	0	0.0521535	0	0.0420279	0.0384296	0	0.093	0.127532	1.03047
TCGA_TCGA-AZ-6600	0.0815057	0	0.0717936	0.100241	0	0.103213	0.00132675	0.012357	0.0321976	0	0.0438038	0	0	0.265273	0.055291	0.144959	0.00972216	0	0	0.0711751	0.00714093	0	0	0.405598	0.91409
TCGA_TCGA-AA-3520	0.0108125	0	0.149101	0.113991	0	0.106575	0	0.0239247	0	0	0.00876964	0	0	0.0247754	0.111639	0.166197	0.136987	0	0	0.139953	0.00580033	0.00147329	0	0.432933	0.900526
TCGA_TCGA-AA-3854	0.0182729	0	0.0555967	0.0938141	0	0.217277	0	0.0221114	0.0253992	0	0.0630873	0	0.00467722	0.0777045	0.0260844	0.154366	0.0531156	0.0126501	0	0.175844	0	0	0.02	0.206751	1.0026
TCGA_TCGA-G4-6588	0	0.0144757	0.0311533	0.0650221	0	0.181521	0.0079254	0.0433675	0	0	0.0352817	0.0127249	0	0.239508	0.0527026	0.0922467	0	0.0169901	0	0.16845	0	0.0386318	0.004	0.271638	0.980086
TCGA_TCGA-CM-5348	0	0.0307983	0.00732526	0.004557	0	0.0303257	0	0.0110335	0.0476496	0.00474108	0.00206678	0	0	0.71192	0.0281785	0.0711285	0.00729372	0.00944265	0.0094343	0.021372	0	0.00273346	0	0.690947	0.723633
TCGA_TCGA-AA-3875	0.032576	0.00700453	0.0259856	0.0801193	0	0.142409	0.00440346	0.0857174	0.0174305	0	0.0129161	0	0	0.0566478	0.0968402	0.108978	0.0323096	0	0	0.103006	0.0571497	0.136507	0.002	0.307541	0.957853
TCGA_TCGA-AA-3549	0.00621455	0	0.0979802	0.112103	0	0.0379358	0.0468057	0.0276615	0.0260732	0	0.0545212	0	0	0.246759	0.0291791	0.0421521	0	0.0239452	0	0.208779	0	0.0398915	0.002	0.301132	0.96795
TCGA_TCGA-A6-2685	0.0184981	0	0.0576435	0.0871785	0	0.0211128	0.024529	0.0628623	0.010283	0	0	0	0	0.201271	0.0396312	0.209837	0.0947695	0	0	0.0304807	0.0996141	0.04229	0	0.512974	0.862032
TCGA_TCGA-AA-A02O	0.0353336	0	0.0789031	0.16637	0	0.0852887	0.12625	0.0228907	0.0290183	0	0.0441776	0	0	0.116252	0.0297246	0.0885519	0.0640862	0	0	0.113153	0	0	0.006	0.259927	0.976526
TCGA_TCGA-AA-3510	0.0256618	0	0.0837237	0.185789	0	0.00465453	0.0506017	0.0543041	0	0	0.0243954	0	0	0.110129	0.128331	0.205875	0.0256951	0	0	0.0854229	0.0154166	0	0	0.369799	0.930224
TCGA_TCGA-D5-6540	0.00884011	0	0.0224578	0.134344	0	0.0819021	0	0.0586426	0	0	0.0394178	0.0197309	0	0.238474	0.0911198	0.0677989	0	0.00183164	0	0.178863	0	0.0565767	0	0.369527	0.935023
TCGA_TCGA-AA-3555	0.00552352	0	0.0186832	0.020311	0	0.178452	0	0	0	0	0	0.0326251	0	0.142992	0.116642	0.107919	0	0.0521185	0	0.153985	0.00472247	0.166025	0	0.340603	0.951274
TCGA_TCGA-CA-6715	0	0.0712845	0.0566687	0.105564	0	0.0527771	0	0.0315739	0.035342	0	0.0760092	0	0	0.310277	0.0250035	0.061928	0	0	0	0.171322	0	0.00224996	0.197	0.0822968	1.07166
TCGA_TCGA-DM-A1D6	0	0.0624555	0.093831	0.0487792	0	0.262604	0	0.143262	0	0	0.0264175	0	0	0.120824	0.0140944	0.045041	0.0148738	0.0530938	0	0.114723	0	0	0.298	0.0581076	1.07018
TCGA_TCGA-A6-6141	0.0405019	0.0216024	0.0290069	0.242612	0	0.172815	0.00977354	0.0668239	0.0634602	0	0	0	0.0160789	0.0629536	0.116487	0.0291183	0.0905584	0	0	0.0382081	0	0	0.002	0.310255	0.963608
TCGA_TCGA-AA-A02R	0.00817684	0	0.0135464	0.266227	0	0	0.148398	0.0330738	0.00532818	0	0.00848241	0.0364442	0	0.0762623	0.25527	0.115314	0.0254498	0	0.00802749	0	0	0	0	0.45523	0.894107
TCGA_TCGA-AY-A8YK	0.0223196	0.0410415	0.0708568	0.0976827	0	0.158804	0.0210262	0.0255237	0.0415544	0	0.0344873	0	0.00379487	0.174818	0	0.100812	0.0187638	0.0779474	0	0.110568	0	0	0.073	0.143756	1.02627
TCGA_TCGA-A6-6138	0.054402	0	0.0260991	0.120867	0	0.0832498	0.0177799	0.0643865	0.0282362	0	0.0181356	0	0	0.237995	0.116367	0.140665	0.0385491	0.0107239	0	0.0425432	0	0	0	0.339952	0.945768
TCGA_TCGA-AA-3848	0.0301185	0.0080253	0.136362	0.191689	0	0.00471233	0.0869786	0.00265101	0.044453	0	0.0577545	0	0	0.146615	0.0465844	0.107932	0.0273418	0	0	0.0973814	0.0114006	0	0.02	0.206723	1.00229
TCGA_TCGA-F4-6463	0.0245061	0.0117767	0.061557	0.233222	0	0.0828072	0.00522817	0.0495076	0	0	0.0210467	0.0370401	0.0336466	0.10627	0.114941	0.13155	0.0391385	0	0.0464616	0.0013002	0	0	0.001	0.316866	0.954228
TCGA_TCGA-DM-A1D7	0	0.0537911	0.0896265	0.173883	0	0.144746	0	0.0399039	0.0216787	0	0.0978106	0	0.0272278	0.0312094	0.0432166	0.0989701	0.0164298	0	0	0.146855	0.0146514	0	0.136	0.104062	1.05007
TCGA_TCGA-D5-6927	0.0132378	0.00906931	0.016365	0.148206	0	0.0304449	0.0921375	0.0849621	0.0121246	0	0.0441408	0	0	0.111464	0.10588	0.120308	0.0186739	0	0	0.0981206	0.0348495	0.0600148	0	0.334632	0.945276
TCGA_TCGA-AA-3867	0.0531515	0	0.0745132	0.0911938	0	0.140052	0.0234568	0.017363	0.0280018	0	0.0284453	0	0	0.0669111	0.0690233	0.189964	0.166618	0	0	0.0382867	0.0066464	0.00637361	0	0.340033	0.941129
TCGA_TCGA-AA-A01S	0	0.0426551	0.0943102	0.199116	0	0	0.0192759	0.0400582	0.0914604	0	0.0609715	0	0	0.12133	0.0440037	0.0968402	0.0380888	0	0	0.126663	0.0163943	0.00883367	0.313	0.0554455	1.06398
TCGA_TCGA-AA-3514	0	0.0147124	0.0367959	0.19182	0	0.00779055	0	0.0179741	0.0985143	0	0.0101689	0.00354898	0.00490312	0.418468	0.0274803	0.0975697	0.0595454	0	0.000134309	0.010574	0	0	0	0.621314	0.790636
TCGA_TCGA-AA-3556	0.0601779	0	0.0404613	0.14943	0	0.0813155	0	0.018566	0.0648423	0	0.0166342	0	0	0.0358372	0.0832207	0.18357	0.0353683	0.0629661	0	0.130809	0.00405759	0.0327446	0.007	0.249373	0.981786
TCGA_TCGA-AY-6196	0.0313649	0.016735	0.154281	0.10603	0	0.0596678	0.0337157	0.0333519	0.0274679	0.0635325	0.0128599	0	0	0.117892	0.11167	0.123461	0.0404472	0	0	0.056373	0	0.0111499	0	0.685387	0.767144
TCGA_TCGA-AA-A01G	0.0405276	0.00692774	0.0801909	0.238869	0	0.0680069	0	0.0863427	0.0350483	0	0.0119727	0.00895341	0.0255548	0.0915679	0.0217499	0.119122	0.0140702	0.0453176	0	0.105779	0	0	0.023	0.19463	1.00802
TCGA_TCGA-AA-A010	0.0518196	0	0.0815836	0.10863	0	0.144579	0.0112026	0.074396	0	0	0.0133389	0.0457981	0	0.14631	0.102711	0.133799	0.0178882	0.00843956	0	0.0595041	0	0	0.002	0.303585	0.960856
TCGA_TCGA-A6-6652	0	0.0272146	0.0311198	0.0549916	0	0.109849	0.0528825	0	0.035312	0	0.0815484	0	0	0.513689	0.00585267	0	0	0.0132971	0	0.0742434	0	0	0.011	0.224563	1.02582
TCGA_TCGA-5M-AATE	0.0387074	0.0342958	0.0618992	0.126171	0	0.118409	0	0.0521573	0.0550398	0	0.02465	0	0	0.205886	0.0159822	0.0972704	0.0336777	0.0262012	0	0.109654	0	0	0.014	0.215782	0.998832
TCGA_TCGA-A6-3808	0.0828843	0	0.0195767	0.0612108	0	0.0980812	0.0086873	0.0454043	0.0186838	0	0	0.010152	0.00842835	0.152664	0.080624	0.101213	0.0482919	0	0	0.195589	0.0383194	0.0301904	0	0.429414	0.902284
TCGA_TCGA-AA-3833	0.0311293	0	0.0403589	0.198963	0	0.00610692	0.0505202	0.0588396	0.0236845	0	0.0251071	0	0	0.148381	0.0362634	0.109553	0.00546055	0.0144438	0	0.198741	0.0187342	0.0337143	0.001	0.322567	0.953424
TCGA_TCGA-CM-6679	0.0255076	0.00856375	0.064838	0.0979356	0	0.066536	0.0516224	0.0272221	0.00512999	0	0.0537121	0	0	0.323629	0.0723166	0.0912412	0.0249942	0	0	0.0867512	0	0	0	0.369252	0.933141
TCGA_TCGA-5M-AAT6	0.0226123	0	0.058985	0.233338	0	0	0.0523058	0.070813	0.0171603	0.0273653	0	0.0172998	0	0.140423	0.144334	0.173886	0.0291755	0	0.00533515	0.00563954	0	0.001327	0	0.539548	0.845622
TCGA_TCGA-AA-3532	0.0114624	0	0.158531	0.0607285	0	0.114116	0.0897755	0.032102	0.0226458	0	0.0432238	0	0	0.094226	0.108224	0.111264	0.0768586	0.0172484	0.00363082	0.00671339	0.017119	0.0321311	0	0.459303	0.88831
TCGA_TCGA-F4-6460	0.059221	0	0.0414841	0.100933	0	0.171669	0.0604623	0.00673713	0	0	0.0583851	0	0	0.217443	0.0893403	0.14318	0.0257535	0	0	0.0253913	0	0	0.006	0.258807	0.980119
TCGA_TCGA-AA-3531	0	0.0327143	0.0673351	0.204467	0	0	0.0280826	0.0252112	0.0635208	0	0.0600122	0	0.013838	0.235328	0.070649	0.103147	0.0236615	0	0	0.0720332	0	0	0.117	0.11242	1.04464
TCGA_TCGA-AZ-4616	0.00298073	0	0.038612	0.352781	0	0	0.14255	0.0641572	0.00982456	0	0.00462969	0.00319765	0	0.0871036	0.2108	0.0481412	0	0.0112668	0.0173335	0	0	0.00662179	0	0.36497	0.9444
TCGA_TCGA-DM-A28G	0.0342819	0	0.110608	0.196498	0	0.0862399	0.0399635	0.0107901	0.0404459	0	0.0562795	0	0	0.16464	0.0157514	0.130578	0.00735584	0	0	0.106569	0	0	0.012	0.218418	0.999508
TCGA_TCGA-AA-3956	0.0541031	0	0.193301	0.131766	0	0.169849	0.0617055	0	0.0196539	0	0.0551489	0	0	0.0558241	0.0474101	0.0697635	0.0353708	0.00756873	0.00199363	0.0750825	0	0.0214593	0.002	0.306567	0.963129
TCGA_TCGA-A6-3807	0	0.0273803	0.0244858	0.134506	0	0.121892	0.0721381	0.0628482	0	0	0.0426658	0	0	0.0788341	0.0770427	0.115484	0.0253085	0.0155647	0	0.0237378	0.0632564	0.114855	0.583	0.0161643	1.07398
TCGA_TCGA-AA-3688	0.0201021	0	0.0612882	0.155137	0	0.14183	0.12585	0.0098263	0.0144585	0	0.021042	0	0	0.145116	0.049539	0.165964	0.0151184	0	0	0.0512678	0	0.0234617	0.007	0.248713	0.981066
TCGA_TCGA-CM-6168	0.0195064	0.00810299	0.0121145	0.0544999	0	0.122695	0	0.0486759	0.0165888	0	0.0321859	0	0	0.196564	0.0911821	0.101311	0.0796463	0	0	0.134615	0.0469241	0.0353884	0	0.361036	0.934617
TCGA_TCGA-DM-A28F	0.0404162	0.0183182	0.0482221	0.157053	0	0.124637	0	0.0259735	0.0407563	0	0.0964805	0	0	0.086653	0.120372	0.0517246	0.0380226	0	0	0.149983	0.00138745	0	0.275	0.0634626	1.07216
TCGA_TCGA-DM-A28C	0	0.0744348	0.0827911	0.115342	0	0.107155	0	0.0112109	0.0549002	0	0.053635	0	0.0180953	0.265061	0.0373966	0.0532792	0.0233359	0	0	0.103363	0	0	0.149	0.0979927	1.05221
TCGA_TCGA-AA-3673	0.0634941	0	0.0434141	0.100842	0	0.167563	0.0643413	0.050918	0.0278881	0	0.0171442	0	0.00634173	0.151043	0.0673831	0.0996921	0.04712	0	0.0628441	0.0040141	0.0259572	0	0	0.329842	0.94545
TCGA_TCGA-AA-3973	0.0256211	0.0370537	0.0349852	0.138154	0	0.0690941	0.0276949	0.0468628	0.0531101	0	0.0158232	0	0	0.328482	0.0470242	0.108327	0.0162846	0	0	0.0423793	0	0.0091046	0.023	0.196678	1.01496
TCGA_TCGA-DM-A1DB	0	0.0190677	0.0535054	0.379475	0	0	0.0956403	0.0518205	0	0	0.0177648	0	0	0.103362	0.0796129	0.064919	0.0572289	0	0	0.077604	0	0	0.012	0.220758	1.00181
TCGA_TCGA-CK-4951	0	0.0233358	0.0396747	0.0974672	0	0.0718177	0.036605	0.0552778	0.0156112	0	0.0345069	0.00776845	0	0.160304	0.149834	0.121223	0.00628684	0.04425	0	0.0931085	0	0.0429289	0	0.46059	0.886808
TCGA_TCGA-AA-3979	0	0.0246685	0.0715421	0.10982	0	0.0179877	0.092784	0.0187399	0	0	0.0395475	0	0	0.152902	0.0414014	0.16533	0.0100828	0.0274679	0	0.113519	0	0.114207	0.131	0.107278	1.04181
TCGA_TCGA-A6-5665	0.0336031	0	0.0660328	0.139221	0	0.113886	0.0931874	0.0783212	0	0.000449585	0.0217977	0	0.00315294	0.0524851	0.050969	0.0887916	0.00509907	0.0417269	0	0.178771	0.00171578	0.0307894	0.022	0.200585	1.00496
TCGA_TCGA-AY-4070	0.0737137	0	0.0907868	0.155896	0	0.142404	0.0157334	0.0860352	0.0626432	0	0.0579733	0	0.012563	0.0697769	0.0526913	0.0182097	0.0773263	0.0170839	0	0.067163	0	0	0	0.338776	0.945671
TCGA_TCGA-AD-6965	0.0633654	0	0.0670098	0.197079	0	0.0171488	0.110552	0.0024668	0.0329584	0	0.0237541	0	0	0.25585	0.0383359	0.144627	0.0194114	0	0.0263366	0.00110628	0	0	0.003	0.284068	0.968693
TCGA_TCGA-AA-3680	0.0658121	0	0.0619034	0.180241	0	0.282425	0	0	0	0	0.0251943	0	0.0289318	0.0736733	0.0564498	0.121571	0.0170445	0	0	0.0704262	0.016327	0	0.048	0.161163	1.02393
TCGA_TCGA-AA-3952	0.0235844	0.052188	0.0412602	0.0740774	0	0.168861	0	0.0338534	0	0	0.0271765	0	0.0119812	0.131145	0.0505726	0.140964	0.0130461	0	0	0.183048	0.021096	0.0271455	0.035	0.179341	1.01393
TCGA_TCGA-AZ-5403	0	0.0286185	0.0207118	0.0779424	0	0.103149	0.0365632	0	0.0142346	0	0	0.00512932	0	0.280608	0.0251747	0.0842211	0.10634	0	0	0.180025	0.0130107	0.0242731	0	0.346036	0.946267
TCGA_TCGA-AZ-4315	0	0.10772	0.0905204	0.167522	0	0	0.0097959	0.0981976	0	0.00527931	0	0.0670847	0	0.0765563	0.149798	0.165285	0.0500649	0	0.012176	0	0	0	0.004	0.268107	0.980314
TCGA_TCGA-AA-3972	0	0.039744	0.0426027	0.106516	0	0.155392	0	0.00372926	0.0284755	0	0.0396787	0	0	0.0836602	0.0181668	0.157026	0.0298968	0.0384091	0	0.19197	0.0295357	0.0351961	0.026	0.191239	1.0079
TCGA_TCGA-AA-3517	0.00885846	0	0.114999	0.0691056	0	0.0926103	0.0273587	0.0167345	0.0104023	0	0.0661837	0	0	0.264477	0.032302	0.115987	0.0144271	0	0	0.145081	0.00138883	0.0200841	0.048	0.160833	1.03035
TCGA_TCGA-AA-3877	0.0242816	0	0.0235438	0.055077	0	0.0952575	0.0136665	0.11366	0	0	0.00409187	0.00433989	0	0.0243737	0.094842	0.154326	0.0236123	0.0143729	0	0.131853	0.0345678	0.188134	0.005	0.265718	0.980161
TCGA_TCGA-NH-A50T	0.0484536	0	0.101091	0.100674	0	0.048842	0.0868516	0.00389022	0.0131369	0	0.0910665	0	0.00244566	0.12913	0.0139807	0.10012	0.0138664	0.0396183	0	0.176547	0	0.0302853	0.129	0.108334	1.04442
TCGA_TCGA-NH-A50V	0.0367685	0	0.0551493	0.0437847	0	0.164077	0	0.0956363	0.0464247	0	0.0867632	0	0	0.0149039	0.0972691	0.142376	0.00713974	0.0120098	0	0.181309	0	0.0163881	0.007	0.244627	0.989283
TCGA_TCGA-AA-3502	0.0146668	0	0.0959753	0.240656	0	0.194443	0	0.0513182	0.0204355	0	0.00921146	0	0.0325015	0	0.0340025	0.176042	0.0241066	0	0	0.0858993	0.0207415	0	0	0.375786	0.928463
TCGA_TCGA-SS-A7HO	0	0.051316	0.096121	0.188464	0	0	0.036968	0.0397335	0.000234886	0	0.0854698	0	0.0409025	0.0334474	0.00666698	0.191662	0	0.0179629	0	0.180267	0	0.0307842	0.546	0.0219536	1.07939
TCGA_TCGA-AA-A01Q	0	0.00766591	0.0621341	0.108235	0	0.109003	0.00549673	0.11788	0.0611439	0	0.117065	0	0	0	0.12758	0.101221	0.0682293	0	0	0.094984	0.00256795	0.0167947	0.003	0.283566	0.972856
TCGA_TCGA-F4-6809	0.072	0.0536238	0.0155511	0.182603	0	0.084767	0.0159506	0.029935	0.0221125	0	0	0	0	0.125537	0.118179	0.128062	0.0485596	0	0	0.10312	0	0	0	0.41737	0.907949
TCGA_TCGA-AA-3553	0.0148444	0	0.100732	0.152392	0	0.0613341	0.124161	0.0504369	0	0	0.0121059	0.00644096	0	0.120064	0.0997506	0.0921025	0.0863372	0.0176995	0.0202893	0	0.00743431	0.0338747	0.392	0.0415988	1.06076
TCGA_TCGA-G4-6309	0.0268155	0.0206068	0.0498433	0.250271	0	0.0813203	0.080857	0.0386243	0.0653609	0	0.0347851	0	0	0.0790005	0.0299661	0.0627358	0.0214696	0.0125298	0	0.1382	0.0076148	0	0.065	0.151156	1.03166
TCGA_TCGA-AD-6889	0	0	0.058666	0.0288059	0	0.246157	0	0.0208451	0.0325543	0	0.0552858	0	0	0.143991	0.0306697	0.0666667	0.00831091	0.0452122	0	0.229427	0.00168966	0.031719	0.034	0.180098	1.02163
TCGA_TCGA-CA-6717	0.0670844	0	0.0195319	0.113918	0	0.0575264	0.0524205	0.0562648	0.0214175	0.0252821	0.0117859	0	0	0.222387	0.104593	0.130647	0.0312265	0	0	0.0788997	0.00701475	0	0	0.465177	0.884846
TCGA_TCGA-D5-6930	0.0949837	0	0.0342317	0.143413	0	0.15157	0.0145067	0.0538591	0	0	0	0.0452651	0	0.163769	0.118702	0.0604176	0.020811	0	0	0.0984709	0	0	0	0.527342	0.852135
TCGA_TCGA-AA-3968	0.0113018	0	0.0715435	0.10872	0	0.126553	0.160905	0.0359345	0	0	0.0230873	0	0	0.108822	0.0461978	0.170472	0.0420798	0.0308579	0.010399	0.011849	0.0244945	0.0167835	0.019	0.209903	0.992608
TCGA_TCGA-CM-6675	0	0.0914312	0.0686964	0.0970515	0	0.22574	0	0.108179	0.0232466	0	0.0316883	0	0	0.020273	0.0940974	0.102526	0.0653412	0.0224144	0	0.0469816	0	0.00233366	0.144	0.099514	1.05058
TCGA_TCGA-AA-3660	0.0248866	0.00595306	0.0594908	0.110335	0	0.115589	0.0704998	0.0274383	0.0319149	0	0.0264182	0	0.0136468	0.0270268	0.0318418	0.172871	0.130197	0.0366119	0.0603939	0.0108041	0.0334797	0.0106018	0.003	0.282514	0.961883
TCGA_TCGA-A6-A565	0.161493	0	0.0840842	0.171619	0.129858	0.067085	0.0212406	0.00467116	0.00891682	0	0.0360003	0	0	0.140392	0.0477962	0.0713241	0	0	0	0.0403477	0.00546519	0.00970569	0	0.542906	0.843433
TCGA_TCGA-CM-6165	0.0193751	0	0.044306	0.0873697	0	0.118913	0.0440605	0.0192165	0	0.00645162	0.0159187	0	0	0.321358	0.0775556	0.150868	0.0461271	0	0.029586	0.0104114	0	0.00848278	0	0.354608	0.940372
TCGA_TCGA-CM-6163	0.0191869	0.0138835	0.101009	0.144626	0	0.25708	0.0244135	0	0	0.0103967	0.00197438	0	0	0.0854421	0.0665947	0.0999227	0.114251	0.00549271	0.00839106	0.00232064	0.00377694	0.0412382	0	0.364362	0.932036
TCGA_TCGA-A6-2677	0	0.016679	0.050876	0.0231695	0	0.332518	0.0407762	0	0	0	0.0779128	0	0.0147952	0.106026	0.0485345	0.122823	0.0911628	0	0	0.0591069	0.0156203	0	0.052	0.158384	1.01684
TCGA_TCGA-AA-3851	0.029465	0.0307715	0.0458702	0.134552	0	0.156387	0.00456946	0.0533729	0.023745	0	0.00715307	0	0.013978	0.0631303	0.100602	0.126576	0.0729326	0	0	0.136894	0	0	0.002	0.305366	0.958356
TCGA_TCGA-AZ-4308	0.0107235	0.0261661	0.0335045	0.147355	0	0	0.0182237	0.0673296	0.0517532	0	0.036718	0	0	0.282178	0.0592072	0.112412	0.0277354	0	0	0.123698	0	0.00299546	0	0.408871	0.913043
TCGA_TCGA-AA-A02F	0	0.0566226	0.0853074	0.0796835	0	0.165782	0	0.0497693	0.036346	0	0.0207214	0	0	0.264254	0.0606839	0.0459952	0.018378	0	0	0.116457	0	0	0.191	0.0846858	1.0603
TCGA_TCGA-G4-6311	0.106308	0	0.0150579	0.050643	0	0.0160569	0.0359854	0.0344074	0.0323842	0	0.0352131	0	0	0.43171	0.0278701	0.0918806	0	0	0	0.0979768	0.00695591	0.0175504	0.007	0.248328	1.00467
TCGA_TCGA-NH-A6GA	0	0	0.0562677	0.169977	0	0.173639	0.0836726	0.0103072	0.00853209	0	0.0247669	0	0	0.134905	0.0509108	0.0942667	0.104488	0.0309024	0.010036	0.0405076	0	0.00682071	0.589	0.0155133	1.07353
TCGA_TCGA-AY-A69D	0.0679008	0	0.113937	0.0731194	0	0.147512	0.0306435	0.0502721	0.00230783	0	0.0752243	0	0	0.0759886	0.0388038	0.0921409	0.0298532	0.0309512	0	0.161111	0	0.010234	0.07	0.148723	1.02652
TCGA_TCGA-AA-3975	0.0140025	0	0.196405	0.0647844	0	0.0942932	0.0464133	0	0.021438	0	0.0712039	0	0	0.188459	0.0579877	0.151704	0.0239812	0	0	0.0693282	0	0	0	0.408943	0.913035
TCGA_TCGA-A6-A5ZU	0.0491241	0	0.0327437	0.0506337	0	0	0.0412639	0.0313867	0.00242498	0	0.0685042	0	0	0.406955	0.113957	0.165591	0.0180874	0	0.00329656	0.0160325	0	0	0	0.514395	0.85693
TCGA_TCGA-G4-6628	0.0307073	0	0.0127174	0.305781	0	0	0.140736	0.0752264	0	0	0.0579531	0	0	0.0494891	0.13723	0.119236	0.0300238	0.0230613	0	0.0178395	0	0	0	0.362079	0.937671
TCGA_TCGA-WS-AB45	0.0546729	0	0.0143584	0.012287	0	0.100432	0.0442047	0.00160015	0	0.00961406	0.0400995	0	0.00145155	0.201926	0.0506667	0.160877	0	0	0	0.0848784	0.0115997	0.211332	0	0.588223	0.814701
TCGA_TCGA-CM-5862	0	0.0869859	0.0960015	0.0953305	0	0.115266	0.0181273	0	0.00577221	0	0.12582	0	0.00645476	0.153929	0.0327315	0.0888179	0.00824313	0.00225271	0	0.148095	0.0119041	0.00426905	0.179	0.088474	1.05524
TCGA_TCGA-D5-6898	0.0102371	0.011455	0.0210872	0.0509476	0	0.0928446	0.0650768	0.0223458	0.0201926	0	0.0393295	0	0	0.404854	0.049788	0.0977394	0.0316363	0.00133738	0	0.0648987	0	0.0162303	0	0.47632	0.879103
TCGA_TCGA-AA-A00F	0.0370092	0.0074319	0.0958008	0.0899604	0	0.156874	0	0.031819	0.0285873	0	0.0579229	0	0	0.0826971	0.0344259	0.14545	0.0200536	0.0382943	0	0.137892	0	0.0357808	0.007	0.252904	0.979806
TCGA_TCGA-CK-4950	0.0330327	0	0.140918	0.168775	0	0.136448	0.0440968	0.043951	0.00599519	0	0.018391	0	0	0.140799	0.0350495	0.112495	0.0144899	0.00299897	0	0.0666596	0.0139629	0.0219376	0.003	0.294615	0.964479
TCGA_TCGA-D5-6932	0	0.00744092	0.021829	0.0928293	0	0.131263	0.0347821	0.0264761	0.0141626	0	0.0221948	0.00629368	0	0.279816	0.0487217	0.113174	0.0278298	0.0249081	0	0.132993	0.0022977	0.0129894	0.003	0.298022	0.967833
TCGA_TCGA-F4-6806	0.132156	0	0.0900084	0.155928	0	0.126933	0	0.0616268	0.0123045	0	0.0359393	0	0.0147619	0.0495008	0.0497084	0.0308485	0.047378	0	0	0.182792	0.00862864	0.00148591	0.004	0.276033	0.976907
TCGA_TCGA-F4-6856	0.075615	0	0.0449861	0.256725	0	0.0406766	0.029441	0.0841179	0.0468749	0	0.0203074	0	0.0278165	0.117935	0.0929146	0.0711265	0.0277526	0	0	0.0637103	0	0	0	0.335428	0.946872
TCGA_TCGA-F4-6569	0.0306541	0	0.0308155	0.119683	0	0.0163319	0.0431501	0.0144339	0.0220544	0.000499023	0.0184716	0	0	0.506055	0.0531866	0.12767	0	0	0.00157561	0.00807346	0	0.00734534	0	0.635435	0.775417
TCGA_TCGA-A6-2679	0.0208403	0	0.0902768	0.312026	0	0	0	0.112336	0.100188	0	0.010175	0	0	0.106461	0.0390421	0.0865543	0.023709	0	0	0.098391	0	0	0.004	0.271147	0.981613
TCGA_TCGA-AA-A00Q	0.0375252	0.000368566	0.0612267	0.152719	0	0.0765828	0.00222408	0.0422677	0.0465876	0	0.0262216	0	0.0175428	0.100391	0.142562	0.137987	0.0681655	0	0	0.0876281	0	0	0.024	0.193668	1.00869
TCGA_TCGA-CM-6169	0.0114273	0.00492787	0.0431794	0.0984816	0	0.0547689	0.127995	0.00870835	0.0155506	0	0.0479917	0	0	0.259646	0.099992	0.143292	0.00722262	0	0	0.0502088	0.00966966	0.0169377	0	0.408344	0.912657
TCGA_TCGA-AA-3980	0.012907	0	0.0225825	0.289954	0	0.0341365	0.0976809	0.0587844	0.0382783	0.0279514	0.0148815	0	0	0.00569832	0.0478481	0.110089	0.0875608	0.00356441	0	0.065787	0.03252	0.049776	0.091	0.129575	1.03522
TCGA_TCGA-DM-A28H	0.0272871	0.0129747	0.129735	0.166296	0	0.0653055	0.0772496	0.0125396	0.0166845	0	0.0616869	0	0.0246625	0.0543802	0.0567077	0.142851	0.0505712	0	0	0.101069	0	0	0.086	0.134539	1.02846
TCGA_TCGA-F4-6703	0.0202861	0	0.0322854	0.100359	0	0.0738271	0.0736963	0.039577	0	0	0.0345508	0	0.0019945	0.224459	0.137414	0.115069	0.0250695	0	0	0.0902315	0	0.03118	0	0.566593	0.831044
TCGA_TCGA-D5-6922	0	0.0332634	0.0388512	0.0968423	0	0.0327517	0	0.02217	0.0705613	0	0.0544046	0	0	0.271025	0.117633	0.179976	0.0178541	0	0	0.0646673	0	0	0	0.456709	0.888818
TCGA_TCGA-DM-A1D4	0.0419088	0	0.0497704	0.17492	0	0.170945	0.0674427	0.0521088	0.0344988	0	0.0536495	0	0.0297174	0.113561	0.0665103	0	0.0439927	0	0	0.0932975	0.00767715	0	0.278	0.062676	1.06605
TCGA_TCGA-AA-A004	0.083179	0	0.28772	0.14976	0	0.0248688	0	0.0243356	0.118794	0	0.0308136	0.0261439	0	0.159609	0.012926	0.0443365	0	0	0	0.037514	0	0	0	0.625541	0.781439
TCGA_TCGA-AA-3950	0.0104202	0	0.0143415	0.0943312	0	0.172981	0.0114266	0.0211081	0	0	0.00146695	0.0176109	0.0224011	0.22181	0.0566924	0.118519	0.0277636	0.000859835	0	0.14384	0	0.0644273	0	0.353188	0.940179
TCGA_TCGA-BM-6198	0.0644059	0	0.0940796	0.117906	0	0.126654	0.0552264	0.0438965	0	0	0.0176682	0	0	0.12334	0.0869586	0.0946365	0	0	0	0.150445	0	0.0247828	0	0.360403	0.934682
TCGA_TCGA-AG-A015	0	0.0766469	0.0692152	0.019625	0	0.294296	0.00319758	0.0169605	0.0128947	0	0.0874039	0	0.00754289	0.183944	0.00645284	0.0410706	0.0124703	0.0600789	0	0.108201	0	0	0.11	0.117606	1.04007
TCGA_TCGA-AG-A032	0.0175908	0.0452774	0.0644182	0.105173	0	0.149778	0	0.0518887	0.0554748	0	0.0840151	0	0.0202094	0.0917356	0.0265283	0.0911891	0.0104768	0	0	0.186245	0	0	0.091	0.129814	1.03912
TCGA_TCGA-AG-3584	0.0274594	0.0318438	0.0507311	0.0926522	0	0.025242	0.00239604	0.0174954	0.0743164	0	0.0439587	0	0	0.292298	0.0574274	0.193069	0.016269	0	0	0.0748413	0	0	0	0.362038	0.936692
TCGA_TCGA-AG-3885	0.0433823	0.0112555	0.0793626	0.186744	0	0.0092878	0.00670231	0.0376663	0.0826611	0	0.0942982	0	0	0.155715	0.0265189	0.106468	0.0361632	0	0	0.114612	0	0.00916278	0.003	0.295739	0.96408
TCGA_TCGA-EI-6885	0.0283727	0	0.0212507	0.0463049	0	0.0260847	0.0790837	0.0328156	0.00805312	0.0280038	0.0131643	0	0	0.348859	0.0554059	0.0662662	0.00419916	0.0311724	0	0.186673	0.00311927	0.0211719	0	0.657401	0.767773
TCGA_TCGA-AG-A00C	0	0.200019	0.095328	0.196271	0.00557038	0	0.231013	0.018466	0	0	0.0381226	0	0.012994	0.0476322	0.0416688	0.0336776	0.0496986	0	0	0.020689	0	0.00885002	0.067	0.150171	1.0298
TCGA_TCGA-AA-A01P	0.0273343	0	0.0533972	0.256005	0	0	0.100807	0.0319145	0.0540578	0	0.0380684	0.0143038	0	0.108223	0.18757	0.0799266	0.00649701	0	0	0.0294658	0	0.0124288	0	0.428755	0.904505
TCGA_TCGA-D5-6537	0.00648431	0	0.0134384	0.226883	0	0.0548827	0.0923558	0.0251313	0	0	0.0253004	0	0	0.137639	0.0459294	0.0586942	0.00171845	0.0341205	0	0.185152	0	0.0922705	0.038	0.173751	1.02371
TCGA_TCGA-D5-6532	0	0.169139	0.155778	0.189706	0	0.050262	0.110291	0	0.014525	0	0.0416761	0	0.000631591	0.0983549	0.0484779	0.0689968	0.0357171	0	0	0.0164446	0	0	0.032	0.182679	1.02263
TCGA_TCGA-AA-3831	0.014769	0	0.0722151	0.150586	0	0.181894	0.0892626	0.0205123	0	0	0.0586158	0	0.0118895	0.0558111	0.0413312	0.126428	0.080219	0	0	0.0761133	0	0.0203522	0.012	0.219697	0.991921
TCGA_TCGA-CM-6171	0.0103292	0	0.0329809	0.0642276	0	0.203658	0.0166526	0.0115429	0	0.0154428	0	0	0	0.0852407	0.0637761	0.119571	0.0404273	0.00822026	0	0.21172	0	0.11621	0.04	0.168079	1.02458
TCGA_TCGA-A6-A566	0	0.0073175	0.0065549	0.0354109	0	0.0859499	0	0.0281166	0.0180183	0	0.0306456	0	0	0.436887	0.0304965	0.172293	0	0.0184924	0	0.118044	0	0.0117734	0	0.551138	0.834044
TCGA_TCGA-AA-3970	0.032909	0.00456355	0.0716156	0.0578691	0	0.187248	0.0415761	0.0634209	0.0220431	0	0.030131	0	0	0.0941755	0.0603456	0.200051	0.0133674	0	0	0.0717851	0.0488987	0	0.009	0.231172	0.98688
TCGA_TCGA-AA-A02K	3.15403e-05	0.0457059	0.0986191	0.178127	0	0	0.0145858	0.0115796	0.0485785	0	0.0415225	0	0	0.133962	0.0110788	0.170451	0	0.033695	0	0.116178	0	0.0958852	0.334	0.0511271	1.06543
TCGA_TCGA-DM-A1D9	0	0.0830684	0.0593682	0.100794	0	0.180855	0.0655164	0.0246572	0	0	0.0509479	0	0	0.100926	0.0620451	0.106906	0.0721985	0	0	0.0927165	0	0	0.113	0.114328	1.0333
TCGA_TCGA-CM-4751	0.029077	0.0173249	0.0576648	0.206792	0	0.107641	0.0891739	0.0711419	0.02047	0.0179219	0	0.0109008	0	0.0479384	0.131786	0.106815	0.0365585	0.00121281	0.0229525	0.0246291	0	0	0	0.428228	0.902933
TCGA_TCGA-G4-6315	0.16533	0	0.0789761	0.159581	0	0.166843	0.0686694	0.0999328	0	0	0	0.0431039	0.000949086	0.0604223	0.0232953	0.0436381	0	0.0212185	0.0680407	0	0	0	0.476	0.0319829	1.08848
TCGA_TCGA-F4-6704	0.0124692	0.00452917	0.0404021	0.156262	0	0.0900321	0.00280636	0	0.0264851	0	0	0.0124089	0	0.355342	0.0672415	0.183312	0.0144425	0	0.0342668	0	0	0	0	0.338944	0.952126
TCGA_TCGA-AG-A011	0.0340463	0	0.191803	0.178566	0.0259258	0.0619954	0.000442844	0	0.0308474	0	0.0142699	0.00137632	0	0.123482	0.0772743	0.168722	0.0230757	0	0	0.0681733	0	0	0	0.354523	0.940305
TCGA_TCGA-EI-7002	0	0.054606	0.0336777	0.0941137	0	0.0827339	0.0630279	0	0.0187234	0	0.122296	0	0	0.198854	0.0422654	0.149997	0.0199857	0.00868223	0	0.111037	0	0	0.029	0.188078	1.01108
TCGA_TCGA-EI-6917	0	0.0169641	0.0209164	0.0734154	0	0.0944418	0.0610807	0.0464666	0.0215483	0	0.0403361	0	0	0.307558	0.132525	0.103309	0.0426872	0	0	0.0089249	0.0142854	0.0155409	0.131	0.107349	1.05792
TCGA_TCGA-AG-A036	0.0184796	0.00530988	0.11114	0.12065	0	0.000917977	0.0690635	0.0841055	0	0	0.00575003	0	0	0.296571	0.0963366	0.10338	0.0215659	0	0	0.0667296	0	0	0.006	0.260451	0.98525
TCGA_TCGA-AF-4110	0.0198101	0.00624091	0.0756531	0.134777	0	0.108198	0.0294539	0	0.00883162	0	0.0471134	0	0	0.244713	0.0744147	0.172957	0.0153412	0	0	0.0499107	0.0125856	0	0	0.34346	0.943426
TCGA_TCGA-AG-3882	0.0290266	0	0.127912	0.246194	0	0	0.0719662	0.0339379	0.104333	0	0.0557433	0	0.00112501	0.132721	0.0666904	0.0536622	0.0457237	0	0.0153822	0	0	0.015582	0	0.459073	0.887621
TCGA_TCGA-AG-A00H	0.0114734	0.0335896	0.00476107	0.0524127	0	0.0864588	0	0	0.0882664	0	0.00436721	0	0	0.341521	0.00968536	0.177327	0.0206404	0.00755481	0	0.161943	0	0	0.004	0.268007	0.9931
TCGA_TCGA-CI-6624	0.0292456	0.0226131	0.0400327	0.126608	0	0.210082	0.00626083	0.0157302	0.0560163	0	0.0269237	0	0	0.160911	0.0809459	0.111504	0.0372307	0	0	0.0758966	0	0	0.007	0.247366	0.985493
TCGA_TCGA-F5-6814	0.0201883	0.000127756	0.0585678	0.174452	0	0.00364547	0.0690838	0.0405604	0.0191118	0	0.0322278	0.00295921	0	0.18306	0.178081	0.139217	0.0226394	0	0	0.0560783	0	0	0	0.489346	0.871492
TCGA_TCGA-EI-6511	0.0144597	0	0.151964	0.197957	0	0.00116555	0.0769085	0.0178436	0.028378	0.00206875	0.0209105	0	0	0.220955	0.0989829	0.0805951	0.00465108	0	0	0.0698615	0	0.0132983	0	0.427395	0.903575
TCGA_TCGA-AG-3728	0.0745704	0	0.0380648	0.215055	0	0.0234904	0.0836624	0.0192648	0.0830205	0	0.0320987	0	0	0.152993	0.0640251	0.137816	0.0431618	0	0	0.0327766	0	0	0	0.374915	0.927192
TCGA_TCGA-AG-4005	0.0168397	0.0188152	0.0517264	0.123105	0	0.154894	0	0.036214	0.0439783	0	0.0220118	0	0.00984003	0.126034	0.0214674	0.159874	0.0515234	0.0206934	0	0.0965869	0.00779265	0.0386033	0.007	0.250693	0.979946
TCGA_TCGA-EI-6882	0.0399875	0	0.075062	0.0888105	0	0.274463	0	0.000321571	0.0227417	0	0.0145605	0.00468665	0	0.132094	0.079691	0.120104	0	0.00976002	0	0.137717	0	0	0.035	0.179128	1.01708
TCGA_TCGA-AG-A026	0.0304049	0	0.123756	0.214565	0	0.0482078	0.0230146	0.0809221	0.0259092	0	0.00975478	0	0	0.106009	0.0527774	0.140644	0.0262557	0	0	0.109407	0	0.00837245	0.185	0.0861147	1.05358
TCGA_TCGA-AG-4008	0.0258298	0.0362479	0.033595	0.080522	0	0.0489711	0.0581411	0.0396343	0.014759	0	0.0866615	0	0	0.107724	0.126399	0.174111	0.0413685	0	0.00397852	0.0775617	0	0.0444957	0.325	0.0536221	1.06207
TCGA_TCGA-AG-A020	0.0367911	0	0.0721435	0.20487	0	0	0.0377773	0.0651202	0	0	0.111697	0	0.0147122	0.106522	0.0175888	0.0367844	0.0131999	0.0291179	0	0.215437	0.0382388	0	0.055	0.156361	1.03346
TCGA_TCGA-DC-5869	0.00785375	0.0126847	0.0439085	0.101165	0	0.176439	0.0711214	0.0609228	0	0	0.0277052	0	0	0.0557211	0.0448867	0.0641108	0.153792	0.0478678	0	0.080263	0.0515588	0	0.02	0.206071	0.994711
TCGA_TCGA-AG-3896	0	0.0454515	0.0700642	0.0776669	0	0.116383	0.053138	0.0173667	0.0591244	0	0.0283198	0	0.0108715	0.122719	0.0574734	0.15201	0.107443	0.0086086	0.0204678	0	0.0442017	0.00869002	0.003	0.291892	0.960018
TCGA_TCGA-AG-3575	0	0.0625612	0.0305681	0.133498	0	0.0433835	0.124728	0.0383167	0	0	0	0.00300011	0.0134965	0.00962178	0.126684	0.12945	0.0831205	0.0437452	0	0.0356661	0.0901245	0.0320352	0	0.353822	0.935398
TCGA_TCGA-DC-6158	0.0382939	0	0.0177347	0.0698968	0	0.0700252	0.112599	0.0345127	0.0380373	0	0.0408581	0	0	0.246582	0.0968477	0.119083	0.00668153	0	0	0.0858892	0	0.0229585	0.003	0.278659	0.972826
TCGA_TCGA-EI-6512	0.0234167	0	0.0528342	0.0678072	0	0.147875	0	0.0913578	0.004673	0.0113143	0	0.0296954	0	0.128549	0.079438	0.201822	0.0237125	0.0440551	0	0.0743782	0	0.0190711	0.024	0.193589	1.00614
TCGA_TCGA-F5-6571	0.0150436	0.00687049	0.0334248	0.182786	0	0.0343409	0.0158683	0.0462954	0.0408358	0	0.0128042	0	0	0.272264	0.0640318	0.168653	0.0486828	0	0	0.0230106	0.0350889	0	0	0.443082	0.895774
TCGA_TCGA-EI-6881	0.0188208	0	0.0483762	0.0720159	0	0.212122	0.0468545	0.0369942	0.00952153	0	0.0727691	0	0	0.148734	0.0196759	0.0846351	0.00127253	0.052728	0	0.111387	0	0.0640937	0.067	0.150249	1.02387
TCGA_TCGA-AG-3731	0.0262193	0.0138901	0.0409055	0.0997045	0	0.17658	0.0393711	0.0569002	0	0	0.0323648	0	0	0.15768	0.150053	0.0999875	0.00698038	0.00321862	0	0.0586419	0	0.0375027	0	0.448797	0.892758
TCGA_TCGA-AG-3890	0.0323826	0	0.180284	0.139518	0	0.172782	0.0055414	0.0428498	0.0593104	0	0.037215	0	0	0.100936	0.0213637	0.0713709	0.0436127	0	0	0.0928343	0	0	0.006	0.258028	0.986948
TCGA_TCGA-AG-3612	0.0512575	0	0.0329211	0.138478	0	0.0264011	0.0059185	0.0562925	0.045998	0	0.0584191	0	0	0.199993	0.0808905	0.139359	0.0440058	0	0	0.113136	0.00692974	0	0	0.380816	0.925201
TCGA_TCGA-AG-3878	0.0835103	0	0.138087	0.206799	0	0.0384493	0.0420802	0.0306019	0.0875606	0	0.050651	0	0	0.0617394	0.0571327	0.0980115	0.0282163	0	0	0.0669565	0	0.0102049	0	0.511755	0.860606
TCGA_TCGA-DY-A1H8	0.062674	0	0.0574277	0.177371	0	0.0673243	0.0711606	0.0747598	0.0185954	0	0.095208	0	0	0.137204	0.00525527	0.0563276	0.0156674	0	0	0.141173	0	0.0198517	0.228	0.0745432	1.06263
TCGA_TCGA-AG-A02X	0.0715713	0	0.0660684	0.023401	0	0.291189	0	0.0577244	0.0636966	0	0	0	0	0.201933	0.00326227	0.0738847	0	0.0178293	0	0.12944	0	0	0.101	0.124137	1.04508
TCGA_TCGA-EI-6883	0.109095	0	0.0516561	0.164541	0	0.0233871	0.081272	0.0544397	0.0284302	0.0133561	0.0182226	0	0	0.284088	0.085719	0.0814276	0.00436519	0	0	0	0	0	0.003	0.28537	0.971547
TCGA_TCGA-AG-4021	0	0.0321009	0.0256337	0.0185252	0	0.0652485	0.0195692	0.00555032	0.0167697	0	0.0405674	0	0.00136114	0.363128	0.0474691	0.132251	0	0	0	0.196854	0	0.0349714	0.015	0.213602	1.02724
TCGA_TCGA-AG-3726	0.0527058	0	0.0656041	0.077801	0.0545858	0	0.0869273	0.0165356	0.0441986	0	0.136788	0	0	0.177949	0.027743	0.043773	0.0408353	0.0416302	0	0.132924	0	0	0.014	0.215614	0.998179
TCGA_TCGA-EI-6514	0	0.0322773	0.0206118	0.0563482	0	0.0984852	0.0759645	0	0.0272597	0	0.0853079	0	0	0.352956	0.0294338	0.135333	0.021528	0	0	0.0644946	0	0	0.004	0.268781	0.984706
TCGA_TCGA-AG-3587	0	0	0.109879	0.115066	0	0.128191	0.157592	0.0141998	0.0199963	0	0.0719817	0	0	0.183804	0.0561549	0.0949477	0.0333803	0	0	0.00667764	0	0.0081298	0.001	0.317131	0.953225
TCGA_TCGA-DY-A1DE	0.0252601	0	0.0463541	0.0896606	0	0.0228731	0.0243303	0.0873513	0.050988	0	0	0.00389989	0	0.421208	0.070521	0.122079	0.00395493	0	0	0.0315192	0	0	0.008	0.237234	1.00912
GSE39582_GSM971957	0.0165805	0	0.0245633	0.118024	0	0.0804683	0.0769459	0.0502039	0.0382006	0	0.0319863	0.0100143	0	0.208442	0.075684	0.084235	0.0144846	0	0	0.133363	0.00494025	0.0318641	0.016	0.212415	1.00243
GSE39582_GSM971958	0.000168491	0	0.0671504	0.117205	0	0	0.0263575	0.0164361	0.00280462	0.0282484	0.0157881	0	0	0.431569	0.0292189	0.17575	0	0	0	0.0524529	0	0.0368504	0	0.729128	0.710296
GSE39582_GSM971959	0.00161727	0.0337383	0.0587001	0.0577525	0	0.00980312	0	0.0533451	0.0454576	0	0	0.0351055	0	0.173118	0.0244078	0.112988	0.00242128	0	0	0.383463	0.000520491	0.00756175	0.043	0.165489	1.06823
GSE39582_GSM971960	0.056052	0	0.142012	0.128092	0	0.133287	0.100129	0.0143432	0.0182523	0	0.0519708	0	0.0304431	0.0938785	0.0274411	0.129709	0.0432883	0	0	0.0311013	0	0	0.002	0.298764	0.960919
GSE39582_GSM971961	0	0	0.0447113	0.0238786	0	0.0109931	0.00819583	0.010809	0.0102691	0.00724088	0	0	0.0146902	0.673398	0.0279133	0.13436	0.00144142	0	0	0.0249989	0	0.00710061	0	0.702082	0.712716
GSE39582_GSM971962	0.0176142	0.00247771	0.0739668	0.0692044	0	0.0432642	0.00836253	0.0353225	0.065472	0	0.0425996	0	0	0.287717	0.0711813	0.186716	0.0163356	0	0	0.0754483	0	0.00431714	0	0.581444	0.821621
GSE39582_GSM971963	0.0502403	0	0.0245239	0.242016	0	0	0.125167	0.0452928	0.0317985	0	0.110113	0	0	0.137943	0.123325	0.0868868	0.00815108	0	0.0112284	0	0	0.0033142	0	0.483982	0.874538
GSE39582_GSM971964	0.0106854	0.024885	0.156917	0.133828	0	0.149069	0.0775658	0.0696952	0	0	0.00934834	0	0.0128206	0.0708018	0.0152927	0.100508	0.0518032	0.0385314	0	0.0484454	0.0298027	0	0.033	0.180658	1.01189
GSE39582_GSM971965	0	0.0378839	0.0686031	0.139705	0	0.0928316	0.0360906	0.00388797	0.0162338	0	0.0557846	0	0	0.187455	0.0456542	0.215873	0.0560146	0.00158286	0	0.0423994	0	0	0.005	0.26651	0.975516
GSE39582_GSM971966	0.037149	0.00138062	0.0583219	0.148422	0	0.134629	0.00114595	0.0170612	0.0376171	0	0.0633245	0	0	0.11466	0.0690703	0.113749	0.0399498	0.0226262	0	0.0851058	0	0.0557883	0.007	0.248658	0.981855
GSE39582_GSM971967	0	0	0	0.0806928	0	0.259137	0	0.00360437	0	0	0.0452473	0	0.00930855	0.149601	0.0166163	0.115644	0	0.018247	0	0.241083	0	0.0608188	0.082	0.136941	1.04952
GSE39582_GSM971968	0.00605221	0	0.0227053	0.0312673	0	0.086355	0.0436165	0.0289747	0.0260887	0.00469995	0.00562213	0	0.0495134	0.245351	0.0499429	0.136095	0.192504	0.0192581	0.0378695	0	0.000161386	0.0139226	0	0.462574	0.886689
GSE39582_GSM971969	0.0310269	0.00592397	0.0588101	0.196244	0	0	0.115078	0.0395518	0.0395861	0.00962926	0.0495704	0	0	0.182156	0.0920146	0.141905	0.0204367	0.000284448	0.00907538	0	0	0.00870708	0	0.467365	0.884288
GSE39582_GSM971970	0	0.00580978	0.0024319	0.161098	0	0.132312	0.0737785	0.0634246	0	0	0.0988319	0	0	0.138161	0.102353	0.120613	0.00907094	0	0	0.0632875	0	0.0288271	0.151	0.0965158	1.05615
GSE39582_GSM971971	0.0159213	0	0.0433466	0.277235	0	0.0103728	0.118579	0.0368788	0.0192082	0	0.0355958	0	0	0.145533	0.124463	0.0819946	0.0414838	0.00723514	0	0.0421526	0	0	0	0.380712	0.92611
GSE39582_GSM971972	0.0134574	0	0.0748275	0.258591	0	0	0.0791104	0.0995631	0.0215537	0	0.0245419	0.00848441	0	0.0846014	0.123796	0.171807	0.0396662	0	0	0	0	0	0.007	0.243364	0.989729
GSE39582_GSM971973	0.0304972	0	0	0.0835849	0	0	0	0.0381816	0.0455059	0	0.103879	0	0	0.233837	0.0528068	0.152341	0.0211333	0	0	0.215533	0	0.0226999	0.02	0.205231	1.01936
GSE39582_GSM971974	0.0366161	0	0.0575429	0.0895415	0	0.292585	0.00600887	0.0192359	0.0107704	0	0.0650942	0	0.0331302	0.108631	0.0213614	0.0714185	0.0313913	0	0	0.156672	0	0	0.071	0.147198	1.03043
GSE39582_GSM971975	0	0.0626405	0.0824309	0.0668802	0	0.127074	0.078983	0.00265645	0	0	0.0711431	0	0	0.289859	0.0190448	0.0628731	0.00128907	0	0	0.101117	0	0.034008	0.067	0.150103	1.03114
GSE39582_GSM971976	0	0.0737739	0.0892616	0.183528	0	0.154251	0.0551578	0.00294457	0.0234154	0	0.0686777	0	0.0122488	0.084833	0.0869157	0.0459531	0.0413	0	0	0.0762326	0	0.00150641	0.308	0.0561554	1.06739
GSE39582_GSM971977	0.0173947	0.00266672	0.0218676	0.0591923	0	0.143338	0.00933644	0.0686619	0.0764785	0	0.0380263	0	0	0.144042	0.147851	0.135121	0.0334843	0	0	0.0525229	0	0.0500164	0	0.431268	0.901487
GSE39582_GSM971978	0.0351334	0	0.0279088	0.198202	0	0	0.139145	0.102781	0	0	0.0191411	0.0694735	0	0.0516679	0.125881	0.145041	0.052005	0	0.0336203	0	0	0	0	0.392429	0.92011
GSE39582_GSM971979	0	0.00351326	0.00142253	0.0014423	0	0.0904678	0	0.0206967	0.00628862	0	0.0122417	0.000196989	0	0.326083	0.0268101	0.0317915	0	0.0182559	0	0.378711	0.00393503	0.0781437	0	0.472374	0.894963
GSE39582_GSM971980	0.0101722	0.00245506	0.057603	0.148538	0	0.186505	0.0311056	0.00205689	0	0	0.0597074	0	0	0.0915102	0.176877	0.0827682	0	0.0179822	0	0.0524869	0.0534862	0.0267462	0.007	0.243652	0.994502
GSE39582_GSM971981	0.00598916	0	0.0561646	0.27593	0	0	0.100312	0.058304	0.0260657	0	0	0.000268953	0	0.0166467	0.141172	0.239027	0.0227856	0	0	0.0378344	0	0.0195007	0	0.453712	0.890335
GSE39582_GSM971982	0.00335837	0	0.0169311	0.0746052	0	0.0891801	0.0950019	0.029783	0.00882875	0	0.0633757	0	0	0.171845	0.191033	0.131293	0.00899876	0	0	0.069758	0	0.0460078	0.004	0.274317	0.982236
GSE39582_GSM971983	0.0354181	0	0.0301388	0.120155	0	0.0705274	0.0896522	0.045163	0.0170347	0	0.0507105	0	0	0.254572	0.0988086	0.0731188	0.000487799	0	0	0.0464689	0.0160712	0.0516729	0	0.422732	0.9055
GSE39582_GSM971984	0.0146596	0.00265867	0.0609361	0.128417	0	0	0.169657	0.0568529	0	0.0268272	0.0222232	0.00953364	0	0.192441	0.120609	0.114976	0.0417355	0	0.0273621	0	0	0.0111119	0	0.394648	0.918311
GSE39582_GSM971986	0.0347385	0.0154902	0.0367467	0.115459	0	0.0493356	0.0698172	0.0769905	0.051281	0	0.0926207	0	0	0.180911	0.0670286	0.0867557	0	0	0	0.122826	0	0	0	0.370713	0.930093
GSE39582_GSM971987	0	0.0313524	0.0517116	0.151606	0	0.234253	0.00560946	0.00174619	0	0.0355152	0	0	0	0.032954	0.0564112	0.0985695	0.110789	0	0.135153	0	0.054329	0	0	0.489716	0.876385
GSE39582_GSM971988	0.00954211	0.121112	0.0305922	0.154673	0	0.0709197	0	0.0309169	0.110086	0	0	0	0	0.0951248	0.0410703	0.0391222	0	0.0719584	0	0.190609	0	0.0342734	0.054	0.156791	1.02792
GSE39582_GSM971989	0.0347941	0	0.116614	0.125862	0	0.301442	0.00391115	0.0866522	0.000555759	0	0	0.0598109	0	0.0400165	0.0395366	0.0426825	0.0558174	0.031388	0.060917	0	0	0	0.073	0.143471	1.04025
GSE39582_GSM971990	0.000702342	0.0252422	0.0519424	0.120285	0	0.148071	0.133788	0.024247	0	0	0.0786959	0	0	0.153012	0.0781819	0.0933403	0.03127	0	0.0319686	0.00419877	0.0148499	0.0102057	0.371	0.0450516	1.06141
GSE39582_GSM971991	0.00531944	0	0.0576166	0.123407	0	0.0310226	0.0667202	0.0250784	0.00146048	0	0.0151751	0	0	0.452702	0.068581	0.0420604	0	0	0	0.1019	0	0.00895586	0	0.447148	0.897455
GSE39582_GSM971992	0.0187732	0	0.130723	0.126766	0	0.142557	0.0706832	0.0364573	0	0	0.0133036	0	0	0.171105	0.0958938	0.0906091	0.0226615	0	0	0.0705526	0	0.00991475	0.016	0.213102	1.00042
GSE39582_GSM971993	0.0285191	0.00252089	0.0682807	0.183666	0	0.07729	0.0536975	0.0891753	0.0553776	0	0.015206	0	0.00963767	0.0778605	0.119446	0.0390058	0.0556328	0.000211092	0	0.116513	0	0.00796039	0.007	0.248003	0.987098
GSE39582_GSM971994	0.0324609	0	0.128459	0.105758	0	0.189107	0	0.032951	0	0	0	0.0268973	0	0.0936777	0.0159773	0.133703	0.0374894	0.0234662	0	0.137507	0.042546	0	0.04	0.169084	1.01785
GSE39582_GSM971995	0	0	0.0847454	0.122265	0	0.117048	0.0178245	0.0134655	0.0490746	0	0.0460766	0	0	0.0455002	0.0844143	0.173089	0.179048	0	0.0197169	0.0477311	0	0	0.008	0.237358	0.983713
GSE39582_GSM971996	0.0145839	0	0.0359883	0.113657	0	0.112685	0.0747902	0.020528	0	0	0.0550842	0	0	0.229498	0.0864058	0.114696	0.0420801	0.00736664	0	0.0841489	0	0.00848749	0	0.41051	0.911345
GSE39582_GSM971997	0.0879169	0	0.024466	0.267007	0	0	0.171678	0.0443849	0	0.00375048	0.0363711	0	0	0.0746084	0.157777	0.0576081	0.0448447	0	0.0295879	0	0	0	0	0.588345	0.818844
GSE39582_GSM971998	0.0366594	0	0.0891598	0.149401	0	0.108419	0.0675027	0	0.00785279	0	0.0804805	0	0	0.0406199	0.101867	0.180867	0.0173799	0.000574218	0.104073	0.00128584	0.013857	0	0.048	0.160445	1.015
GSE39582_GSM971999	0.0177995	0.00856342	0.0692323	0.100691	0	0.142436	0.0543073	0.0701839	0.00883289	0.0328806	0.0158068	0	0	0.155457	0.0625132	0.116355	0.0190908	0	0	0.063123	0.062728	0	0.002	0.307616	0.956033
GSE39582_GSM972000	0	0.0443378	0.00370278	0.203893	0	0.00605104	0	0.0561491	0.0493454	0	0	0	0	0.214292	0.075127	0.247825	0.041428	0	0	0.0578481	0	0	0.006	0.262241	0.983091
GSE39582_GSM972001	0.0153393	0.01326	0.196315	0.120538	0	0.185857	0.0872436	0	0.0235261	0	0.0649851	0	0	0.0947537	0.044473	0.0691271	0	0.0383474	0	0.0201779	0.0260568	0	0	0.36529	0.934974
GSE39582_GSM972002	0.0145795	0	0.0352887	0.0744935	0	0.141656	0	0.0210054	0	0	0.0499298	0	0	0.213612	0.0421806	0.0623234	0.0085777	0	0	0.260848	0	0.0755054	0.007	0.242835	1.00203
GSE39582_GSM972003	0	0.0517814	0.202726	0.12279	0	0.131246	0.058774	0.0698413	0.0256346	0	0.0451297	0	0	0.0602607	0.0744663	0.0603634	0.0163561	0.0107229	0	0.0699072	0	0	0.007	0.2459	0.9955
GSE39582_GSM972004	0.0255559	0	0.11624	0.17719	0	0.150649	0.0500612	0.0257726	0.0182247	0	0.0508125	0	0	0.106331	0.0735156	0.086693	0.0100517	0	0	0.108904	0	0	0.002	0.301569	0.962674
GSE39582_GSM972005	0.0379615	0	0	0.0676675	0	0.103227	0	0	0.0815733	0	0.145678	0	0.0470789	0.0283636	0.00888872	0	0.0208521	0	0	0.437609	0.0134268	0.00767393	0.45	0.0349852	1.15539
GSE39582_GSM972006	0.0387168	0	0.0287424	0.154568	0.00158303	0.00991153	0.0556712	0.0665099	0	0	0.0212018	0	0	0.219155	0.094771	0.143556	0.0275983	0	0	0.0833178	0.054698	0	0	0.373705	0.928444
GSE39582_GSM972007	0.00146066	0	0.063885	0.110681	0	0.111421	0	0.0194841	0.109623	0	0	0	0.0396626	0.173732	0.0748405	0.130617	0.138029	0	0.00196174	0.0162253	0.00837679	0	0	0.433439	0.900558
GSE39582_GSM972008	0.00245756	0	0.0115402	0.0482378	0	0.06006	0.0408568	0	0	0	0.0758979	0	0.0331291	0.138127	0.0193934	0.154487	0.0880388	0.0318591	0	0.0526277	0.0508136	0.192474	0	0.342956	0.945461
GSE39582_GSM972009	0.012257	0.0088578	0.152633	0.19189	0	0.151153	0	0.0389576	0.0258248	0	0.00253592	0.000174593	0	0.043919	0.0185206	0.163194	0.011866	0.030676	0.0583702	0.0784407	0	0.0107299	0.002	0.312911	0.956794
GSE39582_GSM972010	0.0389529	0	0.0340486	0.0940324	0	0.0754742	0.0617604	0.0141736	0.00574955	0	0.0404628	0	0	0.278081	0.0143846	0.0667179	0	0.0372023	0	0.196213	0.0237244	0.0190223	0.007	0.24518	0.994836
GSE39582_GSM972011	0.032832	0.000368366	0.0828985	0.26599	0	0.0332991	0.0201361	0.0671309	0.0145677	0	0	0	0.00270035	0.0691895	0.210978	0.135322	0.0109594	0	0.0217274	0.0262919	0	0.00560884	0	0.527007	0.849859
GSE39582_GSM972012	0.0254982	0	0.0602022	0	0	0.20539	0	0.0384889	0.048199	0	0.0893604	0	0	0.136974	0.0420294	0.0476141	0.00410112	0.0480191	0	0.254123	0	0	0.072	0.146622	1.04075
GSE39582_GSM972013	0	0.0740324	0.0410175	0.101216	0	0.116367	0.025744	0.0530267	0.0221327	0	0.0114184	0	0	0.0988808	0.0637519	0.111503	0.0142522	0.0166542	0	0.180708	0	0.0692942	0.098	0.126026	1.03533
GSE39582_GSM972014	0.0102507	0	0.0280709	0.0546349	0	0.109193	0	0.0408309	0.00696722	0	0.0262064	0	0	0.147215	0.056334	0.078785	0.0371835	0.0211349	0	0.279214	0.0694658	0.0345133	0.014	0.216114	1.01246
GSE39582_GSM972015	0.0350715	0	0	0.137686	0	0.112344	0.0385127	0.0272455	0.0403902	0	0.0964435	0	0	0.17264	0.148521	0.0449611	0.0103098	0	0	0.091428	0.00517878	0.039268	0.105	0.122347	1.05065
GSE39582_GSM972016	0.0214314	0.00159966	0.0658379	0.068534	0	0.0134916	0	0.0588671	0.0288816	0	0.0360389	0	0	0.32131	0.0132117	0.0756013	0	0.0347239	0	0.223587	0	0.0368831	0.001	0.324382	0.962997
GSE39582_GSM972017	0.0171784	0.0216378	0.0243908	0.162061	0	0.0323274	0.0704337	0.048272	0.0524553	0	0.0325293	0	0	0.321282	0.0366516	0.0882856	0.0185354	0	0	0.0739604	0	0	0	0.403516	0.916038
GSE39582_GSM972018	0	0.0192304	0.0380338	0.0627262	0	0.14625	0.0287738	0.0429016	0	0	0	0.0252005	0	0.0860396	0.205321	0.161382	0.0562249	0	0	0.0694987	6.99029e-05	0.0583471	0	0.431988	0.902051
GSE39582_GSM972019	0.0250447	0.00646197	0.0289679	0.279757	0	0.0401756	0.101516	0.0519419	0.0322574	0	0	0	0	0.121008	0.11059	0.090911	0.0908807	0	0.0128984	0.00676785	0	0.000822381	0	0.521969	0.856522
GSE39582_GSM972020	0.0259779	0.00735194	0.111979	0.111282	0	0.23052	0.0708739	0.047277	0.0123991	0	0.0154291	0	0	0.0630766	0.0921854	0.076354	0.0343111	0	0	0.0556061	0.0410839	0.00429284	0.006	0.260783	0.978883
GSE39582_GSM972021	0.00335088	0.0131021	0.0258749	0.075304	0	0.135546	0	0.114307	0	0	0.0352247	0.00321017	0	0.281184	0.0926686	0.0932055	0.0117826	0	0	0.110388	0	0.00485198	0.004	0.274242	0.979845
GSE39582_GSM972022	0.0184751	0.00139552	0.0803986	0.125911	0	0.13749	0.109199	0.0441366	0.0241712	0	0.0337482	0	0	0.113007	0.0889434	0.125438	0.0660293	0	0.0265817	0	0	0.00507511	0	0.343879	0.940109
GSE39582_GSM972023	0.102269	0	0.0391579	0.0489711	0	0.124952	0	0.0267494	0.0210005	0	0.0561053	0	0	0.246912	0.0263961	0.0905861	0	0	0	0.201784	0	0.0151163	0.012	0.220682	1.00545
GSE39582_GSM972024	0	0.0245359	0.0505821	0.0723678	0	0.2072	0.0944169	0	0.0426759	0	0.0577074	0	0.0166074	0.182126	0	0.0302227	0.0116745	0.0453894	0	0.164495	0	0	0.25	0.0701258	1.06245
GSE39582_GSM972025	0.00111055	0	0.164754	0.241946	0	0.142233	0	0.0223598	0.0290529	0.00184012	0	0.0355752	0	0.00399455	0.0550507	0.103334	0.126265	0	0	0.0712558	0.0012276	0	0.007	0.249992	0.989178
GSE39582_GSM972026	0.0466743	0	0.0192772	0.148086	0	0.0269352	0.0933119	0	0	0	0.0214468	0	0.016099	0.085478	0.07066	0.222659	0.126388	0	0	0.103284	0	0.0196992	0	0.405853	0.913121
GSE39582_GSM972027	0	0.114109	0.0425249	0.0778233	0	0.0334284	0.140877	0.00210974	0.043066	0	0.0745282	0	0	0.302086	0	0.0898474	0.0205138	0.00843045	0	0.0506561	0	0	0.165	0.0923982	1.05349
GSE39582_GSM972028	0.0278185	0	0.122266	0.220488	0	0.152269	0.0107157	0.0247225	0	0	0.0489425	0	0	0.029908	0.0518848	0.175153	0.050957	0	0	0.0525651	0	0.0323089	0	0.346301	0.940983
GSE39582_GSM972029	0.0204547	0	0.0421701	0.150937	0	0.0587187	0.0366422	0.0281968	0.0408232	0	0.0509559	0	0	0.270297	0.0263248	0.141504	0	0.00397094	0.0353125	0.0936922	0	0	0	0.328769	0.951195
GSE39582_GSM972030	0	0	0.190569	0.0950044	0	0.144673	0	0	0	0	0.00978553	0.00907244	0.0279359	0.168564	0.0583105	0.168554	0.00199526	0.067879	0.011832	0.00888399	0	0.0369425	0	0.379263	0.927381
GSE39582_GSM972031	0	0.0465995	0.11953	0.0671307	0	0.133661	0	0.0488868	0.0309146	0	0.0605785	0	0	0.201324	0.079282	0.0937462	0.02897	0	0	0.0893762	0	0	0.117	0.111968	1.04391
GSE39582_GSM972032	0.0244843	0.00737099	0.0353395	0.0770021	0	0.2035	0.133346	0.0553741	0	0	0.0990311	0	0	0.157105	0.0217895	0.0554305	0.0307655	0.0196667	0	0.0797945	0	0	0.114	0.11383	1.04089
GSE39582_GSM972033	0.00340127	0.0944542	0.0190519	0.256585	0	0.0623736	0	0.0064546	0.0838793	0	0.0624197	0	0	0.0539808	0.0189289	0.15762	0.0252062	0.00155555	0	0.139985	0	0.0141045	0.774	-0.00709708	1.09577
GSE39582_GSM972034	0	0.148799	0.108948	0.09742	0	0.138638	0.024345	0	0.0446728	0	0	0.0268986	0	0.0726278	0.0661197	0.077228	0.0476551	0.0490689	0	0.0956812	0	0.00189772	0.074	0.142799	1.03037
GSE39582_GSM972035	0	0.0164285	0.0689729	0.0800457	0	0.162958	0.118435	0.043674	0	0	0.0935752	0	0	0.036284	0.0499772	0.207136	0.0209381	0.0379486	0	0.0636272	0	0	0.493	0.0288219	1.06628
GSE39582_GSM972036	0.0147815	0.0435404	0.0957427	0.155506	0	0.169985	0.0484942	0.0322963	0.0518003	0	0.0380067	0	0	0.141192	0.0612959	0.0720256	0.037743	0.0141229	0	0.0150614	0	0.00840656	0.182	0.0872234	1.05407
GSE39582_GSM972037	0.0506607	0.0110027	0.0657341	0.156112	0	0.0479335	0	0.081012	0.036838	0	0.0178228	0	0	0.123729	0.0473321	0.134069	0.0302467	0.0441522	0	0.147811	0.00554437	0	0.055	0.156607	1.0217
GSE39582_GSM972038	0	0.0210177	0.0216391	0.0969036	0	0.0976629	0.074659	0.0467628	0.00118936	0	0.0836902	0	0.0104597	0.097128	0.0828408	0.122804	0.0337454	0.0592446	0	0.141979	0.00827397	0	0.11	0.116944	1.03897
GSE39582_GSM972039	0.0245554	0.0248425	0.159704	0.19061	0	0.0419568	0	0.0805077	0	0.0725203	0	0.00466869	0.0733309	0.0486276	0.0409811	0.0550425	0.0230675	0.0139272	0	0.0583121	0.0533728	0.0339726	0.014	0.216286	1.0004
GSE39582_GSM972040	0.0167361	0	0.047876	0.0775159	0	0.124918	0.0663822	0.00468458	0	0	0.0641536	0	0.0167729	0.178188	0.0130841	0.0778284	0.102443	0.0785308	0	0.12475	0.00613666	0	0.289	0.0612504	1.05647
GSE39582_GSM972041	0	0.0684525	0.0236442	0.113442	0	0.0590044	0.0823767	0.0321646	0.0287862	0	0.00278509	0.00823633	0	0.316139	0.0334883	0.0944804	0.0230739	0.020741	0	0.0931857	0	0	0.064	0.151574	1.03273
GSE39582_GSM972042	0.0304687	0.00866402	0.173672	0.0826629	0	0.22035	0	0	0.0620101	0	0.0322938	0	0.0119666	0.157396	0.0615392	0.0277581	0.0476198	0.0365416	0	0.0470575	0	0	0.008	0.2383	0.993774
GSE39582_GSM972043	0.0192288	0	0.00582478	0.088571	0	0.251736	0.156603	0	0	0	0.0997867	0	0	0.233059	0.0344843	0.0486293	0.0408011	0.00148012	0	0.0197957	0	0	0.198	0.0818682	1.06194
GSE39582_GSM972044	0.00525022	0	0.0387456	0.109603	0	0.185677	0	0.0360605	0.0511587	0	0.0658924	0	0.00363729	0.124578	0.0129719	0.0599679	0.0836063	0.0272735	0	0.148523	0	0.0470548	0.234	0.0730108	1.05797
GSE39582_GSM972045	0.141822	0	0	0.111884	0	0.190764	0	0.124925	0.0117721	0	0.0461412	0	0	0.138186	0.0110227	0.101281	0	0.0182059	0	0.103996	0	0	0.349	0.0481004	1.07534
GSE39582_GSM972046	0.0179173	0	0.0193022	0.14363	0	0.222027	0.107084	0.0076732	0	0.0156499	0.00649539	0	0	0.133859	0.0662547	0.20017	0.0406171	0	0.00426893	0.000604695	0	0.0144463	0.011	0.227997	0.993043
GSE39582_GSM972047	0.0225096	0	0.0179145	0.142291	0	0.0392679	0.120319	0.0130759	0.0223488	0	0.0691362	0	0	0.286002	0.0305716	0.136511	0.0544584	0	0	0.0379808	0	0.00761299	0.008	0.23885	0.992076
GSE39582_GSM972048	0.0539463	0	0.0663232	0.0597648	0	0.207198	0.0597927	0	0.0134481	0	0.0816892	0	0.0253579	0.207953	0.017643	0.0826873	0.0116158	0.0258261	0	0.0867551	0	0	0.219	0.0755111	1.05355
GSE39582_GSM972049	0.0149252	0.0201098	0.00653875	0.156515	0	0.147777	0	0.0320853	0.0297403	0	0.0877292	0	0	0.237725	0.0100253	0.103753	0	0.0414527	0	0.111624	0	0	0.141	0.101328	1.05719
GSE39582_GSM972050	0.0186375	0	0.232944	0.110732	0	0.341689	0	0.0247927	0.0188312	0	0.0311842	0	0.0183074	0.0162625	0.0128077	0.0505111	0.0416399	0.00814872	0	0.0715143	0.00199804	0	0.003	0.286089	0.985011
GSE39582_GSM972051	0.0267211	0	0	0.0692918	0	0.0679354	0.0827147	0.039604	0	0	0.0739486	0	0.00603182	0.255427	0.042287	0.17867	0.00981716	0	0	0.13131	0	0.0162411	0.008	0.237869	0.995572
GSE39582_GSM972052	0.0224763	0	0.138128	0.0526735	0	0.151863	0.0515202	0.0925618	0.0205711	0.000940048	0	0.0430397	0	0.157905	0.1273	0.085378	0.0229338	0.0196712	0.0116915	0.00134606	0	0	0.011	0.226814	0.998317
GSE39582_GSM972053	0	0.0369819	0.0409411	0.0910257	0	0.141966	0.101296	0.0758967	0.0425793	0	0.0786222	0	0	0.130921	0.132371	0.009856	0.0854415	0	0	0.0321021	0	0	0.023	0.195897	1.00945
GSE39582_GSM972054	0.0228815	0.00638808	0.0353615	0.0744981	0	0.0806706	0	0.0475773	0.0243673	0	0.0465368	0	0	0.29673	0.108843	0.148246	0.025243	0	0	0.0516878	0	0.0309696	0	0.392998	0.921796
GSE39582_GSM972055	0.00484521	0.00299459	0.0428873	0.266385	0	0	0.0139971	0.0822028	0.02175	0	0	0.0253125	0	0.171344	0.102453	0.161865	0.0244451	0	0	0.0500977	0	0.0294206	0.001	0.317643	0.956128
GSE39582_GSM972056	0.0221861	0.00906283	0.0415032	0.234579	0	0	0	0.0815144	0.0376713	0	0.0939005	0	0	0.103977	0.0273589	0.0885815	0.00958053	0.0294082	0	0.194125	0	0.026551	0.089	0.13107	1.04359
GSE39582_GSM972057	0.020225	0.0150404	0.0279063	0.271681	0	0	0.0355436	0.0707205	0.0378032	0	0.0331132	0.00335219	0	0.0643823	0.0577759	0.181231	0.0303309	0.0300881	0	0.0496017	0.00536773	0.0658373	0.087	0.1334	1.03064
GSE39582_GSM972058	0.0473378	0	0.0195855	0.0661389	0	0.169911	0.0266241	0.0196152	0	0	0.036046	0.0246111	0	0.204312	0.0672586	0.0957805	0.0080309	0	0	0.108546	0	0.106203	0	0.390402	0.921215
GSE39582_GSM972059	0.0568452	0	0.0396533	0.231097	0	0.0908063	0	0.0465735	0.00827747	0	0.0685815	0	0.00354325	0.184826	0.0780607	0.0926192	0.0188564	0	0	0.0503662	0	0.0298939	0	0.430884	0.901596
GSE39582_GSM972060	0	0.0231051	0.0190804	0.17427	0	0.0420997	0.11101	0.0508043	0.0465361	0	0.0052037	0.0160135	0	0.175515	0.11161	0.139795	0.0627607	0	0.0221964	0	0	0	0	0.435743	0.899308
GSE39582_GSM972061	0.0224971	0.00450826	0.109634	0.268541	0	0	0.107914	0.0226158	0.0628499	0	0.0338152	0	0	0.149268	0.0484797	0.107138	0.0145309	0	0	0.0370207	0	0.0111867	0.002	0.314503	0.955757
GSE39582_GSM972062	0.0127851	0	0.0969613	0.132025	0	0.125099	0.0440241	0.017241	0.0252818	0	0	0.0230889	0.00859882	0.126549	0.0196103	0.133109	0.111118	0.0148914	0	0.0977623	0	0.0118557	0.002	0.311683	0.954014
GSE39582_GSM972063	0.00674259	0	0.0761762	0.0962326	0	0.148284	0.0588875	0.0245232	0.0315762	0	0.00242978	0	0	0.183582	0.0682495	0.16186	0.0520348	0.0124214	0	0.053443	0.00689588	0.016661	0	0.345104	0.940387
GSE39582_GSM972064	0	0.0380307	0.0671794	0.0522998	0	0.105794	0.0370837	0.00807303	0.000684399	0	0.0220991	0	0	0.28959	0.0434298	0.104726	0.00584515	0	0	0.174239	0	0.0509268	0	0.489865	0.871146
GSE39582_GSM972065	0.0201051	0	0.112027	0.0704358	0	0.160112	0.0860942	0.0389798	0.000701009	0	0.0186944	0	0	0.162594	0.0554855	0.144697	0.0204696	0.00725767	0	0.0682994	0.0118645	0.0221843	0.003	0.277683	0.968772
GSE39582_GSM972066	0.0371912	0	0.103716	0.0327335	0	0.147459	0.0550088	0.010031	0.00405644	0	0.0571788	0	0	0.254746	0.046023	0.0732802	0	0	0	0.150424	0	0.0281528	0	0.356784	0.938068
GSE39582_GSM972067	0.0240074	0	0.0807704	0.178512	0	0.0428911	0.114146	0.0897949	0.0171651	0	0.0423526	0	0	0.128669	0.0815886	0.124178	0.0612133	0	0.00825023	0.0055401	0.000920449	0	0	0.441765	0.896768
GSE39582_GSM972068	0.014064	0.00270228	0.0098461	0.065889	0	0	0	0.0353259	0.048177	0.00172807	0.0148349	0	0	0.479472	0.039514	0.163776	0.0152449	0	0	0.0711257	0.0173013	0.0209985	0	0.685569	0.736544
GSE39582_GSM972069	0.0218643	0	0.136054	0.088158	0	0.11777	0.0553497	0.0501315	0.00560174	0	0.0325878	0	0	0.198231	0.0497672	0.114987	0.0102042	0	0	0.0668399	0.0235865	0.028867	0.004	0.27075	0.974043
GSE39582_GSM972070	0.0237834	0	0.163457	0.101474	0	0.156743	0	0	0.0193852	0.0270264	0	0.00967653	0	0.0577337	0.0382145	0.206914	0.0711655	0	0.060448	0.00670091	0.0383322	0.0189461	0	0.333036	0.94535
GSE39582_GSM972071	0	0	0.0186327	0.017335	0	0.100279	0.0102511	0.026478	0.0292994	0	0.0377713	0	0	0.456054	0.0241591	0.10054	0	0.00203543	0	0.156389	0.00345135	0.0173243	0	0.347001	0.961293
GSE39582_GSM972072	0.0388177	0	0.0200469	0.184668	0	0.0428447	0.117234	0.0697724	0.0139681	0.0689561	0.0123111	0.0106327	0	0.0892083	0.127566	0.128326	0.0152359	0.00503846	0.0553733	0	0	0	0	0.464427	0.885206
GSE39582_GSM972073	0.0208054	0	0.0608652	0.0747845	0	0.0800038	0.0697442	0.0289758	0	0.00346302	0.0153593	0	0	0.277758	0.1072	0.12577	0.0144741	0	0	0.105138	0	0.0156586	0	0.459082	0.887577
GSE39582_GSM972074	0.00846499	0.0165984	0.0709504	0.0907766	0	0.113786	0.0695731	0.0343432	0.0201302	0	0.0458159	0	0	0.191581	0.0621783	0.105827	0.0410231	0	0	0.119197	0	0.00975543	0.02	0.204836	1.00111
GSE39582_GSM972075	0.0311044	0	0.0622452	0.129519	0	0.0390456	0.0698914	0.0323393	0.0127454	0.0314271	0.00771836	0	0	0.2415	0.121448	0.142658	0.0188744	0	0	0.0594837	0	0	0	0.347215	0.942334
GSE39582_GSM972076	0.0216123	0	0.029921	0.193576	0	0.0796225	0.053595	0.044192	0.0155105	0	0.0556488	0.00809523	0	0.195712	0.1278	0.110628	0.00461706	0	0	0.0413763	0	0.0180931	0	0.413984	0.910327
GSE39582_GSM972077	0.042685	0	0.0780105	0.245829	0	0	0.0129629	0.0432323	0.0961605	0	0.0627034	0	0	0.0758859	0.0276457	0.119482	0.066788	0	0	0.128615	0	0	0	0.390692	0.920587
GSE39582_GSM972078	0.00348759	0	0.0227703	0.0600855	0	0.0236528	0.0496985	0.0433136	0.025922	0	0.0291459	0	0	0.341389	0.0766621	0.102865	0.00430622	0	0	0.196266	0	0.0204358	0	0.443873	0.898451
GSE39582_GSM972079	0.0896192	0	0.0613512	0.213541	0	0	0.0441105	0.0366454	0.0469316	0	0.108665	0	0.0197672	0.0788669	0.0358285	0.143144	0.0635768	0.000680327	0	0.0259251	0	0.0313478	0	0.4672	0.884819
GSE39582_GSM972080	0.0143815	0.0186335	0.017169	0.0229339	0	0.117695	0	0.0150901	0.0265817	0	0.0649393	0	0	0.338991	0.101612	0.0422368	0.0119125	0	0	0.172307	0	0.0355164	0.001	0.316706	0.966267
GSE39582_GSM972081	0.0374367	0	0.152531	0.0926715	0	0.246949	0.00106712	0.0161589	0.0536394	0	0.0308713	0	0.0202789	0.0141389	0.0576224	0.0853816	0.0917674	0.0163573	0	0.0635681	0	0.0195607	0.003	0.2917	0.966062
GSE39582_GSM972082	0.0433169	0	0.0720308	0.0935709	0	0.147582	0.0204134	0.0239778	0.0301399	0.0180294	0.0633421	0	0	0.134878	0.0514358	0.127649	0.0159284	0	0	0.139078	0	0.0186286	0	0.453286	0.890963
GSE39582_GSM972083	0.0151009	0.00315847	0.0602768	0.219292	0	0.114808	0.0315215	0.0726332	0.0463676	0	0.013435	0	0	0.0392349	0.0892369	0.105169	0.0423705	0.0230159	0	0.0899845	0.000634121	0.0337605	0	0.379842	0.925872
GSE39582_GSM972084	0.034593	0.0433015	0.0820856	0.129327	0	0.24516	0.0092086	0.0427727	0.0273065	0.0062332	0	0	0	0.0150157	0.0525887	0.204811	0.027945	0	0.00344361	0.0476802	0.0285273	0	0	0.383258	0.923845
GSE39582_GSM972085	0.0220303	0	0.124414	0.161378	0	0.103699	0.0568196	0	0.0206583	0	0.0879769	0	0	0.123393	0.0252431	0.0710165	0	0.0315796	0	0.126196	0	0.0455973	0.003	0.297607	0.963494
GSE39582_GSM972086	0.0303559	0.0284803	0.0457308	0.161497	0	0.0521575	0.00753495	0.149456	0	0	0	0.0561177	0	0.157388	0.169531	0.0891755	0.0322	0	0	0.0126385	0.00773665	0	0.007	0.249887	0.992819
GSE39582_GSM972087	0.0245178	0.0261858	0.110004	0.181658	0	0.0850445	0.0580939	0.0876472	0	0	0	0	0	0.142009	0.0661859	0.0705618	0	0.0330335	0	0.115058	0	0	0.035	0.179258	1.01604
GSE39582_GSM972088	0.264844	0	0.0936211	0.126794	0	0.202106	0	0.0212117	0	0.0153938	0	0	0	0.0170461	0.0411704	0.108233	0	0.0094524	0	0.0896928	0.0104338	0	0	0.398071	0.921796
GSE39582_GSM972089	0.104511	0	0.0215014	0.0597317	0	0.116326	0.00424848	0.0456352	0	0.0191683	0.00817249	1.59394e-05	0.0199543	0	0.145787	0.193413	0.147286	0	0.0898297	0	0.00464887	0.0197698	0	0.389742	0.920106
GSE39582_GSM972090	0	0.0432667	0.0413773	0.149634	0	0.176159	0.0398131	0.00816911	0.035947	0	0.0373207	0	0	0.0221917	0.0208819	0.14824	0.0815235	0.0532283	0	0.117463	0	0.0247847	0.755	-0.00533026	1.07957
GSE39582_GSM972091	0	0.0473658	0.0523418	0.132699	0	0.169833	0.0925009	0.0912423	0.00208556	0	0.0511066	0	0	0.067173	0.0514602	0.0861322	0.029272	0.0331772	0	0.0936102	0	0	0.27	0.0646108	1.05973
GSE39582_GSM972092	0	0.0387208	0.0424041	0.091704	0	0.0550289	0.0414783	0.0818757	0.0286542	0	0.00756588	0.000862031	0	0.177954	0.187973	0.106583	0.101283	0	0.0127899	0.0126868	0	0.0124363	0	0.417447	0.908788
GSE39582_GSM972093	0.00762362	0.0175495	0.15264	0.0328004	0	0.210494	0.027872	0.0384158	0	0	0.0364217	0	0	0.233751	0.0515405	0.120861	0.00199266	0	0	0.0575965	0	0.0104421	0.023	0.196092	1.0115
GSE39582_GSM972094	0.00343134	0.0139959	0.120625	0.241411	0	0.00705954	0.0633728	0.0232446	0	0	0.0305911	0	0	0.220291	0.114754	0.0413711	0.00839877	0	0	0.086791	0	0.0246642	0	0.505801	0.863103
GSE39582_GSM972095	1.90987e-06	0	0.0160475	0.0300739	0	0.135412	0.0320274	0.0727945	0.0141752	0	0.0651771	0	0	0.248775	0.127002	0.0870866	0.025187	0.0176712	0	0.100156	0.0134527	0.0149601	0.003	0.278116	0.977265
GSE39582_GSM972096	0	0.0124904	0.0251063	0	0	0.364446	0	0	0.091207	0	0.0485329	0	0.00480646	0.0814157	0.0368946	0	0.0752297	0	0	0.237232	0.0226387	0	0.372	0.0450066	1.08846
GSE39582_GSM972097	0.0224318	0.0126195	0.0438804	0.218044	0	0.125569	0	0.0426326	0.0273323	0	0.0204458	0	0.0257459	0.0876143	0.0378161	0.249218	0.0336297	0	0.0492024	0.00381937	0	0	0.004	0.2709	0.972851
GSE39582_GSM972098	0	0.097466	0.0276876	0.228817	0	0.167537	0	0.0787513	0.0624742	0	0	0.0630238	0.0157903	0.0413612	0.0095461	0.102171	0.0700744	0.0216644	0.0136353	0	0	0	0.26	0.0666832	1.07641
GSE39582_GSM972099	0	0.0497252	0.0347977	0.150658	0	0.134453	0.126725	0.0155745	0.000368658	0	0.0819993	0	0.0524229	0.0285538	0.0235401	0.124436	0.0382217	0	0	0.128185	0.0103393	0	0.339	0.0498612	1.06109
GSE39582_GSM972100	0	0.0821798	0.0274912	0.120952	0	0.128723	0.0129233	0.0155574	0.0443835	0	0.0501766	0	0	0.23019	0.0436211	0.0764792	0.0101213	0.00525466	0	0.151947	0	0	0.334	0.0512039	1.07323
GSE39582_GSM972101	0.0378566	0.0221708	0.12912	0.144471	0	0.246377	0	0.00820461	0.0213855	0.0400028	0	0.0592083	0	0.0287163	0.0721414	0.0751761	0.0793367	0	0.0209777	0	0.0148551	0	0.005	0.266179	0.982818
GSE39582_GSM972102	0.0443636	0	0.0590675	0.172785	0	0.235944	0	0.0607788	0.0179094	0.0480339	0	0.00911034	0	0.00756175	0.063145	0.166992	0.0211894	0	0.0565471	0.00875223	0.0205612	0.00725933	0.002	0.308349	0.960027
GSE39582_GSM972103	0.0285968	0	0.0713013	0.234142	0	0	0.067877	0.0810544	0.044601	0	0	0.00469623	0	0.0502041	0.197177	0.12188	0.0699313	0	0.028538	0	0	0	0	0.468258	0.8828
GSE39582_GSM972104	0.0453095	0	0.089532	0.0370732	0	0.207418	0.0347285	0.0257718	0.010134	0	0.0420894	0	0	0.128833	0.0631711	0.0927851	0.0586211	0	0.0752113	0.0380578	0.0397015	0.011563	0	0.422299	0.906483
GSE39582_GSM972105	0	0.0749746	0.0279804	0.139665	0	0.0274249	0.0844654	0.0974498	0.0595029	0	0.0368043	0	0	0.19531	0.0449881	0.153122	0.0179713	0.0127579	0	0.0275841	0	0	0.045	0.16258	1.01888
GSE39582_GSM972106	0	0	0.0216569	0.288221	0	0.0142194	0.0394461	0.0605209	0.0476567	0	0	0.0427758	0.0234447	0.0607387	0.0999579	0.207699	0.04776	0.0301556	0	0.0157466	0	0	0.086	0.133781	1.03931
GSE39582_GSM972107	0.0125888	0.00425592	0.0733548	0.220886	0	0	0	0.0433418	0.0558299	0	0.0431172	0	0	0.214301	0.0732971	0.0716081	0.0125908	0	0	0.146393	0.00943422	0.0190016	0	0.339537	0.946379
GSE39582_GSM972108	0.0272868	0	0.0934727	0.137787	0	0.182616	0.0799118	0.0408871	0.0194361	0	0.00911566	0	0	0.172002	0.0925642	0.0692092	0.0401334	0	0	0.0355782	0	0	0.132	0.105781	1.04556
GSE39582_GSM972109	0	0.032713	0.0286336	0.107609	0	0.00231705	0.0280813	0.0356413	0.0150603	0	0.0360958	0.0192823	0	0.287767	0.0907114	0.129591	0.0134317	0	0	0.159411	0	0.0136547	0.057	0.154318	1.04162
GSE39582_GSM972110	0.0311258	0.00316148	0.106034	0.252872	0	0.198106	0.0111912	0.0380546	0	0	0.0356448	0	0.02901	0.0112969	0.0825951	0.107623	0.0293055	0	0	0.0557468	0.00823278	0	0	0.328737	0.952836
GSE39582_GSM972111	0	0.0550645	0.185043	0.222206	0	0.151548	0.00610807	0.0047905	0.0495801	0	0.0364579	0	0.0169553	0.0524584	0.0297973	0.0638207	0.0225832	0	0	0.103587	0	0	0	0.457454	0.888735
GSE39582_GSM972112	0.00166934	0.0041978	0.0309771	0.172359	0	0	0.0119885	0.0198249	0.0351312	0.0279881	0	0.0116288	0	0.322259	0.056459	0.159086	0.0552461	0	0	0.0296805	0.0477364	0.0137687	0	0.471443	0.881185
GSE39582_GSM972113	0	0.0171707	0.0737785	0.207383	0	0.152223	0.00384888	0	0.00584807	0	0.00267842	0	0.0163328	0.123573	0.0260745	0.224702	0.0965743	0.0033004	0	0.0269221	0	0.0195901	0	0.489023	0.874242
GSE39582_GSM972114	0.014475	0	0.0991974	0.0356116	0	0.13224	0	0.000486742	0.0224297	0	0.0400424	0	0.00762247	0.213806	0.0142302	0.0439293	0.012145	0.028933	0	0.238811	0.00958788	0.0864522	0.007	0.249559	0.994724
GSE39582_GSM972115	0.0521406	0	0.0451833	0.147134	0	0.193001	0.0547279	0.0389025	0.0188665	0	0.0695586	0	0	0.0801132	0.0256812	0.121747	0.0373577	0.0176438	0	0.0608605	0	0.0370823	0.276	0.0630115	1.05845
GSE39582_GSM972116	0	0.0160942	0.13602	0.220046	0	0.145539	0.00492564	0.0145879	0.0543303	0	0	0.00319232	0.013538	0	0.0162872	0.118538	0.127666	0	0.115994	0.0132417	0	0	0.085	0.135819	1.0306
GSE39582_GSM972117	0.0140277	0.00379687	0.0268531	0.268313	0	0.0692265	0.206749	0.0120749	0	0	0.0997728	0	0	0.0838809	0.10638	0.058667	0.0130493	0.00109597	0.0258473	0	0.00590731	0.00435848	0	0.35725	0.939615
GSE39582_GSM972118	0.0212756	0	0.0861855	0.18077	0	0.0771332	0	0.0831797	0.0124243	0	0	0.11638	0.00153362	0.103071	0.00941071	0.0790947	0.0923588	0.0112986	0.0721262	0	0.0497174	0.00404011	0.383	0.0435527	1.068
GSE39582_GSM972119	0.0164533	0.00654975	0.05291	0.14653	0	0.216163	0.128861	0.0330634	0.0285293	0	0.0574506	0	0.0215741	0.0769249	0.0395659	0.101862	0.0295731	0.0167256	0	0.0272642	0	0	0.536	0.0237818	1.0783
GSE39582_GSM972120	0.0254307	0	0.0588182	0.083018	0	0.0400972	0.141136	0.0953018	0	0.0222641	0.0151842	0	0	0.156668	0.148911	0.134426	0.0260414	0.0207809	0	0.0216895	0	0.0102328	0	0.417597	0.907887
GSE39582_GSM972121	0.113323	0	0.122243	0.097684	0	0.1528	0	0.042464	0.0427719	0	0.0814459	0	0	0.118709	0.035589	0.0528234	0.00938445	0	0	0.12507	0.00569186	0	0.008	0.238115	0.994028
GSE39582_GSM972122	0	0.145633	0.0541745	0.219511	0	0.0578037	0	0	0.0801949	0	0.0157468	0	0.0117114	0.0897288	0.0242372	0.0934333	0.0509832	0.0119266	0	0.144916	0	0	0.36	0.0467572	1.06877
GSE39582_GSM972123	0.0485902	0	0.137663	0.17913	0	0.0237018	0.0545408	0.0985963	0.0179716	0	0.0245241	0	0.0254274	0.176562	0.0500967	0	0.0127607	0.0819049	0	0.068531	0	0	0.093	0.127528	1.03891
GSE39582_GSM972124	0.00978242	0.0346573	0.0913015	0.159041	0.00181645	0.0279292	0.0436667	0	0.00675003	0	0.0188366	0	0	0.189002	0.0810822	0.187826	0.0299075	0	0.0837958	0.0346051	0	0	0	0.342933	0.941433
GSE39582_GSM972125	0.0407406	0.00430874	0.0918446	0.103978	0	0.165036	0	0.0225508	0.00569386	0	0.039362	0	0	0.181701	0.0261536	0.183484	0	0.00517655	0.0558277	0.0125224	0.0568132	0.00480759	0	0.333295	0.945285
GSE39582_GSM972126	0	0.228546	0.0404493	0.189594	0	0	0.103785	0.0446784	0.0279699	0	0.00704305	0	0.0151419	0.124762	0.143795	0.00675811	0.0355676	0.0267039	0	0.00520608	0	0	0.139	0.103533	1.05615
GSE39582_GSM972127	0	0.0212111	0.124493	0.108299	0	0.16132	0.0826089	0.0326932	0.0143123	0	0.0128894	0.00997489	0	0.156999	0.0615484	0.149868	0.00679346	0.00396041	0.0485546	0	0.00152521	0.00295014	0.007	0.243026	0.984155
GSE39582_GSM972128	0	0	0.0483201	0.109568	0	0.128885	0.0155923	0	0.0122503	0	0.033448	0.00225758	0.0333988	0.35223	0.0704308	0.0560546	0.00808966	0	0	0.0987874	0	0.0306867	0	0.39135	0.923796
GSE39582_GSM972129	0.0493208	0.00778596	0.115747	0.209013	0	0	0.0675586	0.0970074	0.000252331	0	0.0402648	0	0.0238672	0.0731471	0.0690834	0.135644	0.018724	0.00353075	0	0.0890539	0	0	0	0.330306	0.947356
GSE39582_GSM972130	0.0294358	0.0157124	0	0.128667	0	0.163693	0.0443802	0.00816675	0	0	0.112329	0	0	0.16475	0.0996334	0.0786824	0.0883787	0	0	0.0661717	0	0	0.26	0.066834	1.0636
GSE39582_GSM972131	0.0471261	0.032026	0.0823617	0.0804507	0	0.0704696	0.00951491	0.0473637	0.0140826	0.0327224	0.017053	0	0	0.323146	0.0765197	0.101821	0.00260619	0	0.000131915	0.0626048	0	0	0	0.537065	0.845688
GSE39582_GSM972132	0.0442333	0	0.0392757	0.0692006	0	0.0831914	0.0421568	0.0205513	0.0286559	0	0.0512767	0	0	0.364564	0.0665163	0.0798643	0.0202782	0	0	0.090236	0	0	0.003	0.281762	0.978603
GSE39582_GSM972133	0.0114522	0.0214231	0.0441794	0.105863	0	0.185749	0	0.0366139	0.0178372	0	0	0	0.0114214	0.144729	0.083879	0.174428	0.00966039	0	0	0.152764	0	0	0.002	0.299066	0.963578
GSE39582_GSM972134	0.0434256	0.0534253	0.0714233	0.0447997	0	0.128719	0	0.0438709	0	0	0.0282654	0	0	0.116422	0.0715005	0.0792177	0.0161975	0.00214507	0	0.15733	0.0968935	0.0463656	0.021	0.202493	1.00227
GSE39582_GSM972135	0	0.112632	0.0408651	0.241856	0	0.11259	0	0	0.0313271	0	0.031262	0	0	0	0.0378189	0.122765	0.0931903	0	0	0.175694	0	0	0.185	0.0861856	1.05562
GSE39582_GSM972136	0.0305612	0	0.100129	0.0405132	0	0.195342	0	0.0132027	0.0315577	0	0.0512413	0	0	0.26064	0.0356297	0.0817008	0.0340787	0.0163519	0	0.102794	0.0062567	0	0.271	0.0644495	1.06575
GSE39582_GSM972137	0.0142613	0.0167764	0.079435	0.144329	0	0.197017	0.0553443	0	0.000425005	0	0.0805813	0	0	0.157064	0.0791448	0.052925	0.0417643	0	0	0.0809319	0	0	0.008	0.241587	0.988133
GSE39582_GSM972138	0.062816	0	0.167205	0.156939	0	0.129179	0	0	0.049399	0	0.0534344	0	0	0.0322402	0.0337729	0.0777845	0.0228674	0.00265115	0	0.206718	0.00499293	0	0.056	0.156217	1.0395
GSE39582_GSM972139	0.023968	0.0277211	0.150361	0.0141857	0	0.139771	0.0715721	0.0125489	0.0430253	0	0.0566893	0	0	0.231103	0.0191573	0.103179	0.00956337	0.00720745	0	0.07965	0	0.0102973	0.077	0.138937	1.03448
GSE39582_GSM972140	0.00715267	0	0.00131007	0.0292208	0	0.0798702	0	0	0.0204418	0	0.0235982	0	0	0.471714	0.0611159	0.221008	0.000620259	0	0	0.0618431	0	0.0221049	0	0.572526	0.819705
GSE39582_GSM972141	0.00467587	0	0.00427234	0	0.0226677	0.213028	0.0477781	0	0	0	0.0774925	0	0	0.250571	0.0610696	0.00587406	0.0133225	0	0	0.162009	0.0218158	0.115424	0.194	0.084109	1.06959
GSE39582_GSM972142	0	0.0385371	0.0667515	0.0748956	0	0.261195	0.044142	0.00737712	0.0106611	0	0.040946	0	0.0162592	0.0804091	0.0935927	0.0813855	0.074498	0.0214212	0	0.0604438	0.0274847	0	0.044	0.163682	1.01505
GSE39582_GSM972143	0.01651	0	0.0430369	0.140937	0	0.0958701	0.0615753	0.0938997	0	0	0.0204971	0.00700647	0	0.152643	0.185193	0.0531071	0.0324601	0	0	0.0972642	0	0	0.008	0.24097	0.997639
GSE39582_GSM972144	0.0402084	0	0.173637	0.213398	0	0.0722236	0.100582	0.0154925	0.0302734	0	0.0778231	0	0.0416003	0.0406603	0.0272946	0.11268	0.0323416	0	0	0.0217859	0	0	0.048	0.16045	1.02859
GSE39582_GSM972145	0.0717433	0.0328947	0.092077	0.0614703	0	0.201917	0	0.0775831	0.0178236	0	0.0455799	0	0	0.0739618	0.0865317	0.130419	0.00212348	0	0	0.0993093	0.00656552	0	0.033	0.181778	1.01379
GSE39582_GSM972146	0.0220883	0	0.142564	0.115569	0	0.191971	0.0085357	0.0108615	0.0106413	0	0.000399711	0.00979894	0	0.138221	0.0950859	0.0987349	0.0103832	0	0	0.0991262	0	0.0460185	0	0.37512	0.928482
GSE39582_GSM972147	0.00315675	0	0	0.141988	0	0.0992269	0.0828225	0.0876495	0.0126297	0	0	0	0	0.150255	0.221232	0.156036	0.0148946	0.0115758	0	0.0185332	0	0	0.012	0.217916	1.01844
GSE39582_GSM972148	0.0206806	0	0.0361696	0.186422	0	0.0946869	0.0985182	0.0950403	0.0134889	0	0.000438426	0	0	0.0588344	0.105731	0.18527	0.0279167	0.0202836	0.0156384	0	0.0352746	0.0056056	0.042	0.166261	1.01756
GSE39582_GSM972149	0.0363021	0.0374014	0.0816069	0.175157	0	0	0.0861876	0	0.0486966	0	0.0494979	0	0	0.108744	0.0507593	0.141537	0.0147849	0	0	0.156543	0	0.0127826	0.072	0.146349	1.02651
GSE39582_GSM972150	0	0.0232725	0.142643	0.0954914	0	0.206107	0.0108013	0	0.0304518	0	0.0028301	0.00580049	0	0.116171	0.0478999	0.134569	0.0125018	0.0477549	0.0707431	0	0.0342619	0.0187004	0.002	0.307817	0.956078
GSE39582_GSM972151	0	0.0617075	0.120617	0.0706584	0	0.159496	0.0360306	0.0494972	0.0141147	0	0	0.03321	0	0.190238	0.0531153	0.0849685	0.0208206	0.0382622	0	0.0583222	0	0.00894202	0.028	0.189812	1.00952
GSE39582_GSM972152	0	0	0.107028	0.126215	0	0.116437	0.0841693	0.0258588	0.00692034	0	0.0270448	0	0	0.209308	0.0269187	0.0774065	0.00251843	0.0077377	0	0.148198	0.0342395	0	0.074	0.141579	1.03242
GSE39582_GSM972153	0.00793253	0.0553199	0.122137	0.0989192	0	0.144159	0.0635222	0.0916678	0	0	0.0130603	0	0	0.00481517	0.054792	0.0859238	0.0106065	0.0216839	0	0.111711	0.113749	0	0.002	0.315573	0.954034
GSE39582_GSM972154	0	0.0894297	0.028656	0.0204297	0	0.279301	0	0.0621511	0.00265603	0	0.0691793	0	0	0.0714832	0.080305	0.0656391	0.022047	0.0104753	0	0.162309	0.0359386	0	0.129	0.108297	1.04495
GSE39582_GSM972155	0.065606	0	0.0732455	0.157831	0	0.127068	0.097923	0.0161124	0	0	0.113266	0	0	0.0373303	0	0.0329609	0.0386493	0.0501518	0	0.153544	0.029251	0.00705974	0.27	0.0648255	1.06567
GSE39582_GSM972156	0	0	0.133176	0.12354	0	0.160389	0.0107719	0.0188193	0.0250884	0	0	0.00679131	0	0.116877	0.0641726	0.114728	0.0956132	0	0.0217901	0.0398021	0.0514698	0.0169715	0.021	0.202735	0.999125
GSE39582_GSM972157	0.012552	0.000115652	0.124879	0.129866	0	0.0600902	0.0757554	0.07132	0	0	0	0	0	0.106058	0.0982022	0.152528	0.00673554	0	0.0615995	0.0386479	0.0566173	0.00503404	0.232	0.0733365	1.0498
GSE39582_GSM972158	0.0132523	0	0.080709	0.132418	0	0	0.0230093	0.0892491	0.0261821	0	0	0.00364226	0	0.292108	0.118759	0.0944087	0.0368732	0	0	0.0532711	0	0.0361175	0	0.381535	0.927228
GSE39582_GSM972159	0.0307424	0.0146508	0.0782714	0.0918483	0	0.270576	0.0256746	0.0940996	0	0	0.045001	0	0	0.0654619	0.0925805	0.0682955	0.0199921	0.0160458	0	0.0867599	0	0	0.022	0.198768	1.0105
GSE39582_GSM972160	0	0.0241026	0.0298638	0.0483747	0	0.129148	0.0412987	0.0274419	0.103622	0	0.0355692	0.044763	0	0.17195	0.111138	0.110905	0.0466833	0	0.0556131	0	0.019527	0	0.003	0.279313	0.969566
GSE39582_GSM972161	0.0230741	0.00381174	0.0678729	0.136868	0	0.209198	0.00724985	0	0.0341933	0	0	0.0375035	0	0.159987	0.0202085	0.135058	0.0889603	0.0319791	0	0.0398427	0	0.00419345	0.392	0.0415627	1.06863
GSE39582_GSM972162	0	0.0303369	0.0126828	0.0209054	0	0.105469	0.00134587	0.0245798	0.0328018	0	0.0690639	0	0	0.296783	0.107767	0.0795924	0.00890974	0.0020709	0	0.173025	0.00783206	0.0268341	0.003	0.28039	0.982431
GSE39582_GSM972163	0.00608034	0.00502029	0.13369	0.126764	0	0.247355	0.0403509	0	0	0	0.0730903	0	0	0.089051	0.031639	0.11918	0.0274637	0.0085058	0	0.087997	0	0.00381187	0	0.343379	0.942791
GSE39582_GSM972164	0.0353984	0	0.0506827	0.0629547	0	0.110874	0.0439339	0.0387932	0	0.0122961	0.0261543	0	0	0.249823	0.0826907	0.057623	0.0158861	0	0	0.146788	0.0165065	0.0495959	0	0.351545	0.940245
GSE39582_GSM972165	0.0426372	0.012353	0.0572486	0.0170285	0	0.139262	0	0.0578968	0	0	0.0360853	0	0	0.158322	0.0736823	0.194564	0.0199188	0	0	0.155021	0.0359805	0	0	0.357532	0.935954
GSE39582_GSM972166	0	0.0540256	0.0449322	0.0430086	0	0.253455	0	0.040997	0.00926413	0	0.0363835	0	0	0.137391	0.0231823	0.0600324	0.0566307	0.00886022	0	0.16095	0.0346495	0.0362373	0.067	0.150407	1.0241
GSE39582_GSM972167	0.048971	0	0.109853	0.0750801	0	0.31332	0.036756	0.0251806	0.0226195	0	0.0383222	0	0.0203385	0.0981993	0.0416498	0.0172719	0.0552746	0.00684215	0	0.0866276	0	0.00369373	0.032	0.182621	1.01477
GSE39582_GSM972168	0	0.0215784	0.0247452	0.0324051	0	0.216086	0	0	0.00200735	0	0.0532336	0	0	0.174519	0.0917878	0.0799159	0.00325523	0	0	0.203777	0	0.0966891	0	0.371984	0.932616
GSE39582_GSM972169	0.0190357	0.0172137	0.0432394	0.0634814	0	0.125133	0.151898	0.0328971	0	0	0.0922263	0	0	0.0900234	0.0543553	0.0711624	0.0350185	0	0	0.172842	0.0314741	0	0.141	0.101903	1.04496
GSE39582_GSM972170	0.0321137	0	0.0886267	0.108128	0	0.117586	0.121074	0.0591369	0	0	0.0389835	0	0	0.163854	0.0732669	0.0900337	0.0157573	0.00496472	0	0.0861893	0	0.000285936	0	0.36383	0.932108
GSE39582_GSM972171	0.0386864	0	0.0331013	0.234245	0	0	0.190215	0.00572647	0.0077947	0.0287121	0	0.00791157	0	0.0402567	0.217498	0.151804	0.00800733	0.00619777	0.0276751	0	0	0.00216933	0	0.509469	0.859886
GSE39582_GSM972172	0	0.0395573	0.0476726	0.13701	0	0.083723	0	0.0586634	0.0915403	0	0.0557868	0	0.00696563	0.0623048	0.0304931	0.0648134	0.0541147	0.0793062	0	0.188049	0	0	0.034	0.179894	1.01553
GSE39582_GSM972173	0	0.0967306	0.0448325	0.1748	0	0.0377905	0.151448	0	0.016602	0	0.0504048	0	0	0.0738066	0.0452597	0.193963	0.0836929	0	0	0.0162569	0	0.014413	0.038	0.173152	1.00732
GSE39582_GSM972174	0.0109872	0.0777795	0.122531	0.251408	0	0.0571568	0.075976	0.0618336	0.0456824	0	0	0	0	0.106142	0.0678806	0.0682826	0	0	0.0402754	0.0140653	0	0	0.005	0.264891	0.981373
GSE39582_GSM972175	0.0283939	0	0.129329	0.344553	0	0	0.091932	0.0439327	0.0408162	0	0	0	0.0233167	0.0454825	0.0525301	0.0992488	0.0594494	0	0	0.0410153	0	0	0.008	0.237344	0.992705
GSE39582_GSM972176	0.0244318	0.00546866	0.0525739	0.236837	0	0.0235419	0.00698	0.0216819	0.068573	0	0.0163911	0.0147617	0	0.143876	0.215817	0.0901371	0.057285	0	0	0.0216431	0	0	0	0.417537	0.911887
GSE39582_GSM972177	0	0.0420078	0.0857298	0.14925	0	0.0799803	0.0166403	0	0.115469	0	0.0112541	0.0381935	0.00689916	0.218182	0.0299056	0.120737	0.0267207	0	0	0.0590315	0	0	0.012	0.220837	0.9984
GSE39582_GSM972178	0	0.0637004	0.0567382	0.264609	0	0.145784	0.00357912	0.0189066	0.090305	0	0.035037	0	0.0392925	0.00957777	0.0442043	0.0872087	0.0334128	0	0	0.107644	0	0	0.022	0.198571	1.01391
GSE39582_GSM972179	0.110629	0	0.170349	0.104141	0	0	0.0483118	0.0408381	0.0276474	0.0036246	0.019773	0	0	0.26833	0.0416952	0.0632222	0.00638728	0	0	0.0863	0	0.0087521	0	0.593648	0.811404
GSE39582_GSM972180	0	0	0.0106239	0.530439	0	0	0.166964	0.0300255	0.00791878	0	0.0754251	0	0.016194	0	0.0487971	0.0635846	0.0161519	0.00498466	0	0.0288912	0	0	0	0.431978	0.910826
GSE39582_GSM972181	0	0.0169189	0.00550379	0.01242	0.00015597	0.0783525	0	0	0	0	0.042288	0	0.108926	0.364667	0.024119	0.00721131	0	0.0197183	0	0.253315	0	0.0664053	0	0.624979	0.782592
GSE39582_GSM972182	0.0288885	0.0171296	0.102352	0.121907	0	0.0961856	0.00841984	0.0247832	0.0383109	0	0.12743	0	0.0381099	0.0636526	0.00651806	0.062481	0.0554912	0.00786511	0	0.200476	0	0	0.093	0.127516	1.04184
GSE39582_GSM972183	0	0.101573	0.108373	0.148818	0	0.15724	0	0.0179576	0.0194086	0	0.034404	0	0.0437883	0.0756321	0.0237788	0	0.0553552	0	0	0.186911	0.0267616	0	0.131	0.107528	1.04938
GSE39582_GSM972184	0	0.0182531	0.00598204	0.128827	0	0.209431	0	0.00644034	0	0	0.00669835	0.0563313	0	0.14056	0.0383262	0.226806	0.041033	0.0168015	0	0.0563721	0	0.0481376	0.002	0.31291	0.957312
GSE39582_GSM972185	0.00117941	0.0561611	0.0789822	0.227476	0	0	0.00394872	0.0355961	0.101646	0	0	0	0	0.0618726	0.0545207	0.139833	0.0926314	0	0	0.124307	0	0.0218453	0.056	0.154895	1.0203
GSE39582_GSM972186	0.0201509	0.0281314	0.0113487	0.191938	0	0.0792289	0	0.0263326	0.0344372	0	0	0.0497329	0.0145869	0.0057172	0.0258359	0.330751	0.0596266	0.0517304	0.05275	0	0.00247265	0.0152289	0	0.398631	0.916315
GSE39582_GSM972187	0.0225459	0	0.120808	0.121853	0	0	0	0.0552952	0.0513021	0	0.00759503	0	0	0.33065	0.0402834	0.14462	0.0183465	0	0	0.0577692	0	0.0289317	0	0.42049	0.908514
GSE39582_GSM972188	0.0129782	0.00600293	0.0538219	0.13278	0	0.0517903	0	0.0320428	0.0897204	0	0.00921566	0.000617363	0	0.0899269	0.0288608	0.180339	0.148579	0.0361509	0	0.117251	0	0.00992321	0.007	0.248345	0.98031
GSE39582_GSM972189	0.0124056	0	0.0145115	0.329913	0	0.00628039	0.175198	0.019762	0.0342433	0.00027523	0.0503939	0	0	0.0762798	0.107624	0.106446	0.0389408	0	0.0277262	0	0	0	0	0.482566	0.875341
GSE39582_GSM972190	0.0564229	0.023523	0.0503464	0.134868	0	0.0677435	0.0876364	0.0409111	0.0382909	0	0.0935417	0	0	0.193194	0.00100618	0.0918968	0	0	0	0.120619	0	0	0.037	0.175345	1.01792
GSE39582_GSM972191	0	0.0675032	0.0901407	0.174864	0	0.139827	0.00490661	0.000614325	0.0388768	0	0.050518	0	0	0.171974	0.0574148	0.0946638	0.0102686	0	0	0.0984284	0	0	0.388	0.042612	1.07341
GSE39582_GSM972192	0.0211823	0	0.121141	0.109649	0	0	0.00786304	0.065039	0.0135446	0	0.0530952	0	0	0.145085	0.0838351	0.119551	0.00736507	0.04991	0	0.184333	0	0.0184067	0	0.414022	0.910331
GSE39582_GSM972193	0.0797057	0	0.0974922	0.264631	0	0.0838801	0.0533604	0.0513476	0.0643453	0	0	0	0	0.107968	0.0354814	0.0388318	0.0126496	0.00497738	0	0.105329	0	0	0.007	0.250968	0.989812
GSE39582_GSM972194	0.0576105	0	0.0652578	0.170141	0	0	0.133749	0.0809536	0.0384858	0	0.0645227	0	0.0343552	0.140744	0.0135676	0.0566688	0.0535622	0.00301644	0	0.0873652	0	0	0.004	0.270993	0.971514
GSE39582_GSM972195	0.0348579	0	0.0601235	0.174126	0	0	0.0405476	0.0657607	0.0345953	0	0.0370216	0	0	0.0907344	0.0652355	0.162088	0.0313901	0	0	0.20352	0	0	0.016	0.212651	1.0025
GSE39582_GSM972196	0.00481635	0.00535466	0.0460471	0.220082	0	0	0.10119	0.0583681	0	0	0.0834984	0	0	0.126459	0.124117	0.0541587	0.000627254	0	0	0.114914	0	0.0603681	0.01	0.229897	0.997911
GSE39582_GSM972197	0	0.0478036	0.0818735	0.206091	0	0.000519546	0.0125387	0.0316853	0.070334	0	0.0718597	0	0	0.148468	0.044036	0.0921878	0.0354073	0	0	0.157195	0	0	0.006	0.2616	0.980535
GSE39582_GSM972198	0.0449092	0	0.0576727	0.178198	0	0.181273	0.0778486	0	0.0385666	0	0.0315738	0	0	0.0754282	0.0155259	0.113782	0.0849147	0.00913771	0	0.0686153	0	0.0225545	0.158	0.0941195	1.04406
GSE39582_GSM972199	0	0.0829748	0.0505079	0.211694	0	0.0490188	0.00723911	0.0889824	0.0978111	0	0	0.0318056	0.00451897	0.0845411	0.0582612	0.0528623	0.10721	0	0.0640505	0.00852213	0	0	0.008	0.235296	0.989141
GSE39582_GSM972200	0.0215413	0	0.123122	0.170773	0	0.101199	0.0652918	0.0643312	0.0274498	0	0.0258899	0.00160675	0	0.0784889	0.054291	0.103766	0.0760004	0.0105408	0	0.0724853	0.00322227	0	0.007	0.250844	0.981228
GSE39582_GSM972201	0.0141272	0	0.107471	0.15272	0	0	0.0366327	0.0741211	0.0404434	0	0.022063	0	0	0.174832	0.102543	0.131187	0.0400616	0	0	0.0838195	0.017217	0.00276144	0	0.396805	0.917538
GSE39582_GSM972202	0.0105236	0.00855234	0.0936773	0.138666	0	0.0274428	0.0633368	0.0363295	0.0123187	0	0.0516007	0	0	0.159603	0.0753939	0.139175	0.0366071	0	0	0.120589	0.00236562	0.0238185	0.006	0.255066	0.980076
GSE39582_GSM972203	0.0306851	0	0.0268743	0.291081	0	0	0.126589	0.040774	0.0239703	0	0.0252076	0	0.0114605	0.00723829	0.0855272	0.163666	0.131918	0	0.0290831	0	0	0.0059255	0	0.40494	0.91349
GSE39582_GSM972204	0	0	0.105791	0.0576616	0	0.311474	0.085323	0.0475005	0.00515325	0	0.0719018	0	0	0.0544799	0.0360358	0.110755	0.0319178	0.00207541	0	0.0744177	0	0.00551377	0.006	0.260832	0.979863
GSE39582_GSM972205	0.0289243	0	0.0317894	0.193151	0	0.0270112	0.246012	0.0689895	0	0	0.0458046	0.00138195	0.0121871	0.0402796	0.11453	0.0836098	0.0728074	0	0	0.0335227	0	0	0	0.426078	0.903849
GSE39582_GSM972206	0.0184581	0	0.0640583	0.12386	0	0.13219	0.0775939	0.00981069	0.0390463	0	0.0492657	0	0	0.0774967	0.0485166	0.137915	0.104326	0.00664058	0.0878601	0	0.0229608	0	0.031	0.184717	1
GSE39582_GSM972207	0.0319781	0.00444857	0.148275	0.122934	0	0.0968828	0.00010424	0.0725705	0.0321894	0	0.0102075	0	0	0.123396	0.117517	0.0830135	0.0201621	0	0	0.103586	0.0327347	0	0.002	0.309748	0.960073
GSE39582_GSM972208	0.0136213	0.0107982	0.0679705	0.106885	0	0.0823555	0.0462224	0.0298516	0.0175586	0.0383343	0	0	0	0.194359	0.204149	0.130893	0.0144281	0	0	0.02277	0.00102458	0.0187798	0	0.452088	0.891821
GSE39582_GSM972209	0.0646102	0.018292	0.0108484	0.154617	0	0.0146465	0.115725	0.0698599	0	0.0124839	0.0385738	0	0	0.21028	0.125494	0.124877	0.0130698	0	0.0107335	0	0	0.0158887	0	0.442915	0.895708
GSE39582_GSM972210	0.0134524	0.0171106	0.0176733	0.118398	0	0.0202278	0.0709332	0.0406827	0.0332063	0	0.0526513	0	0	0.250123	0.0673652	0.133056	0.0469112	0	0	0.0801328	0.0380759	0	0	0.499913	0.867908
GSE39582_GSM972211	0	0.0580085	0.0365431	0.0263399	0	0.0882598	0.00574095	0.0415522	0.0613978	0.0218827	0.0234471	0	0	0.388094	0.0314807	0.112524	0.0074238	0	0	0.0973054	0	0	0.003	0.281548	0.982365
GSE39582_GSM972212	0.0138233	0	0.0423983	0.0965334	0	0.169354	0.129478	0.0174234	0	0	0.0639288	0	0	0.161828	0.0592988	0.0911086	0.0596864	0.0218736	0	0.0597945	0.00147549	0.0119951	0.099	0.125286	1.03043
GSE39582_GSM972213	0	0.0549007	0.0368086	0.148653	0	0	0.0444279	0.0613416	0.0161133	0	0.0143295	0.0106058	0	0.408399	0.0153549	0.179514	0.0048524	0	0	0.00469924	0	0	0.044	0.16467	1.04481
GSE39582_GSM972214	0.0435014	0	0.0605532	0.0958738	0	0.206675	0	0.0218947	0	0	0.00856021	0	0.000796446	0.122215	0.00589321	0.140555	0.000974743	0.0668016	0	0.0302021	0.152406	0.0430977	0.057	0.153461	1.0189
GSE39582_GSM972215	0.0358056	0	0.0163191	0.0861999	0	0.057069	0.139541	0.0554743	0	0.000998842	0.0268817	0	0	0.144146	0.122326	0.138372	0.0138119	0.0345913	0	0.0583053	0.0623936	0.00776599	0	0.399477	0.916044
GSE39582_GSM972216	0.0407707	0	0.0781535	0.11956	0	0.0831101	0.112032	0.0311674	0.0283582	0	0.035571	0	0	0.23247	0.0427283	0.0796617	0.0545076	0	0	0.0619102	0	0	0.006	0.255005	0.97968
GSE39582_GSM972217	0	0.0542198	0.0264871	0.0845345	0	0.119218	0.0397252	0.0432723	0	0	0.0701337	0	0	0.247921	0.0721477	0.158616	0.0300876	0	0	0.0536377	0	0	0.008	0.239272	0.989938
GSE39582_GSM972218	0	0.0237361	0.0461208	0.0753223	0	0.312442	0	0.0240711	0	0	0.0937021	0	0.0147855	0.0340666	0.0476051	0.070852	0.124119	0.0157023	0	0.107997	0.00947886	0	0.074	0.141712	1.0282
GSE39582_GSM972219	0.00523127	0.0124997	0.0919541	0.0530529	0	0.138511	0.0292852	0.0155719	0.025059	0	0.0721042	0	0	0.252199	0.045362	0.096752	0.00349249	0.0229777	0	0.135948	0	0	0.057	0.153535	1.0299
GSE39582_GSM972220	0.0223537	0.0345186	0.0350046	0.123241	0	0.00981599	0.0746636	0.0666706	0.0345937	0	0.0830503	0	0	0.195819	0.13145	0.0813697	0.0020893	0	0	0.0794027	0.00828467	0.0176726	0	0.513396	0.860253
GSE39582_GSM972221	0.0385787	0	0.09325	0.11889	0	0.142572	0.0437702	0.0799264	0	0	0.0269097	0	0	0.171464	0.0460048	0.0766986	0.0234153	0.016974	0	0.121546	0	0	0.01	0.230432	0.991973
GSE39582_GSM972222	0	0.0165737	0.0336444	0.14816	0	0.153778	0	0.0573882	0	0	0	0.0230427	0.00935012	0.0921456	0.0551088	0.154714	0.0806384	0.0222789	0	0.0941676	0.0590096	0	0.585	0.015848	1.07303
GSE39582_GSM972223	0	0.0375015	0.0421839	0	0	0.198015	0.0138631	0	0	0.0176542	0.0461859	0	0	0.204646	0.0952453	0.150807	0.0205633	0	0	0.0641788	0	0.109156	0	0.360305	0.935419
GSE39582_GSM972224	0.00435139	0	0.0383516	0.132903	0	0	0.0358227	0.0530204	0.0371996	0	0.0451171	0	0	0.28553	0.11079	0.119119	0.011798	0	0	0.0651727	0	0.0608243	0	0.394999	0.920629
GSE39582_GSM972225	0.0343601	0.00276695	0.0278986	0.242711	0	0.0943653	0.0946419	0.067249	0.0277912	0	0	0	0.018185	0.0463517	0.0757384	0.0626131	0.025605	0	0	0.169908	0.00981448	0	0.007	0.249627	0.988885
GSE39582_GSM972226	0	0.0126962	0.0648791	0.052932	0	0.228973	0	0.0209339	0	0	0.0685766	0	0	0.153892	0.0349342	0.102973	0.00157863	0.00815558	0	0.188781	0.0135793	0.0471156	0.02	0.208088	1.00512
GSE39582_GSM972227	0.0383983	0.00190268	0.105418	0.166635	0	0.251489	0	0.0024865	0.0491752	0	0.0129152	0	0.0277554	0	0.0469018	0.141881	0.0149087	0.00375152	0	0.132881	0	0.0035006	0.006	0.258992	0.983174
GSE39582_GSM972228	0.0149308	0	0.0492725	0.22124	0	0.130769	0	0.067536	0.0811166	0	0.0225293	0	0.0136473	0.0132741	0.0610582	0.118319	0.0904915	0	0	0.110829	0	0.00498564	0.031	0.183266	1.01544
GSE39582_GSM972229	0.00194702	0	0.00716298	0.0530329	0	0.0171718	0.0315064	0.029815	0.0107142	0.0102764	0.0182571	0	0	0.330227	0.0408169	0.045472	0	0	0	0.338184	0.0137227	0.0516937	0	0.44914	0.905246
GSE39582_GSM972230	0.007618	0.0315031	0.0352782	0.140442	0	0.0954535	0	0.0983844	0.0288221	0	0.0244238	0.0184964	0.0140403	0.273332	0.0756479	0.044998	0.000929013	0.0334274	0	0.0644262	0	0.0127774	0.123	0.110028	1.05102
GSE39582_GSM972231	0.00626544	0	0.0948546	0.0463839	0	0.0378076	0.0102762	0.0250738	0	0	0.00371174	0	0.00315818	0.295022	0.0354968	0.0836354	0.0020135	0.00430115	0	0.23676	0	0.115239	0	0.568864	0.822403
GSE39582_GSM972232	0.0180105	0.00999171	0.0132275	0.155476	0	0.0655623	0	0.0554964	0.0475042	0	0.0382344	0	0	0.317903	0.0531934	0.183165	0.00943094	0	0	0.0172976	0	0.0155071	0.091	0.129106	1.05093
GSE39582_GSM972233	0	0.0263842	0.0185749	0.0625708	0	0.05747	0.0322844	0.00868683	0.00160234	0	0.0332776	0	0	0.498191	0.0323142	0.108329	0.0170193	0	0	0.0905858	0	0.0127089	0	0.423272	0.917109
GSE39582_GSM972234	0.0129912	0.0163424	0.0138199	0.0454248	0	0.0844567	0	0.0185826	0.0148578	0	0.0584584	0	0	0.333327	0.0522364	0.168499	0.0283005	0	0	0.11933	0.0170099	0.0163637	0.073	0.144037	1.04864
GSE39582_GSM972235	0.0242458	0.00536999	0.0156073	0.0400406	0	0.164618	0.0956552	0.0257959	0	0	0.0744622	0	0	0.204559	0.0551067	0.216062	0.010865	0	0	0.067613	0	0	0.007	0.248939	0.984425
GSE39582_GSM972236	0.0288268	0.00651982	0.0531783	0.16114	0	0	0.114503	0.0262223	0.0133505	0	0.00541429	0	0	0.239842	0.0685534	0.141027	0.0402082	0	0	0.0771923	0	0.0240217	0.017	0.212155	0.999911
GSE39582_GSM972237	0.0312723	0.0189892	0.0277152	0.0958713	0	0.24719	0.125407	0	0.00423973	0	0	0.0229137	0.0308935	0.138178	0.0444661	0.0655748	0.0242979	0.0804119	0.0198469	0.0227331	0	0	0.105	0.121924	1.0323
GSE39582_GSM972238	0.00491419	0.0206234	0.0475899	0.0510564	0	0.112665	0.032121	0.112011	0	0	0.00953595	0	0	0.218543	0.12062	0.134056	0.045943	0.0212226	0.0466748	0	0	0.0224229	0.001	0.31604	0.954786
GSE39582_GSM972239	0.026782	0	0.11405	0.140562	0	0.00525919	0.0565527	0.0685219	0.042391	0.0338306	0	0.017565	0	0.139206	0.117266	0.156165	0.0375675	0	0.044281	0	0	0	0	0.457153	0.889158
GSE39582_GSM972240	0.0152607	0	0	0.173612	0	0	0.070181	0.0432934	0.0196484	0	0.0111773	0.0247102	0	0.285946	0.136505	0.148326	0.0381363	0	0.0140074	0	0.00363845	0.015557	0	0.391671	0.92346
GSE39582_GSM972241	0	0.0234835	0.0274274	0.117321	0	0.123539	0.0312118	0.0339264	0.0416927	0.0310533	0.069646	0.0307862	0.0139849	0.124051	0.120985	0.0706075	0.0311728	0	0	0.109112	0	0	0.02	0.204766	1.00977
GSE39582_GSM972242	0	0.0302226	0.0196611	0.145118	0	0.0932051	0.0368774	0.0796514	0.0441578	0.0195047	0	0	0	0.137986	0.106014	0.162238	0.0504538	0	0	0.0635494	0	0.0113602	0	0.349703	0.939315
GSE39582_GSM972243	0	0.00330522	0.0970077	0.192328	0	0.242308	0	0.0263859	0	0	0	0.0418691	0	0.0515218	0.0615317	0.138237	0.0979619	0	0	0.0350458	0	0.0124978	0.02	0.208521	1.00394
GSE39582_GSM972244	0.0545935	0.0875014	0.0954666	0.158706	0	0.104866	0.0351773	0.021747	0.0853881	0	0	0.0267331	0	0.0530501	0.0764125	0.0809365	0.00373781	0	0	0.0789047	0	0.0367797	0	0.458309	0.887998
GSE39582_GSM972245	0.0176237	0.0331186	0.135136	0.204994	0	0.0127936	0	0.0620391	0.0895519	0	0.0284761	0	0	0.0699502	0.0594808	0.140459	0.0270484	0	0	0.10593	0	0.0133993	0	0.340715	0.944236
GSE39582_GSM972246	0	0.0549749	0.0398543	0.0502223	0	0.196389	0.0910587	0	0.040224	0	0.0756844	0	0	0.115461	0.0544351	0.131965	0.0404973	0	0	0.109233	0	0	0.094	0.127371	1.02943
GSE39582_GSM972247	0.0245153	0.0130334	0.0239935	0.119993	0	0.101278	0	0.0451547	0.0235518	0	0.0193431	0	0	0.325015	0.062225	0.0838715	0.0224712	0	0	0.135554	0	0	0.003	0.28403	0.977636
GSE39582_GSM972248	0.0008152	0.0620075	0.120801	0.133083	0	0.0915486	0	0.0193043	0.0821858	0	0.00181147	0	0.0420769	0.0466703	0.0857263	0.13681	0.0277816	0	0	0.149378	0	0	0	0.348766	0.939851
GSE39582_GSM972249	0.0414186	0	0.0647009	0.218106	0	0.0752156	0.0658123	0.0173599	0	0	0.0215901	0	0.0113035	0.123101	0.114716	0.165395	0.0339999	0	0	0.0472822	0	0	0.022	0.198559	1.00504
GSE39582_GSM972250	0.0393392	0	0.0870764	0.141293	0	0.0722031	0.116862	0	0.0335547	0	0.069878	0	0.0123498	0.146468	0.012714	0.142552	0.0548004	0.0103204	0	0.0605882	0	0	0.097	0.126261	1.02903
GSE39582_GSM972251	0.018617	0	0.0304788	0.120513	0	0.0572151	0.0997841	0.053385	0	0	0.0264291	0.0276372	0	0.153068	0.110253	0.136158	0.0701181	0	0.0601099	0.0207592	0.0154739	0	0.14	0.102717	1.03874
GSE39582_GSM972252	0.0103565	0.0372606	0.0387777	0.19581	0	0.0365811	0.0616535	0.063305	0.0441596	0	0.0490514	0	0.00866093	0.032888	0.107981	0.208073	0.0538179	0	0	0.0516242	0	0	0	0.401224	0.915224
GSE39582_GSM972253	0.00293877	0.0209397	0.116642	0.0909641	0	0.22651	0.0215911	0.0721194	0.0057721	0	0	0	0	0.162593	0.0345591	0.120389	0.0282543	0.0396493	0	0.0479134	0	0.00916481	0.007	0.242058	0.987307
GSE39582_GSM972254	0.0366717	0	0.0231469	0.0778156	0	0	0	0.0568617	0.0572454	0	0.0724395	0	0	0.456551	0.0215468	0.0615377	0.0175318	0.0212238	0	0.0974278	0	0	0	0.517467	0.855185
GSE39582_GSM972255	0	0.0299201	0.0232088	0.13778	0	0.0500499	0	0.050208	0.0197756	0	0.00367463	0.00302762	0	0.289346	0.0621525	0.154311	0.011597	0	0	0.116622	0.0117673	0.0365599	0.37	0.0453285	1.08474
GSE39582_GSM972256	0.0135663	0.0590254	0.080901	0.199261	0	0.0376947	0.03021	0.0594488	0.0257441	0	0.0707099	0.000799895	0	0.136385	0.0401446	0.120778	0.0196538	0.0123176	0	0.0861382	0	0.00722186	0.151	0.0967843	1.04651
GSE39582_GSM972257	0	0.07534	0.0581143	0.12714	0	0	0.116633	0.0313856	0.0263027	0	0.0380724	0	0	0.150311	0.0922139	0.185339	0.0389156	0	0	0.0602317	0	0	0.001	0.318007	0.951524
GSE39582_GSM972258	0.0970756	0	0.0332903	0.233433	0	0	0.14502	0	0.0279188	0	0.0252063	0.00375685	0	0.0631026	0.0154912	0.2235	0.0258985	0.0193459	0	0.0805461	0	0.00641465	0.087	0.132807	1.0263
GSE39582_GSM972259	0.0476744	0	0.126167	0.162607	0	0.100323	0.0254043	0.0691347	0.0822813	0	0.0242141	0	0.00929161	0.0190787	0.0866735	0.12529	0.0253928	0	0	0.0958446	0	0.000622882	0	0.404218	0.914666
GSE39582_GSM972260	0.08197	0	0.0332919	0.116172	0	0.0960563	0.105989	0.0400714	0.0406498	0	0.100101	0	0.00740611	0.121581	0	0.0248548	0.00522357	0.0607774	0	0.165856	0	0	0.058	0.153218	1.02843
GSE39582_GSM972261	0.0161972	0	0.14408	0.0766019	0	0.12479	0.00856241	0.0768635	0	0.00404623	0	0.0162674	0	0.114717	0.0946926	0.0881572	0.0262755	0	0	0.178647	0.0011955	0.0289058	0.006	0.261936	0.9829
GSE39582_GSM972262	0.00500182	0.0181694	0.00754273	0.112887	0	0.0482964	0.0121522	0.0575462	0	0.0591406	0	0	0	0.0542906	0.139216	0.259718	0.132881	0	0.0486212	0	0	0.0445373	0	0.526739	0.854836
GSE39582_GSM972263	0.0395716	0	0.108139	0.0242419	0	0.0696153	0.0983301	0.0629498	0.0305958	0	0.0600881	0	0	0.180605	0.0739821	0.0386456	0	0.0838717	0	0.0766072	0	0.0527567	0.003	0.283976	0.967454
GSE39582_GSM972264	0.0018608	0	0.0136222	0.0614837	0	0.0564446	0.0529187	0.0394749	0	0.0246085	0.028014	0	0	0.283289	0.198617	0.119959	0.00244045	0	0	0.099634	0	0.0176331	0	0.419226	0.913205
GSE39582_GSM972265	0.0350735	0.0496083	0.0147233	0.110204	0	0.221647	0	0.0486318	0.0265197	0	0.022257	0	0.013027	0.0858486	0.0310849	0.165734	0.0133149	0.0471066	0	0.11522	0	0	0.011	0.224204	0.993313
GSE39582_GSM972266	0	0.0404721	0.167625	0.165276	0	0.135462	0.0100596	0.0696875	0	0	0.0484185	0	0	0.0217919	0.0372255	0.103012	0.0502625	0.0923324	0.0434004	0.000431477	0	0.0145427	0.38	0.0439791	1.07425
GSE39582_GSM972267	0.00656863	0.00822916	0.13968	0.255524	0	0	0.0851709	0.0545706	0.0312841	0	0	0.0207328	0	0.0242646	0.0497892	0.168268	0.0485624	0.0185851	0	0.0709254	0	0.0178447	0.102	0.124051	1.03587
GSE39582_GSM972268	0.0202101	0	0.0775029	0.258491	0	0.18797	0	0.00676135	0.0649959	0	0.00781247	0.00434984	0.0262486	0.0391766	0.0309055	0.157313	0.0279784	0	0	0.0902838	0	0	0.104	0.122914	1.04443
GSE39582_GSM972269	0.0666415	0	0.22914	0.0708268	0	0.175372	0.00542854	0	0.0564146	0	0.0188062	0	0	0.220274	0.0261818	0.0448301	0.000988963	0.01249	0	0.0726051	0	0	0	0.537251	0.843281
GSE39582_GSM972270	0.0207421	0	0.125436	0.0836372	0	0.0785155	0.0764859	0.021041	0.0224448	0.0775311	0.0249453	0	0	0.17795	0.0825796	0.103817	0.0156665	0	0	0.0892071	0	0	0.001	0.324104	0.951164
GSE39582_GSM972271	0.00945875	0.0520942	0.036654	0.246141	0	0.0149465	0.0267466	0	0.0235183	0	0.016012	0	0	0.0808039	0.132759	0.160868	0.0471188	0	0	0.103547	0	0.0493319	0.04	0.16948	1.01943
GSE39582_GSM972272	0.0692294	0.00184049	0.0397271	0.26947	0	0.05773	0	0.0514749	0.136272	0	0.0229649	0	0	0.00827006	0.0351171	0.130074	0.0397396	0.0287047	0	0.0925723	0	0.0168137	0.174	0.0898612	1.05943
GSE39582_GSM972274	0.000724541	0	0.103483	0.129832	0	0	0.0125696	0.0301317	0.00569208	0.0797468	0.069985	0	0	0.215682	0.186764	0.0851555	0.000689319	0.000443984	0	0.0680138	0	0.0110875	0	0.546879	0.837812
GSE39582_GSM972275	0.0116905	0	0.0232269	0.298092	0	0	0.127671	0.0158604	0	0.0124987	0.0418928	0	0.000451393	0.0104429	0.0851704	0.15737	0.0795133	0.00766969	0	0.0157013	0.0793877	0.033361	0	0.32898	0.947393
GSE39582_GSM972276	0	0.0899526	0.0415113	0.193553	0	0	0.0879846	0.0740167	0.035465	0	0	0	0	0.12693	0.189268	0.0310535	0.0158298	0.0553059	0	0.0223923	0.0182013	0.018536	0	0.33976	0.949903
GSE39582_GSM972277	0.0265056	0	0.0337987	0.0636506	0	0.181902	0.0353385	0.0588995	0.012242	0	0.0508823	0	0	0.196801	0.0811703	0.0612246	0	0.0184514	0	0.167734	0	0.0114004	0.024	0.193871	1.01322
GSE39582_GSM972278	0.0149334	0.0176664	0.0569809	0	0	0.170326	0.0988335	0.0690527	0.0248803	0	0.134882	0.0101813	0	0.128791	0.132251	0.0788716	0.03094	0	0.0230941	0	0	0.00831505	0.002	0.311297	0.956998
GSE39582_GSM972279	0.0589732	0	0.119314	0.0325575	0	0.0421926	0.0716887	0.0462753	0.00852899	0.00553512	0.0251951	0	0	0.234043	0.0449646	0.106266	0	0.00888804	0	0.131178	0.0127935	0.0516069	0	0.43798	0.898183
GSE39582_GSM972280	0.0121683	0	0.0311778	0.0570258	0	0.0526359	0.0271703	0.0404102	0.0360902	0	0.0195515	0	0	0.438233	0.0379756	0.0663077	0	0	0	0.132767	0	0.0484873	0	0.559349	0.828709
GSE39582_GSM972281	0.011673	0.0057991	0.08998	0.0638238	0	0.124235	0.17466	0.0190904	0	0.0503012	0.046136	0	0	0.225317	0.067078	0.0559617	0.00477768	0	0	0.0611659	0	0	0.002	0.307999	0.957886
GSE39582_GSM972282	0.0151877	0	0.0679702	0.071856	0	0.137391	0.00902372	0.0350214	0	0.0327573	0.0382133	0	0	0.301792	0.0426106	0.0572079	0	0.0165087	0	0.162979	0	0.0114803	0.007	0.244426	0.99541
GSE39582_GSM972283	0.00875188	0	0.0555117	0.270093	0	0	0.0861087	0.0441149	0.0178933	0	0.0842051	0	0	0.141629	0.14103	0.0672145	0.00565875	0.0123977	0	0.0653915	0	0	0	0.423968	0.906058
GSE39582_GSM972284	0.0439001	0.0335787	0.0295599	0.143152	0	0.143933	0.0680957	0.0512987	0.0292141	0	0.0604557	0	0.0470956	0.0971185	0.0478202	0.0928592	0.023003	0	0	0.0771977	0	0.0117183	0.136	0.104028	1.03989
GSE39582_GSM972285	0.0176844	0.00295536	0.0388959	0.0396578	0.0123088	0.18426	0	0	0	0	0.0724427	0	0	0.190718	0.017365	0.0380866	0.0187641	0.0170166	0	0.266032	0.0458534	0.0379597	0.141	0.101436	1.06595
GSE39582_GSM972286	0.0251581	0.0100619	0.0124331	0.0899388	0	0.267835	0.0286036	0.0633993	0	0	0.0364081	0	0	0.206449	0.104883	0.0684477	0.00493186	0	0	0.0814519	0	0	0.009	0.230742	0.99868
GSE39582_GSM972287	0.014246	0	0.00946221	0.0311691	0	0.053484	0	0.0175939	0	0	0	0.0430842	0.0114625	0.151668	0.0389901	0.0356816	0	0.056748	0	0.426166	0.0309653	0.0792789	0	0.505033	0.871047
GSE39582_GSM972288	0.0577701	0	0.0562315	0.182004	0	0.0423667	0	0.0155294	0.166565	0	0	0.0315446	0	0.163622	0.0373464	0.178432	0	0	0	0.0517824	0	0.0168056	0.039	0.1707	1.02079
GSE39582_GSM972289	0.0141078	0.0326824	0.118084	0.122694	0	0.201706	0.00554228	0.0521488	0.0558652	0	0.0468464	0	0	0.0695599	0.0202841	0.14384	0.00955772	0.0308992	0	0.0623848	0	0.0137982	0.023	0.194766	1.00901
GSE39582_GSM972290	0.0363873	0	0.0873967	0.0488065	0	0.0797199	0.0681045	0.0855491	0	0	0.0439011	0	0	0.226579	0.0844185	0.0709142	0.0165167	0.00695381	0	0.0893807	0.0289055	0.0264664	0	0.404092	0.914039
GSE39582_GSM972291	0.0233278	0	0.0544936	0.219542	0	0.11541	0	0.0470831	0	0	0	0	0.0197298	0.0665629	0.0414639	0.165232	0.0849258	0	0	0.0566015	0.105627	0	0.003	0.296201	0.959938
GSE39582_GSM972292	0.0222356	0	0.0145749	0.107027	0	0.121284	0.0388113	0.0541457	0.00750961	0	0.0992829	0	0	0.274269	0.026548	0.0165416	0	0.0279809	0	0.15611	0	0.0336784	0.001	0.322661	0.957195
GSE39582_GSM972294	0	0	0.0173596	0.388179	0	0	0.163427	0.0751698	0	0.00357439	0	0.06376	0	0.0253795	0.100375	0.0636976	0.026253	0.0227736	0	0.0270638	0.00755154	0.0154356	0	0.414156	0.914614
GSE39582_GSM972295	0.0455048	0.0255924	0.049604	0.268516	0	0.0622751	0	0.0357753	0.115817	0	0	0.0610211	0	0.11026	0.0134832	0.135647	0.0150716	0.0420795	0	0.0193524	0	0	0.071	0.146975	1.03765
GSE39582_GSM972297	0.0080855	0.00545112	0.0785917	0.0607265	0	0.0903636	0	0.0308806	0	0	0.0264385	0.00793338	0	0.126842	0.116604	0.157197	0	0	0	0.138322	0	0.152565	0	0.408846	0.913479
GSE39582_GSM972298	0.0277446	0.00891821	0.0727024	0.0528353	0	0.133909	0	0.0681501	0.0367059	0	0	0	0	0.241879	0.0958676	0.0969142	0.00531263	0	0	0.133478	0	0.0255837	0.003	0.28209	0.973663
GSE39582_GSM972299	0.0337634	0	0.0389638	0.21328	0	0.108339	0.0482665	0.023506	0.0365137	0	0.0286148	0.00544032	0	0.1218	0.164086	0.123422	0.0418284	0	0.0121753	0	0	0	0	0.36686	0.934292
GSE39582_GSM972301	0.0196863	0.0118415	0.114619	0.0802429	0	0.0901986	0.0308757	0.0294098	0.0210556	0.0192057	0.0061642	0	0	0.139545	0.0654075	0.170787	0.0771514	0.0176464	0.0175406	0.000697326	0.0628962	0.02503	0	0.40502	0.913501
GSE39582_GSM972302	0.0377818	0	0.0970073	0.137294	0	0.131027	0	0.0282338	0.0310633	0	0.0271605	0	0	0.095623	0.0317561	0.155682	0.137677	0	0.00887083	0.0808228	0	0	0.02	0.205588	0.99781
GSE39582_GSM972303	0	0.0344404	0.0378966	0.21634	0	0.0966647	0.143355	0.00484818	0	0	0.0981793	0	0	0.140002	0.0585405	0.0685286	0.000657098	0.0152358	0	0.0853115	0	0	0.448	0.0353166	1.07883
GSE39582_GSM972304	0.0429728	0.00478617	0.104767	0.109086	0	0.0876471	0.0365907	0.044253	0.0482953	0.00338608	0.00723872	0	0	0.270604	0.0620391	0.0293815	0.0110758	0	0	0.137878	0	0	0.011	0.228756	0.999043
GSE39582_GSM972305	0.066744	0	0.0327897	0.100026	0	0.0727978	0.0287882	0.00672012	0.0260504	0	0.0665796	0	0	0.225858	0.0171129	0.0942598	0.00133939	0.0552342	0	0.197328	0	0.00837154	0	0.387552	0.923756
GSE39582_GSM972306	0.00629518	0.0631413	0.0660917	0.0959361	0	0.0433824	0.0621649	0	0.034032	0	0.0644311	0	0	0.272968	0.0237581	0.13247	0	0.0279755	0	0.107354	0	0	0.075	0.140041	1.03509
GSE39582_GSM972307	0	0.0958159	0.0156904	0.249725	0	0.0985336	0.118999	0.0510439	0.0273352	0	0.0419374	0	0.0123732	0.0106321	0.0743619	0.0871027	0.0442439	0.0181849	0	0.0540211	0	0	0.105	0.121275	1.04303
GSE39582_GSM972308	0.065076	0	0.051074	0.228929	0	0.0157099	0.0786762	0.0686753	0.0102319	0	0.00246882	0.04033	0.00103092	0.089501	0.114711	0.151338	0.0541034	0	0	0.0151901	0	0.0129538	0	0.482444	0.876688
GSE39582_GSM972309	0	0.122467	0.0506898	0.196979	0	0	0.132548	0.0647554	0.0101853	0	0.0818517	0	0.0656463	0.0702774	0.0193047	0.000419431	0.0159819	0.0636405	0	0.0693276	0.0359256	0	0.293	0.0594352	1.05703
GSE39582_GSM972310	0.0237487	0.013254	0.0467616	0.0898865	0	0.224739	0.0449923	0.060665	0.0390558	0	0.0352052	0	0	0.186545	0.0618729	0.0802312	0.0014216	0	0	0.091622	0	0	0.004	0.276044	0.974128
GSE39582_GSM972311	0.0453715	0	0.0156632	0.0742098	0	0.133053	0	0.00663713	0.0560633	0	0	0.124252	0.0527929	0.0681823	0.0723352	0.162959	0.0272107	0	0.16127	0	0	0	0.63	0.0111366	1.0757
GSE39582_GSM972312	0.0121629	0.0353573	0.0176057	0.176798	0	0.0253998	0.116426	0	0.0379625	0	0.113856	0	0	0.158272	0.0279138	0.0622534	0.0290268	0	0	0.132762	0.0164557	0.0377489	0.03	0.186348	1.01257
GSE39582_GSM972313	0.0182232	0.000877322	0.00594858	0.173066	0	0.136247	0.109201	0.0343385	0.0468649	0	0.00932121	0.0673947	0	0.0814274	0.0894625	0.13231	0.0574104	0	0.0379064	0	0	0	0.169	0.0906688	1.05498
GSE39582_GSM972314	0.017479	0	0.00901378	0.288078	0	0	0.00704829	0.0947641	0.0286533	0	0	0.0817168	0.016818	0.116609	0.149173	0.130234	0.0486036	0	0.00444951	0	0.00736006	0	0	0.384487	0.928028
GSE39582_GSM972315	0.0192312	0	0.0832403	0.197601	0	0.186155	0.0421195	0.0139733	0.0292782	0	0.0340627	0.00954543	0	0.0563809	0.0478997	0.127824	0.0698193	0.0267275	0.0529841	0.00294687	0	0.000210707	0.099	0.1255	1.0335
GSE39582_GSM972316	0.0337769	0	0.0638089	0.0670812	0	0.179947	0	0.0242263	0.01106	0	0.00754985	0.0375696	0	0.193061	0.0672109	0.119512	0.0527186	0	0	0.0671816	0.0113554	0.0639414	0.007	0.253825	0.980938
GSE39582_GSM972317	0.0223183	0	0.00674292	0.196074	0	0	0	0.0574517	0.0314518	0	0.0364967	0.031169	0	0.128642	0.252165	0.0888187	0.044507	0	0	0.0698948	0.0342678	0	0	0.434697	0.905832
GSE39582_GSM972318	0.012317	0.00815489	0.15608	0.0687237	0	0.112033	0.0621677	0.0161083	0	0	0.0837312	0	0.0314095	0.0391065	0.0402956	0.123059	0.0123022	0	0	0.171812	0.00745801	0.0552407	0.003	0.286208	0.968638
GSE39582_GSM972319	0	0.0771894	0.0295326	0.203505	0	0.0470214	0.103522	0.0456933	0.01609	0	0.0135109	0	0	0.0422696	0.159011	0.0870386	0.0570676	0.0173325	0.091057	0	0	0.0101598	0.074	0.141787	1.02912
GSE39582_GSM972320	0.00392629	0	0.0903274	0.133459	0	0.129991	0.0744602	0.0224155	0.0310893	0	0	0.0203843	0	0.0600555	0.0338737	0.164928	0.11155	0.0312061	0.0692162	0.0137717	0.000235421	0.00911152	0.14	0.102046	1.0321
GSE39582_GSM972321	0.0626827	0.0315705	0.173829	0.0520182	0	0.0503401	0.0379625	0.0691438	0.0346078	0.00200746	0.0919483	0	0.03887	0.0523703	0.101797	0.124944	0.0360289	0	0.00400597	0.0322453	0.00362845	0	0	0.425136	0.904543
GSE39582_GSM972322	0.0772879	0	0.155485	0.0791128	0	0.213678	0.0337799	0.0358664	0.0491014	0	0.0378456	0	0	0.073272	0.13021	0.0408769	0.0543239	0	4.30102e-05	0.00636641	0	0.0127509	0	0.472824	0.880289
GSE39582_GSM972323	0	0.0652512	0.147371	0.096111	0	0.0991241	0.0243197	0.0161182	0.0386853	0	0.0558872	0	0	0.171013	0.0412722	0.151684	0.0472149	0	0	0.0459478	0	0	0	0.344379	0.942202
GSE39582_GSM972324	0.0553612	0	0	0.188962	0	0.0853677	0.0762207	0	0	0	0.0455923	0.0878214	0	0.15012	0.0516886	0.149028	0.049921	0	0.0599162	0	0	0	0.056	0.154899	1.02628
GSE39582_GSM972325	0.000157647	0.0160927	0.0414752	0.0787603	0	0.124241	0.0165071	0.0063247	0.0231598	0.0189858	0.0426045	0	0	0.256485	0.0308643	0.0387008	0.00749505	0.00966717	0	0.244835	0	0.0436432	0.02	0.208368	1.01822
GSE39582_GSM972326	0.0268564	0	0.0597213	0.0731598	0	0.336396	0	0	0.0762838	0	0.026507	0.0445332	0.0163974	0.109715	0.028995	0.108479	0.035644	0	0.0543845	0.00292775	0	0	0.074	0.143187	1.03263
GSE39582_GSM972327	0.0214506	0	0.058418	0.1511	0	0.151468	0.0170862	0.0303841	0.000762795	0	0.0196107	0	0	0.149332	0.100101	0.172324	0.0345603	0	0	0.0486132	0.0231179	0.0216711	0	0.447847	0.893561
GSE39582_GSM972328	0.0395756	0	0	0.090116	0	0.0745523	0.0680642	0.00244787	0.0181429	0	0.0777997	0	0	0.301912	0.0435095	0.0831296	0.0121397	0.00971916	0	0.154242	0.0246493	0	0.025	0.19305	1.01987
GSE39582_GSM972329	0.0144848	0	0.0848045	0.177062	0	0.0244501	0.0553902	0.0517107	0.0260437	0	0.0497134	0	0	0.0781284	0.103828	0.130318	0.113143	0	0	0.028762	0.0446139	0.0175477	0	0.349089	0.937601
GSE39582_GSM972330	0.00326905	0.0031208	0.0780512	0.0459195	0	0.103607	0.046098	0.0241506	0	0.0329539	0.0430467	0	0	0.209589	0.125742	0.0435949	0.0107945	0	0	0.214726	0	0.0153361	0	0.345873	0.947733
GSE39582_GSM972331	0.00974788	0	0.0643767	0.0581097	0	0.138048	0.0596012	0.041374	0	0	0.0482269	0	0	0.288883	0.025567	0.110704	0.00356506	0.0148205	0	0.126045	0	0.0109322	0.056	0.155835	1.03106
GSE39582_GSM972332	0.00733702	0.0563907	0.0175432	0.147142	0	0.0407354	0.0119728	0.0386842	0.0212706	0	0	0	0	0.17269	0.028679	0.14896	0.0121007	0.0272169	0	0.222712	0.00577655	0.0407882	0.01	0.230511	0.998978
GSE39582_GSM972333	0.0323245	0	0.0897826	0.00197828	0	0.208145	0.03994	0	0.0191453	0	0.0586163	0	0.00612272	0.213262	0.0430625	0.151661	0.0516422	0.0313412	0	0.0472621	0.00571341	0	0.002	0.298707	0.960768
GSE39582_GSM972334	0.00598704	0	0.0268599	0.156367	0	0.063052	0.139951	0.0498386	0	0.00504519	0.0650232	0	0	0.155591	0.150215	0.101156	0.0137476	0	0	0.0597593	0	0.00740757	0	0.468243	0.882837
GSE39582_GSM972335	0.0281469	0	0.182415	0.0867709	0	0.142084	0.0712782	0.016523	0	0	0.0523265	0	0.00372735	0	0.0491139	0.146328	0.0214067	0	0	0.181886	0	0.0179931	0.016	0.212846	1.00595
GSE39582_GSM972336	0	0.0294951	0.108643	0.0759744	0	0.0895158	0.0273193	0.0302755	0.0435111	0	0.0374737	0	0	0.146334	0.0307335	0.17852	0.0960675	0	0.016637	0.0549699	0.0174834	0.0170466	0.002	0.302814	0.957339
GSE39582_GSM972337	0.081676	0.0313658	0.0081194	0.278413	0	0	0.124173	0.0619082	0.0197916	0.0377261	0.0217766	0	0	0.0718054	0.133119	0.0824999	0.0149639	0	0.0161754	0.0164866	0	0	0	0.497004	0.867658
GSE39582_GSM972338	0.0499734	0	0.174976	0.176315	0	0.0272512	0.0682201	0.0327227	0.0463372	0	0	0.00553387	0.0315111	0.0710208	0.0743528	0.130743	0.0777678	0	0	0.0332752	0	0	0.074	0.143431	1.03042
GSE39582_GSM972339	0	0.0257006	0.118621	0.0374316	0	0.251858	0.0350862	0.0367142	0.0168496	0	0.0510667	0	0.00145779	0.0970393	0.105473	0.124296	0.0642966	0.0152667	0	0.0111867	0.00263642	0.00501967	0.037	0.175981	1.01424
GSE39582_GSM972340	0.0158564	0	0.0024432	0.047827	0	0.051177	0.0472812	0	0.0132521	0	0.103577	0	0	0.348005	0	0.0857529	0	0	0	0.254227	0.00135093	0.0292495	0	0.37827	0.941896
GSE39582_GSM972341	0.0365211	0	0.0234515	0.194913	0	0	0	0.0660419	0.0246553	0	0.0143465	0.0530667	0	0.282266	0.0708013	0.152714	0.0154075	0	0	0.0405211	0.0252943	0	0	0.345322	0.945175
GSE39582_GSM972342	0.0428466	0	0.0863476	0.0979293	0	0.0895464	0.0608986	0.0646326	0.0244614	0	0.00859724	0.00939173	0	0.341196	0.060594	0.0670789	0	0.0050701	0	0.0414096	0	0	0	0.333237	0.951117
GSE39582_GSM972343	0.0153041	0	0.031931	0.129375	0	0.189433	0.0435149	0.0489176	0.0137625	0	0.00381276	0.00830006	0.00955764	0.0178054	0.0928369	0.134607	0.228976	0	0	0.0318671	0	0	0.003	0.286514	0.96557
GSE39582_GSM972344	0	0.0385849	0.0254904	0.0569507	0	0.150299	0.0822957	0.0666741	0	0	0.0765298	0	0.0147522	0.204629	0.0266096	0.100131	0	0.0274009	0	0.129653	0	0	0.098	0.125884	1.03633
GSE39582_GSM972345	0.0060694	0.00157758	0.0160194	0.0916464	0	0.0556375	0.0121812	0.0511171	0.0371351	0	0.00258671	0.0043873	0	0.205898	0.166819	0.259421	0.0452818	0	0.033309	0	0	0.0109134	0	0.374103	0.9328
GSE39582_GSM972346	0.0264256	0.0360391	0.0305569	0.186374	0	0.218329	0.00239153	0.029153	0	0	0.129004	0	0.00802284	0.0663615	0.0268073	0.0546344	0.011031	0.0192624	0	0.0805304	0	0.0750765	0.149	0.0982961	1.05854
GSE39582_GSM972347	0.0253621	0.00234366	0.134198	0.25832	0	0	0.114668	0.0740015	0.011505	0	0.0115788	0	0	0.0733425	0.142546	0.12968	0.0148729	0	0	0.00758286	0	0	0.003	0.278648	0.976839
GSE39582_GSM972348	0	0.0199269	0.0750313	0.0744483	0	0.238183	0.170113	0.033377	0	0	0.0499208	0	0.0116496	0.0463732	0.0012723	0.0824669	0.031156	0.106184	0.050433	0	0.00694556	0.00252007	0.129	0.108268	1.03518
GSE39582_GSM972349	0	0.0121791	0.19043	0.184153	0	0	0.0169376	0.0343876	0	0	0	0	0	0.32198	0.080095	0.111771	0	0	0.0103867	0.0117547	0	0.0259252	0	0.519604	0.853756
GSE39582_GSM972350	0.00572797	0.0393263	0.181905	0.179442	0	0.225239	0	0	0.064611	0	0	0	0.0421728	0.0904723	0.0072314	0	0.0271025	0.010325	0	0.119847	0.00659858	0	0.177	0.0892894	1.07073
GSE39582_GSM972351	0.0428926	0	0.200804	0.0587535	0	0.148588	0	0.0294638	0.0496487	0	0.0233366	0	0	0.173633	0.046218	0.0524617	0.0238804	0	0	0.126001	0	0.0243195	0	0.329373	0.953806
GSE39582_GSM972352	0.00165556	0	0.105207	0.0579602	0	0.14786	0	0.0374507	0.0171697	0	0	0.0123008	0	0.122364	0.0658736	0.265652	0.0927986	0	0	0.037322	0.0138282	0.0225581	0	0.381728	0.924272
GSE39582_GSM972353	0.0135046	0.044801	0.074189	0.10358	0	0.0222513	0.060796	0.0891646	0	0	0.0296545	0.0560931	0	0.103707	0.204366	0.116336	0.0250372	0.00787543	0.0486438	0	0	0	0	0.45194	0.891503
GSE39582_GSM972354	0.0014589	0.0176592	0.0144114	0.268456	0	0	0.0998552	0.0837155	0.0347109	0	0.025682	0.0580339	0.01201	0.129099	0.155119	0	0.00960099	0.0428101	0	0.047378	0	0	0	0.336627	0.956285
GSE39582_GSM972355	0	0.0392169	0.0354191	0.154763	0	0.122218	0	0.0306132	0.0262666	0	0.0110661	0	0	0.0876792	0.140855	0.186173	0.0624554	0	0	0.0763931	0	0.0268813	0.026	0.191717	1.00997
GSE39582_GSM972356	0.0192073	0	0.109383	0.098168	0	0.162587	0.0571777	0.0553993	0.0175243	0	0.060338	0	0	0.157775	0.066778	0.0923255	0.022148	0	0	0.0811885	0	0	0.003	0.286315	0.967226
GSE39582_GSM972357	0	0.063635	0.129063	0.0889863	0	0.134174	0	0.0908873	0.012678	0.0345047	0	0.134891	0.0270842	0.0504026	0.0511081	0.130983	0.0379712	0	0	0	0.0136312	0	0.479	0.0313511	1.0881
GSE39582_GSM972358	0.0231696	0	0.105997	0.110477	0	0.187631	0.028907	0.0143351	0.0343414	0	0.0228924	0	0.01791	0.14337	0.077466	0.0508154	0.0785169	0.0270661	0	0.071715	0.00539085	0	0.002	0.313426	0.954193
GSE39582_GSM972359	0.0931923	0	0.0517028	0.0377062	0	0.273752	0.000927598	0.0375759	0.000454188	0.0182856	0.0182273	0	0.0298242	0	0.0599626	0.227509	0.0357985	0	0.0519612	0.042313	0.0177944	0.0030128	0	0.387092	0.921241
GSE39582_GSM972360	0.0166818	0	0.00578686	0.21525	0	0.0837698	0	0.0611018	0.0537307	0	0.0630005	0.00731891	0	0.0576011	0.200866	0.175214	0.0268208	0	0	0.032858	0	0	0	0.386379	0.929324
GSE39582_GSM972361	0	0.00121906	0.0316283	0.413911	0	0	0.163511	0.0144251	0.00507196	0.0282855	0.00352067	0	0.00743669	0.0328732	0.109525	0.129194	0.0413579	0	0.00997533	0	0	0.00806527	0	0.481727	0.875455
GSE39582_GSM972362	0.0214006	0	0.179581	0.1427	0	0.237174	0.0908862	0.0479215	0.00629903	0	0.0150209	0	0	0.0674783	0.048486	0.0578763	0.0247534	0.00162971	0.0168815	0.0419112	0	0	0	0.355083	0.94065
GSE39582_GSM972363	0.0157568	0.0130825	0.0188869	0.0759597	0	0.0561926	0.02091	0.0208688	0.0349018	0	0.125114	0	0	0.290462	0.0723738	0.0838011	0.00936692	0	0	0.138748	0	0.0235746	0	0.3418	0.948356
GSE39582_GSM972364	0.00615259	0.0104231	0.0276273	0.179802	0	0.189854	0	0	0.104898	0	0.0437613	0	0	0.169765	0.0277768	0.112023	0.000832068	0	0	0.127084	0	0	0.183	0.0866794	1.06465
GSE39582_GSM972365	0.0697845	0	0.0343016	0.0768105	0	0.102302	0.0236108	0.000653632	0.0112611	0	0.0139423	0	0	0.247931	0.0583135	0.104995	0.0396027	0.0153733	0	0.119877	0.0416582	0.039582	0	0.372857	0.929348
GSE39582_GSM972366	0.0197018	0.00944621	0.0456408	0.216713	0	0.24864	0	0.0385364	0.0255954	0	0	0	0	0.0394653	0.0425001	0.172683	0.0167543	0	0	0.0726248	0.0516993	0	0.141	0.101395	1.05279
GSE39582_GSM972367	0.0265006	0	0.0708863	0.121055	0	0.0600071	0	0.00945417	0.06294	0	0.00624163	0	0	0.352724	0.0771239	0.0916812	0.0418751	0	0	0.0795107	0	0	0	0.410682	0.913736
GSE39582_GSM972368	0.0292671	0	0.0512456	0.208249	0	0	0.0545176	0.0737654	0.0394519	0	0.0140768	0.053378	0	0.25512	0.0181991	0.0807063	0.0115671	0	0	0.110457	0	0	0.11	0.117441	1.0501
GSE39582_GSM972369	0.00842728	0	0.00659667	0.0609861	0	0.0711474	0.0564559	0.00789129	0	0	0.0192836	0.00526275	0	0.282769	0.0440437	0.0943804	0.0185175	0	0	0.209252	0	0.114987	0.007	0.251968	1.00177
GSE39582_GSM972370	0.0447557	0	0.12785	0.14335	0	0.125173	0.0706454	0.0110157	0.0549248	0	0.0317268	0	0	0.147029	0.0521204	0.0858621	0.0416054	0	0	0.0639408	0	0	0	0.346566	0.940489
GSE39582_GSM972371	0.0942742	0	0.00949765	0.134965	0	0.0948863	0.0109176	0.0603578	0	0	0.0624874	0	0	0.294357	0.0171613	0.0971818	0.0284374	0	0	0.072864	0.0226126	0	0.012	0.219744	1.00193
GSE39582_GSM972372	0.0248621	0	0.132861	0.100885	0	0.0536858	0.0477585	0.0469922	0.0223014	0	0.00302102	0.00895255	0.0317677	0.052886	0.0977104	0.167292	0.0319078	0	0	0.162171	0	0.0149453	0.006	0.25611	0.981538
GSE39582_GSM972373	0	0.0920196	0.0116626	0.190863	0	0.0717168	0.0687365	0.0593432	0.0136324	0	0.00602053	0.0154391	0	0.277029	0.0248881	0.0954791	0.0203576	0.00610559	0	0.0467074	0	0	0.372	0.0449609	1.07599
GSE39582_GSM972374	0.0478407	0.0035509	0.0462421	0.150841	0	0.0326638	0.0769306	0.113601	0.0383577	0	0.0318739	0.00961627	0.0169803	0.0991644	0.132303	0.0957282	0.0349483	0	0	0.0693571	0	0	0	0.369365	0.930441
GSE39582_GSM972375	0	0.0075313	0.0284098	0.122264	0	0.102654	0.0231043	0.0411276	0.0258945	0	0	0.0179621	0	0.090592	0.0810046	0.181523	0.145558	0	0	0.0431788	0.0121823	0.0770143	0.023	0.195932	1.00247
GSE39582_GSM972376	0.0209444	0	0	0.0220117	0	0.0925631	0.0176393	0.0345258	0.0412045	0	0.018372	0.0133842	0	0.566734	0.0825548	0.0704544	0	0	0.019612	0	0	0	0.007	0.246502	1.02935
GSE39582_GSM972377	0.0546371	0	0.0518628	0.0455486	0	0.0291026	0.0658006	0.0223484	0.032066	0	0.0545178	0	0	0.393186	0.0711414	0.100463	0.0121476	0	0	0.0671783	0	0	0	0.435541	0.901253
GSE39582_GSM972378	0.0209967	0	0.0918023	0.0366295	0	0	0.00504459	0.0109809	0.0254763	0	0.0513691	0	0	0.443151	0.00863045	0.00239494	0	0	0	0.259195	0	0.0443298	0	0.392908	0.940232
GSE39582_GSM972379	0	0.0526129	0.139545	0.155722	0	0.185089	0.0263992	0.026232	0.0591203	0	0.0276472	0	0	0.11796	0.0389544	0.105894	0	0.00117098	0	0.0636519	0	0	0.011	0.226412	0.998934
GSE39582_GSM972380	0.0340877	0.020277	0.101621	0.0916269	0	0.104645	0.0215527	0.0695783	0.0223671	0	0.068409	0	0.00538803	0.0888532	0.149927	0.075109	0.0206143	0	0	0.0947265	0	0.0312179	0	0.55419	0.838809
GSE39582_GSM972381	0	0.0630281	0.020276	0.0217555	0	0.0358064	0	0	0.0737426	0	0	0.0475555	0	0.526351	0.002905	0.162068	0	0	0	0.0336817	0	0.0128304	0	0.410994	0.929082
GSE39582_GSM972382	0.00355123	0.00215888	0.0186805	0.115688	0	0.0509795	0.0763225	0.0411728	0.0118	0	0.0214746	0	0	0.429003	0.0429643	0.0528944	0.047425	0.0023483	0	0.0825325	0	0.00100493	0	0.391564	0.92733
GSE39582_GSM972383	0.0339569	0	0.159937	0.149195	0	0.169266	0.00449138	0.00822342	0.0256936	0	0.00561863	0.0340514	0	0.140418	0.0263851	0.129437	0.0139541	0	0.0993723	0	0	0	0	0.336495	0.946101
GSE39582_GSM972384	0.00666394	0.0247574	0.0200842	0.0640044	0	0.00774692	0	0.038829	0	0	0.0522202	0	0	0.130615	0.00721575	0.070348	0.00622986	0.0687077	0	0.268492	0.116739	0.117347	0.007	0.242378	1.00281
GSE39582_GSM972385	0.020885	0.020829	0.0398168	0.123045	0	0.000545676	0.113505	0.0237073	0.0220172	0.0486755	0	0	0	0.281494	0.0540842	0.181756	0.00413177	0	0	0.0512976	0.00184844	0.0123618	0	0.603285	0.812371
GSE39582_GSM972386	0.0349594	0	0.12062	0.124753	0	0.106626	0.0901839	0.0245919	0.0141552	0	0.0317516	0	0	0.0918861	0.032285	0.112067	0.0395152	0	0	0.138391	0.0382143	0	0.004	0.273538	0.971194
GSE39582_GSM972387	0.01118	0	0.0955704	0.112083	0	0.141323	0.127245	0.008768	0	0	0.0369865	0	0	0.233619	0.0549986	0.08779	0.00631905	0.0205567	0	0.043396	0.00562372	0.0145414	0.15	0.0972996	1.04635
GSE39582_GSM972388	0.0521817	0	0	0.0558043	0	0.239933	0.0335691	0	0.0200304	0	0.17311	0	0	0.150117	0.090355	0.00800762	0.0453501	0	0	0.131541	0	0	0.199	0.0813233	1.06837
GSE39582_GSM972389	0.0214491	0	0.0276944	0.0182565	0	0.328371	0.11828	0.00520228	0.0171267	0	0.0524416	0	0	0.139389	0.120047	0.111229	0.025015	0	0	0.0154989	0	0	0.006	0.261063	0.980801
GSE39582_GSM972390	0.0533376	0	0.24258	0.248705	0	0	0.0392208	0.0177704	0.110835	0	0	0.0352161	0	0.080166	0.0424977	0.0757739	0.0150189	0	0.0378247	0.00105377	0	0	0	0.496018	0.867734
GSE39582_GSM972391	0.00475241	0.00664886	0.0105954	0.0808192	0	0.155276	0	0	0.0235707	0	0.0330005	0.0275111	0	0.215778	0.0491533	0.108507	0	0.00753279	0	0.243479	0	0.033376	0	0.338328	0.954043
GSE39582_GSM972392	0.0294238	0.00514029	0.0373373	0.124786	0	0.0150082	0.0234651	0.0682362	0.0533701	0	0.0353085	0	0	0.281375	0.0908941	0.139523	0.00988419	0.000560661	0	0.0856868	0	0	0.004	0.273148	0.978713
GSE39582_GSM972393	0.0303303	0	0.0801429	0.128541	0	0.0334316	0.0871779	0.0746931	0.0343568	0	0.0434076	0	0	0.316513	0.0279773	0.0335352	0	0.00605876	0	0.103834	0	0	0.008	0.232248	0.997562
GSE39582_GSM972394	0.0190941	0.0126497	0.0927195	0.118187	0	0.0856105	0	0.0335551	0.036937	0	0.0682987	0	0	0.137244	0.0568652	0.18189	0.041372	0	0	0.115577	0	0	0	0.378062	0.925883
GSE39582_GSM972395	0	0.0193251	0.0530805	0.0996538	0	0.100633	0.0629061	0.0405921	0	0.00692742	0.01109	0	0	0.121844	0.141258	0.129698	0.0914549	0	0.0440278	0	0.0679007	0.00960861	0	0.330849	0.945762
GSE39582_GSM972396	0	0.0455245	0.0231366	0.0456949	0	0.546759	0	0	0	0	0	0	0.0488635	0.039191	0.029234	0.0729144	0.0300087	0.037391	0	0.0812826	0	0	0.47	0.032361	1.09333
GSE39582_GSM972397	0.0574713	0	0.0920736	0.273907	0	0	0.132918	0.0349522	0	0	0.0483425	0	0.00957884	0.0835572	0.0993344	0.0455744	0.0246742	0.00558375	0.000108509	0.00908297	0.0685082	0.0143331	0.022	0.200212	1.00567
GSE39582_GSM972398	0	0.0303164	0.0650813	0.0524088	0	0.220961	0.107322	0.0406212	0	0	0.0563684	0	0	0.0437017	0.0776596	0.0559975	0.123158	0	0	0.0594567	0.01955	0.0473977	0.004	0.269497	0.969657
GSE39582_GSM972399	0	0.0605894	0.0422683	0.128003	0	0.15262	0	0	0.0528673	0	0.0588651	0	0	0.223195	0.0202063	0.0478409	0.0607917	0.0312432	0	0.121509	0	0	0.036	0.17774	1.01622
GSE39582_GSM972400	0	0.00396728	0.0772131	0.12194	0	0.184615	0	0.00645878	0.00182302	0	0.0136676	0.0187805	0.000658839	0.125258	0.0351669	0.144035	0.0478142	0.00773001	0	0.12088	0.0591601	0.0308312	0.087	0.133142	1.02911
GSE39582_GSM972401	0.0160245	0	0.102736	0.0403025	0	0.0685942	0	0.0149739	0.00314879	0	0	0.00399182	0.0592675	0.149443	0.0345416	0.0591166	0	0	0	0.201112	0.0399757	0.206772	0	0.60131	0.804075
GSE39582_GSM972402	0	0.0262918	0.055451	0.0987355	0	0.0574972	0.03629	0.0118194	0.0273355	0	0.0579141	0	0	0.278401	0.0370672	0.0742411	0.0133081	0.0109318	0	0.189525	0	0.0251917	0	0.327889	0.954887
GSE39582_GSM972403	0.0256095	0	0.0200735	0.0454336	0	0.113816	0.0047977	0.0149665	0.0258958	0	0.0558824	0	0	0.232071	0.0849809	0.0806433	0.0137799	0	0	0.208224	0	0.0738257	0	0.368548	0.935675
GSE39582_GSM972404	0.0117821	0.0106807	0.0691086	0.157419	0	0.0515375	0	0.0119905	0.0264937	0	0.0608415	0	0.0357696	0.0966997	0.0740563	0.0967706	0.0684678	0	0	0.174228	0.0541546	0	0.006	0.259334	0.978303
GSE39582_GSM972405	0	0.010791	0.0510581	0.0656294	0	0.103082	0.00613506	0.0130441	0	0	0.0292322	0	0	0.321676	0.0355553	0.122862	0.00450819	0	0	0.134111	0.0156878	0.0866278	0	0.375421	0.933138
GSE39582_GSM972406	0.00691591	0	0.0255837	0.0711525	0	0.11192	0.0581269	0.00815989	0.00437874	0	0.0687244	0	0	0.291967	0.0819003	0.119369	0.0029492	0.0122806	0	0.123275	0	0.0132968	0	0.458734	0.887865
GSE39582_GSM972407	0.0170076	0.0177444	0.0238043	0.0864226	0	0.0309327	0.0507805	0.0303741	0.0316998	0	0.0586181	0	0	0.366814	0.00825726	0.154479	0.0155114	0	0	0.107554	0	0	0.003	0.283949	0.981447
GSE39582_GSM972408	0	0.0160014	0.00585482	0.0048929	0.00338171	0.058998	0	0.00787329	0	0.0423534	0	0	0	0.231354	0.00382501	0.045971	0.0127781	0.0411673	0	0.29263	0.0317935	0.201126	0.002	0.307621	0.988006
GSE39582_GSM972409	0.015261	0.00216674	0.00887286	0.204942	0	0	0.127817	0.0404216	0.0254266	0	0.017967	0	0	0.171487	0.142446	0.157235	0.0494126	0	0.0365453	0	0	0	0	0.737464	0.737857
GSE39582_GSM972410	0.0119657	0.000901448	0.00806404	0.0747343	0	0.0200943	0.00623958	0.00874611	0.0340578	0	0.0317404	0	0	0.531859	0.0395014	0.0688826	0.0312772	0	0	0.131936	0	0	0	0.543339	0.840887
GSE39582_GSM972411	0.0203458	0	0.0734911	0.0384872	0	0.221976	0.141942	0.0666027	0	0	0.0756766	0	0	0.132791	0.0218428	0.0970426	0.00478717	0.0335383	0	0.0470199	0.0244568	0	0.123	0.109969	1.0373
GSE39582_GSM972412	0.0352516	0	0.142929	0.190812	0	0.190784	0	0.0448695	0.01517	0	0	0	0	0.0850294	0.0855651	0.126863	0.00543643	0	0.0153846	0.0116668	0.0502373	0	0.003	0.294882	0.967425
GSE39582_GSM972413	0	0.0133057	0.0254366	0.0395403	0	0.0443833	0	0.0466657	0.00699452	0.0135645	0	0.00124249	0	0.46651	0.0412457	0.183998	0.00177331	0	0	0.110574	0	0.0047663	0	0.589225	0.807795
GSE39582_GSM972414	0	0.010922	0.125648	0.11933	0	0.153826	0.0401444	0.0718441	0	0	0.00528249	0.00383853	0.00402993	0.0824585	0.0537862	0.0777862	0.056347	0.0101442	0	0.107537	0.0716959	0.00537985	0.096	0.126611	1.03093
GSE39582_GSM972415	0.0230085	0.014636	0.190452	0.0859705	0	0.175295	0.0972392	0.0376194	0.0323453	0	0.067723	0	0	0.0691171	0	0.0440106	0	0.0709769	0	0.0916062	0	0	0.117	0.112505	1.05288
GSE39582_GSM972416	0	0.0521809	0.0578684	0.0873494	0	0.0433183	0	0	0.0329167	0	0	0	0	0.47457	0.0199318	0.0568735	0	0	0	0.174991	0	0	0	0.593255	0.805131
GSE39582_GSM972417	0	0.0116973	7.45113e-05	0.0317917	0	0.0642219	0	0.0049538	0.0163166	0	0.00134654	0	0	0.710771	0.0256458	0.112001	0.0117182	0	0.00946166	0	0	0	0	0.768203	0.643492
GSE39582_GSM972418	0.0324954	0.000119004	0.0407586	0.105832	0	0	0.0753232	0.0494561	0.0210942	0	0.0488933	0	0	0.366699	0.0836906	0.103936	0.0266351	0	0	0.0450671	0	0	0.006	0.259854	0.989408
GSE39582_GSM972419	0	0.016356	0.037028	0.0866583	0	0.162157	0	0.0152939	0.0386246	0	0	0.00644471	0.0342196	0.189552	0.0213194	0.0990956	0.0746708	0.0397774	0	0.155008	0	0.0237948	0.003	0.290216	0.966248
GSE39582_GSM972420	0.0312032	0	0.135578	0.276251	0	0	0.08703	0.0717705	0.035199	0.0302828	0	0	0	0.0181378	0.0585855	0.122809	0.0136299	0.0719501	0	0.0236196	0	0.0239536	0	0.381196	0.925982
GSE39582_GSM972421	0.00873229	0	0	0.0414706	0	0.0772897	0.0506425	0.0508598	0.00415772	0	0.0289363	0	0	0.3056	0.0699808	0.18063	0.0100891	0	0	0.146248	0	0.0253635	0.003	0.292544	0.977029
GSE39582_GSM972422	0.00315038	0.00529949	0.0409363	0.195685	0	0	0.0164784	0.0585854	0.0154605	0	0	0.0339602	0.0155307	0.244095	0.112916	0.20642	0.00813473	0	0	0.0267088	0	0.0166387	0	0.588855	0.816681
GSE39582_GSM972423	0.0336912	0.0174082	0.031967	0.121682	0	0.120911	0.00574393	0.0483756	0.123941	0	0.0961096	0	0.0182286	0.143369	0.0482042	0.0214659	0.036628	0.0174122	0	0.114862	0	0	0.041	0.167687	1.02278
GSE39582_GSM972424	0.0481986	0	0	0.174143	0	0.0641107	0.114902	0	0.029862	0	0.106866	0	0	0.240388	0.00883468	0.110132	0	0	0	0.102564	0	0	0.157	0.0943456	1.05898
GSE39582_GSM972425	0	0	0.0247854	0.0362684	0	0.101352	0	0	0.0321114	0	0.0443594	0	0	0.497127	0.0284508	0.0163252	0	0	0	0.15574	0	0.0634796	0	0.472723	0.886746
GSE39582_GSM972426	0.0527055	0	0.0918156	0.260991	0	0	0.00735707	0.0508315	0.081394	0	0.0173901	0	0.00314611	0.120321	0.0651743	0.134161	0.00922352	0	0.0147244	0.0799882	0	0.0107764	0	0.414697	0.909243
GSE39582_GSM972427	0.0182056	0	0.0881005	0.1522	0	0.0979083	0.0321292	0.00410077	0.0237644	0	0.0828642	0	0	0.267901	0.0350234	0.0953966	0.00929516	0	0	0.0798476	0	0.0132633	0.294	0.0589862	1.07084
GSE39582_GSM972428	0.0226879	0	0.0279262	0.127001	0	0.0443149	0.0541682	0.0280102	0.0205709	0	0.0776022	0	0	0.215085	0.0269449	0.0717261	0.0130098	0	0	0.215747	0.0121689	0.0430361	0.003	0.284654	0.97564
GSE39582_GSM972429	0.0365592	0	0.11666	0.215117	0	0.0776237	0	0.0706383	0.0956626	0	0.0229772	0	0	0.00892994	0.0798177	0.0777034	0.0566538	0	0	0.121984	0.00947779	0.0101958	0	0.33747	0.947675
GSE39582_GSM972430	0.0647508	0	0.0394094	0.0876901	0	0.119105	0.0548714	0.0333079	0.00488692	0	0.072553	0	0	0.116144	0.0426211	0.0635402	0.0092936	0.0535665	0	0.178113	0.00961497	0.0505317	0.202	0.0794088	1.05436
GSE39582_GSM972431	0.0415068	0	0.019999	0.0790439	0	0.268272	0.0841631	0.0600458	0	0.0196484	0.0372125	0	0	0.0304441	0.0298822	0.0848393	0.0753478	0.0329712	0	0.0773366	0.0592869	0	0.002	0.298038	0.960829
GSE39582_GSM972432	0	0.0694965	0.0215183	0.189664	0	0.0282006	0.00956923	0.0478648	0	0	0	0.0375245	0	0.0108506	0.0576832	0.270867	0.120432	0	0.0302798	0.0491391	0.0408588	0.0160507	0.075	0.139646	1.02139
GSE39582_GSM972433	0.0131091	0.0369529	0.0578287	0.106723	0	0.104326	0.0208678	0.0243761	0.0124986	0	0.0577937	0	0.0132297	0.141512	0.0160515	0.13276	0.0311741	0.0214274	0	0.154074	0.0230064	0.0322895	0	0.398148	0.916613
GSE39582_GSM972434	0	0.0386545	0.20314	0.0824826	0	0.187099	0.100286	0	0	0	0.0489851	0	0.00296367	0.00415764	0.0442285	0.118893	0.0736731	0.00579316	0.0567346	0	0.0157488	0.0171599	0.006	0.257252	0.981527
GSE39582_GSM972435	0	0.0705098	0.155834	0.121902	0	0.11361	0.0828601	0.0046826	0.0136692	0	0.0648976	0	0.0185375	0.0700826	0	0.13504	0.0278754	0.042761	0	0.071463	0	0.00627472	0.005	0.265718	0.976022
GSE39582_GSM972436	0.0182461	0.0157655	0	0.0596256	0	0.0135843	0	0	0.0420007	0	0.0744735	0	0	0.418316	0.00514121	0.194097	0.0311301	0	0	0.100699	0	0.0269205	0	0.419594	0.916552
GSE39582_GSM972437	0.0273596	0	0.0878517	0.128165	0	0.0567542	0	0	0.0190508	0	0.0345519	0	0	0.293262	0.0686581	0.16037	0.0147137	0	0	0.0889431	0	0.0203196	0	0.347785	0.944363
GSE39582_GSM972438	0.0186851	0	0.0122647	0.079154	0	0.114921	0.0146746	0.0181363	0.000311631	0	0	0.0289347	0.0486127	0.266934	0.103199	0.0895341	0	0	0	0.0699191	0	0.134719	0	0.462738	0.885858
GSE39582_GSM972439	0.0288474	0	0.149565	0.158734	0	0.105625	0.13372	0.0125632	0	0	0.0763634	0.00276251	0.0352511	0	0.036691	0.167332	0.0201707	0	0.0723741	0	0	0	0.075	0.14054	1.02633
GSE39582_GSM972440	0.0141059	0	0.0679108	0.0555985	0	0.149801	0.0198528	0.044576	0	0	0	0.00574853	0	0.129283	0.14523	0.108482	0.00487073	0	0	0.216781	0	0.0377594	0.003	0.289601	0.974964
GSE39582_GSM972441	0.017012	0.0102334	0.0437875	0.127734	0	0.208537	0.0654469	0	0.0133454	0.00433729	0.0155536	0	0	0.112513	0.0356766	0.149769	0.0650155	0.0277782	0	0.044131	0.0482839	0.0108461	0	0.48108	0.879964
GSE39582_GSM972442	0.132091	0	0.00476354	0.236398	0	0.0848998	0.0664267	0.0305423	0.0288249	0	0.0535816	0	0	0.0760074	0.159879	0.0753142	0.0321645	0	0.0160964	0.00301139	0	0	0	0.551802	0.837019
GSE39582_GSM972443	0.0179222	0.00477432	0.0225586	0.160173	0	0	0.0390442	0.0598569	0.0227947	0	0	0.06864	0	0.352949	0.0500664	0.0899926	0.010639	0	0	0.100589	0	0	0.012	0.219719	1.01277
GSE39582_GSM972444	0.0190541	0	0.0975537	0.0706792	0	0.039094	0.021288	0.0213772	0	0.0341042	0.0670358	0	0	0.315928	0.144575	0.0342748	0	0.00247309	0	0.113331	0	0.019233	0	0.523951	0.851262
GSE39582_GSM972445	0.0229485	0	0.000499544	0.261591	0	0	0.149807	0.0591275	0.0253639	0	0.0582507	0	0.0137844	0.0466941	0.147045	0.0460248	0.0230654	0.0124742	0	0.126355	0.00653684	0.000432177	0	0.3799	0.929913
GSE39582_GSM972447	0.0341908	0	0.05611	0.086137	0	0.176002	0.0218919	0	0.00255107	0	0.0355934	0	0	0.162162	0.0290641	0.107192	0.0255694	0.0206196	0	0.140165	0.0850157	0.0177362	0.002	0.309201	0.956043
GSE39582_GSM972449	0.0292139	0.0288516	0.05763	0.113013	0	0.214963	0	0.0258928	0.0465577	0	0.00477272	0	0.0190469	0.020439	0.0168908	0.227702	0.0612543	0.0147318	0	0.119041	0	0	0.007	0.246733	0.982256
GSE39582_GSM972450	0.00617618	0	0.0593689	0.0833348	0	0.285052	0.0386609	0.0371179	0.0267894	0	0.0760122	0	0	0.108869	0.0518018	0.0880917	0.0533637	0.00715618	0	0.0707275	0	0.00747783	0.057	0.153582	1.02551
GSE39582_GSM972451	0	0.0495212	0.0449876	0.0669842	0	0.118317	0.150222	0.0047732	0	0	0.0973402	0	0.00456298	0.138458	0.0576784	0.0846349	0.0596234	0	0	0.110149	0	0.012748	0.113	0.114413	1.03379
GSE39582_GSM972452	0.0301834	0	0.0400422	0.240026	0	0	0.149284	0.0526457	0	0	0.0774961	0	0	0.167136	0.11077	0.0957141	0.0217481	0	0.00668551	0.0082683	0	0	0	0.391884	0.92046
GSE39582_GSM972453	0.0166298	0.0194903	0.0112143	0.00908913	0	0.191093	0	0.0182899	0.0182214	0	0.0845069	0	0	0.270006	0.0269609	0.08262	0.0324955	0	0	0.219383	0	0	0.038	0.173153	1.03348
GSE39582_GSM972454	0.0401419	0	0.128103	0.147436	0	0.109762	0.122064	0.0529191	0	0	0.0217065	0	0	0.131112	0.0985511	0.075096	0.0290456	0	0	0.0440638	0	0	0	0.424234	0.904711
GSE39582_GSM972455	6.0133e-05	0	0.0130605	0.0574782	0	0.0651337	0.00165233	0.0136712	0	0	0.0362548	0	0.0691086	0.246067	0.0925757	0.0469601	0	0.00297756	0	0.22636	0	0.12864	0	0.606292	0.798674
GSE39582_GSM972456	0.0217728	0	0.14383	0.150076	0	0.115752	0.0112312	0.0102781	0.0243622	0	0.0527845	0	0	0.083806	0.0773394	0.203539	0.0297829	0	0	0.0485319	0	0.0269145	0.02	0.204066	1.00305
GSE39582_GSM972457	0.0376096	0	0.128589	0.191387	0	0.248009	0	0.0191061	0.0215152	0	0.0224715	0.0143598	0.0291381	0.0679644	0.0473766	0.0720619	0.0443323	0	0	0.0560789	0	0	0.037	0.175747	1.02283
GSE39582_GSM972458	0.0241391	0	0.0115999	0.183167	0	0.0710029	0.110393	0.0552544	0.017737	0	0.0586814	0.00552092	0	0.12938	0.0936	0.0766157	0.018136	0	0	0.124079	0	0.0206935	0	0.341162	0.944645
GSE39582_GSM972459	0.138102	0	0.152607	0.0897148	0	0.143271	0.0585335	0	0	0	0.0475746	0	0	0.101483	0.106906	0.0910551	0	0	0.0333919	0	0	0.0373606	0.006	0.257181	0.986055
GSE39582_GSM972460	0	0.0668464	0.062466	0.176595	0	0.113817	0.0584478	0.0452399	0.0238928	0	0.000217316	0.00478832	0	0.0759616	0.0953293	0.128048	0.0709871	0.0347325	0.0317167	0	0	0.0109141	0.002	0.300858	0.958855
GSE39582_GSM972461	0	0.0166484	0.0278498	0.24352	0	0.0695297	0	0.0579122	0.0178637	0	0.0287221	0	0	0.146728	0.151828	0.0701254	0.0408459	0	0	0.109663	0.0187631	0	0.025	0.192792	1.01852
GSE39582_GSM972462	0.0343249	0	0.0459081	0.32163	0	0	0.110341	0.0168574	0.0193576	0	0.063435	0.00626165	0.018068	0.18318	0.077821	0.0412717	0.0301682	0.0212139	0	0.0101611	0	0	0.006	0.256998	0.985204
GSE39582_GSM972463	0.0146832	0	0.163046	0.171527	0	0.201383	0	0.0473232	0.0520305	0	0.000205634	0	0.00111426	0.0865404	0.0186994	0.0988665	0.00873723	0.0244298	0.0258917	0.0381205	0.047402	0	0.032	0.182659	1.01914
GSE39582_GSM972464	0.228008	0	0	0.0789635	0	0.00145857	0.0973505	0.0716974	0.0256583	0.00300015	0.0477566	0	0	0.057788	0.0324361	0.127409	0.0676363	0	0	0.101304	0.0527607	0.00677357	0.003	0.292847	0.961853
GSE39582_GSM972465	0	0.0418411	0.0201632	0.0825305	0	0.156421	0	0	0.0144731	0	0.0270648	0	0	0.389597	0.0349798	0.0604177	0	0	0	0.156833	0	0.0156792	0.004	0.270615	0.991979
GSE39582_GSM972466	0.00368289	0.0197078	0.0223722	0.210205	0	0.0829177	0.0163431	0.0658694	0.01533	0	0.0727884	0	0	0.0614048	0.0614588	0.0637692	0	0.063975	0	0.166887	0	0.0732885	0.025	0.192997	1.01472
GSE39582_GSM972467	0.0072053	0.0192501	0.0996136	0.174384	0	0	0.0593907	0.0428435	0.0196948	0	0.00115951	0	0	0.161485	0.136372	0.138441	0.0515168	0	0.0736463	0	0	0.0149974	0.073	0.144797	1.02644
GSE39582_GSM972468	0.0246809	0.000835343	0.0313383	0.0471496	0	0.0917893	0.0747299	0.0682604	0.00759954	0	0.0589102	0	0	0.221404	0.138924	0.0683671	0.034385	0	0	0.0726511	0.0459342	0.0130419	0.025	0.193006	1.01068
GSE39582_GSM972469	0	0.0532221	0.100749	0.101168	0	0.101702	0	0.0304887	0.0419795	0	0.0623729	0	0.027086	0.113009	0.0534633	0.0612267	0.0836586	0	0	0.165208	0.00466642	0	0	0.36985	0.929553
GSE39582_GSM972470	0	0.0172916	0.0296997	0.167692	0	0	0.0902727	0.0470363	0.000627243	0.0790589	0	0.0302693	0.0140185	0.0994691	0.10321	0.22926	0.00169777	0	0	0.038421	0	0.0519762	0	0.344309	0.942032
GSE39582_GSM972472	0.00608017	0	0.0303432	0.00672885	0	0.10934	0	0	0.0266055	0	0.0410793	0	0	0.166439	0.0200218	0.124047	0	0	0	0.359462	0.0040895	0.105763	0	0.362931	0.952882
GSE39582_GSM972473	0	0.00582296	0.0674714	0.145301	0	0.154555	0.122841	0.0136116	0	0	0.0381404	0	0.00455335	0.0583842	0.0357009	0.0749	0.0264967	0.0794297	0	0.125942	0.00870325	0.0381466	0.005	0.2662	0.973684
GSE39582_GSM972474	0.0386732	0	0.0533768	0.121811	0	0.0328679	0.024223	0.11362	0.0437544	0	0.0341371	0	0	0.118831	0.108287	0.0981187	0.014274	0.054144	0	0.0493533	0.0850929	0.00943573	0.002	0.315398	0.953507
GSE39582_GSM972475	0.0251057	0	0.0525442	0.0962821	0	0.246997	0	0	0.0407732	0	0	0.0220878	0	0.302449	0.027909	0.103262	0.00850842	0	0	0.0740815	0	0	0.015	0.213426	1.00918
GSE39582_GSM972476	0	0.0394404	0.0133698	0.0885539	0	0.0514612	0	0.0593011	0.0292178	0	0.0156674	0	0.0169501	0.220299	0.0850663	0.0880276	0.0792787	0	0	0.0868009	0.0891221	0.0374442	0	0.330398	0.947898
GSE39582_GSM972477	0	0.219347	0.0581783	0.313791	0	0	0	0.0588552	0.0512564	0	0	0.000496453	0.0243346	0	0.0831379	0.05866	0.0305093	0.00459711	0	0.0781108	0.0187254	0	0.045	0.16285	1.03371
GSE39582_GSM972478	0.0213887	0.0154582	0.16503	0.0774878	0	0.118544	0	0.075912	0.0302016	0	0	0.0106187	0	0.096522	0.0434928	0.167313	0.0133422	0.0540907	0	0.0942002	0.0163978	0	0.003	0.294734	0.964852
GSE39582_GSM972479	0.000798965	0	0.0372217	0.0184322	0	0.00974427	0	0.0245195	0.0124999	0.00735436	0	0.00510905	0	0.337573	0.0209339	0.257122	0.00100093	0	0	0.198146	0	0.0695442	0	0.684526	0.737313
GSE39582_GSM972480	0	0.01747	0.105008	0.279029	0	0.144076	0.0341181	0.0370443	0.0328081	0	0.0312221	0	0	0.00923653	0.0862732	0.0981326	0.0436182	0.0155313	0.0238527	0.0339695	0	0.00861041	0.02	0.207467	1.01004
GSE39582_GSM972481	0.0378633	0	0.197518	0.112458	0	0.0730759	0.0462216	0.0418197	0.0225819	0	0.0573265	0	0	0.0602461	0.0579976	0.121088	0.0340685	0	0	0.0973841	0.040351	0	0	0.401383	0.916155
GSE39582_GSM972482	0.000626653	0.0418067	0.0178714	0.0771772	0	0.161305	0	0	0.0172447	0	0.0578218	0	0	0.179664	0.0358764	0.228175	0.0148114	0	0	0.165416	0	0.00220441	0.006	0.257829	0.984593
GSE39582_GSM972483	0.0193432	0	0.0384276	0.143099	0.0146989	0.0859241	0.0296742	0	0.0171534	0	0	0.0350502	0.00951491	0.196977	0.0822186	0.181446	0.106249	0.00165283	0.0385708	0	0	0	0.132	0.106193	1.0426
GSE39582_GSM972484	0.0154147	0	0.00474426	0.150465	0	0.0295235	0	0.0597843	0.0194786	0	0.0360989	0.0211914	0	0.268294	0.183958	0.0965491	0.0427829	0	0	0.0536363	0.0180788	0	0	0.384519	0.929967
GSE39582_GSM972485	0.044216	0	0.0444038	0.0732056	0	0.0996717	0.0945484	0.0727942	0.035249	0	0.0582908	0	0	0.24016	0.0437199	0.0919605	0	0.0733574	0	0.0284225	0	0	0.004	0.276069	0.971725
GSE39582_GSM972486	0.0104513	0	0.0431887	0.00358756	0	0.0717056	0.0279641	0.0418663	0.017555	0	0.0260856	0	0	0.530589	0.0508983	0.0362835	0.0018274	0	0	0.122838	0	0.0151596	0	0.631386	0.776822
GSE39582_GSM972487	0.0287998	0.0125717	0.11134	0.0875138	0	0.185011	0	0.0152389	0.0313093	0	0.0682648	0	0	0.11398	0.00196017	0.100921	0.0459387	0.0114714	0	0.185681	0	0	0.101	0.124508	1.04105
GSE39582_GSM972488	0	0.00240754	0.228082	0.0695827	0	0.249414	0.0322192	0	0.0316235	0	0.0614153	0	0	0.153736	0.02563	0.0921296	0.00140419	0.00262897	0	0.049726	0	0	0	0.437215	0.899778
GSE39582_GSM972489	0.0274428	0	0.114322	0.137238	0	0.196236	0.0166572	0.0222825	0.016098	0.00792992	0.0357864	0	0	0.0975943	0.0488692	0.133619	0.0173697	0	0	0.115027	0	0.0135274	0.002	0.303708	0.960121
GSE39582_GSM972490	0.0431099	0	0.0520615	0.0331211	0	0.0937614	0.0905787	0.0556975	0.00195954	0	0.0717471	0	0	0.276821	0.0226241	0.0885858	0	0.0095104	0	0.127047	0	0.0333756	0.012	0.219647	1.00018
GSE39582_GSM972491	0.00960011	0.0336842	0.0169433	0.121701	0	0.00776861	0.0324663	0.0514456	0.00856674	0	0.0391473	0	0	0.294439	0.0736436	0.0844049	0.0176176	0	0	0.18808	0	0.0204923	0.003	0.282175	0.980058
GSE39582_GSM972492	0.0371789	0	0.0220481	0.165479	0	0.0280818	0.0606728	0.041923	0.00436231	0	0.098309	0.0680969	0	0.0815212	0.0746925	0.237544	0.041253	0	0	0.00977968	0	0.0290582	0.002	0.312877	0.957974
GSE39582_GSM972493	0.046257	0	0.0517132	0.144519	0	0.12291	0	0.0885198	0.0374869	0	0.0142599	0	0	0.187819	0.132765	0.0749576	0.0564058	0	0	0.0338916	0.00849513	0	0.029	0.189647	1.01435
GSE39582_GSM972494	0.028067	0.00206268	0.0217031	0.2011	0	0.0616831	0.0289949	0.076818	0.0868947	0.0091118	0.0174842	0	0	0.144611	0.191833	0.0503625	0.0538538	0	0	0.0254201	0	0	0	0.469289	0.882595
GSE39582_GSM972495	0	0.0337055	0.0337987	0.155012	0	0.101508	0.122041	0	0	0	0.0277465	0.0152464	0.0178555	0.0747297	0.126356	0.0910335	0.187745	0	0.00670815	0.00651439	0	0	0.008	0.23471	0.986939
GSE39582_GSM972496	0.0725913	0.000770191	0.0533119	0.190863	0	0.183983	0.0854012	0.0624049	0.0156377	0.000990706	0.0463138	0	0	0.0341393	0.0632772	0.0616898	0.00533094	0.0364853	0	0.0709189	0.0153408	0.000549882	0.011	0.225516	0.999584
GSE39582_GSM972497	0.0198749	0.0250231	0.0872278	0.0548057	0	0.0889375	0.0622772	0.0351143	0	0	0.08953	0	0	0.243347	0.0513441	0.077759	0.0726586	0	0	0.0921005	0	0	0	0.378408	0.92611
GSE39582_GSM972498	0	0	0.0234824	0.0134138	0	0.360938	0	0	0.018864	0	0.120626	0	0	0.140034	0.0430356	0.0349222	0.145427	0.0482809	0.00114124	0.0193333	0	0.0305023	0.261	0.0663431	1.06297
GSE39582_GSM972499	0.0531881	0	0.0800163	0.0805228	0	0	0.100832	0.0589547	0	0.0377967	0	0.0519477	0	0.0487697	0.116598	0.0134419	0	0.148118	0	0.108376	0	0.101438	0	0.383431	0.927125
GSE39582_GSM972501	0.0239127	0	0.089763	0.204918	0	0	0.0405734	0.0701505	0.0433283	0	0.0373323	0	0	0.229311	0.0412169	0.0756097	0.0166894	0	0	0.114932	0	0.0122629	0	0.408111	0.91268
GSE39582_GSM972502	0	0.0247638	0.0825163	0.10756	0	0.195762	0	0	0.0868248	0	0.0451331	0	0	0.0853409	0.0356349	0.172639	0.0792274	0	0	0.0765122	0	0.00808508	0.149	0.0980576	1.04269
GSE39582_GSM972503	0.17736	0	0.0715484	0.203394	0	0.0327285	0.0264439	0.0813543	0.0575723	0	0.00555349	0	0	0.0921517	0.0230281	0.124462	0.0182431	0.0180699	0.00265083	0.0465368	0.00455654	0.014346	0	0.46396	0.885264
GSE39582_GSM972504	0.0360484	0.0248022	0.0268694	0.137218	0	0	0.0305033	0.0433646	0.0503031	0	0.0381513	0	0	0.314631	0.0451276	0.122202	0.0156655	0	0	0.115114	0	0	0	0.456051	0.889255
GSE39582_GSM972505	0.0224404	0.0104692	0.0968543	0.161957	0	0	0.049476	0.0496428	0.0536854	0	0.0603481	0	0	0.303004	0.0165163	0.0303225	0.00343003	0.0432625	0	0.0985915	0	0	0	0.380252	0.927187
GSE39582_GSM972506	0.0295366	0.0119791	0.0810587	0.221724	0	0.0276138	0.062411	0.024585	0.0190228	0	0.0133745	0	0	0.0982964	0.0507063	0.152198	0.047211	0	0	0.141815	0	0.0184684	0	0.493379	0.872369
GSE39582_GSM972507	0.0589492	0.00635839	0.101832	0.120764	0	0.00365794	0.00955226	0.0965137	0.0300622	0.0383802	0	0.0576618	0	0.0412626	0.153788	0.206057	0.0269063	0.0147284	0.0335265	0	0	0	0	0.372533	0.930609
GSE39582_GSM972508	0.0134319	0	0.0835046	0.196673	0	0.0528407	0.132415	0.0823989	0.0130517	0.00396385	0.0491047	0	0	0.0807814	0.109287	0.101763	0	0.026038	0	0.0432922	0.0114551	0	0.007	0.245192	0.987488
GSE39582_GSM972509	0.0226212	0.0059577	0.0424707	0.0930307	0	0.160072	0.0870358	0.0217207	0.0240144	0	0.0744221	0	0.0220909	0.131405	0.0596494	0.0238793	0.0551955	0.00979796	0	0.120559	0.0460773	0	0.071	0.14839	1.02201
GSE39582_GSM972510	0.0300898	0.00411977	0.175998	0.131824	0	0.267568	0	0.0263291	0.027998	0	0.0201453	0	0.0279129	0	0.0381486	0.140871	0.0336784	0	0	0.0544596	0.0208564	0	0.004	0.269306	0.981075
GSE39582_GSM972511	0.0180763	0	0.0501556	0.110548	0	0.0777377	0.0396273	0.0146781	0	0	0.0104586	0	0	0.173668	0.130421	0.150194	0.106856	0	0	0.0550144	0.0354446	0.0271199	0.005	0.26688	0.976621
GSE39582_GSM972512	0.0816102	0	0.126464	0.0899963	0	0.10751	0.00663823	0.0991378	0.00997381	0	0.0240299	0.00541192	0	0.200343	0.0147465	0.0985402	0.0223055	0.0314863	0	0.0743029	0	0.00750338	0.025	0.191986	1.01093
GSE39582_GSM972513	0.015538	0	0.0194383	0.130129	0	0.190155	0.0339447	0.0624417	0	0	0.0368108	0	0	0.173778	0.0539399	0.16658	0.0100651	0.0259735	0	0.0608822	0	0.0203237	0.147	0.0988908	1.04899
GSE39582_GSM972514	0	0.0616866	0.0259868	0.126677	0	0.162723	0.115695	0.0429706	0	0	0.0245731	0.0228749	0.0199601	0.0891049	0.0676048	0.114012	0.0879308	0	0	0.0381994	0	0	0.058	0.153116	1.01816
GSE39582_GSM972515	0.0226725	0	0.0882989	0.120157	0	0.275283	0.0628367	0.00622371	0.0107707	0	0	0.0182368	0	0.0657651	0.0523855	0.129586	0.00900255	0.0719776	0	0.0533585	0	0.0134449	0.366	0.045697	1.0681
GSE39582_GSM972516	0.0547534	0	0	0.272792	0	0.00213822	0.108868	0.00412078	0.0777983	0	0.0547611	0	0.0429923	0.107178	0.0960636	0.0314714	0.0628331	0	0	0.0593532	0.0248764	0	0.105	0.121685	1.03927
GSE39582_GSM972517	0.0289235	0.0241354	0.0736909	0.0821405	0	0.0877964	0.0400992	0.0637897	0.0140247	0	0.00532885	0.0220103	0	0.212347	0.11155	0.126197	0.0481449	0	0	0.0427888	0.0170331	0	0.006	0.256456	0.981137
GSE39582_GSM972518	0.0166375	0.0314495	0.0950253	0.12652	0	0	0	0.0644879	0.0506018	0.0121615	0	0.00208126	0	0.194775	0.0695007	0.140147	0.0480607	0	0	0.074233	0	0.0743195	0	0.409098	0.911804
GSE39582_GSM972519	0	0.00036154	0.0639007	0.123141	0	0.140424	0.0105029	0.0175194	0.0122609	0	0.0815471	0	0	0.15718	0.0204997	0.0755658	0	0.0249737	0	0.20365	0.0340553	0.0344178	0.003	0.278546	0.975381
GSE39582_GSM972520	0	0.0299047	0.0951019	0.091402	0	0.119523	0.050029	0.0585784	0	0.0361864	0	0	0	0.110587	0.103801	0.115257	0.0222268	0.0123953	0.00910497	0.0289883	0.0654927	0.0514217	0.003	0.279339	0.967585
GSE39582_GSM972521	0.0159973	0	0.00992645	0.200043	0	0.0477693	0.0843135	0.0616612	0.00296843	0	0.0206432	0	0	0.215038	0.12327	0.168384	0.0122505	0	0.00208284	0.0295973	0	0.00605452	0	0.410036	0.912341
GSE39582_GSM972522	0	0.0192083	0.0803578	0.140522	0	0.112448	0.0202602	0.0396319	0.0496276	0	0.0667177	0	0	0.202589	0.0648362	0.105975	0.0386768	0.00728299	0	0.0499865	0	0.0018792	0	0.399873	0.916196
GSE17536_GSM437093	0	0.0452398	0.061188	0.22825	0	0.0460103	0.0748464	0.0561047	0.0319932	0	0.0250122	0	0	0.163806	0.106274	0.111428	0.0143033	0.0216483	0.0138961	0	0	0	0	0.386373	0.922837
GSE17536_GSM437094	0.0674701	0	0.174742	0.123585	0	0.248552	0	0.0414953	0.0480983	0	0.0220099	0	0	0.0898351	0.0220926	0.0643327	0.045482	0	0	0.0523044	0	0	0	0.35655	0.941425
GSE17536_GSM437095	0.032905	0	0.201175	0.120347	0	0.220331	0.0851298	0	0.00209584	0	0.0933262	0	0	0.0451234	0.00873178	0.0271618	0.0419164	0.0141473	0	0.0449971	0	0.0626127	0.189	0.0850797	1.06863
GSE17536_GSM437096	0.0363075	0	0.0744923	0.123632	0	0.193962	0.00520375	0.140563	0	0	0.0346279	0	0.0374518	0.1546	0.056569	0.0599537	0	0.0345005	0	0.0481355	0	0	0.255	0.0685467	1.06386
GSE17536_GSM437097	0.0211029	0	0.0508009	0.121132	0	0.140766	0.0257228	0.0543597	0.0196864	0	0	0.0493615	0	0.247958	0.0436456	0.114991	0.00599904	0.00183489	0	0.102639	0	0	0.074	0.141236	1.03703
GSE17536_GSM437098	0	0.0733221	0.106467	0.239387	0	0.0214758	0.0593003	0.0624182	0.00263831	0	0	0.0389256	0	0.11788	0.125979	0.0712966	0.0200695	0	0.0608407	0	0	0	0	0.413134	0.910275
GSE17536_GSM437099	0	0.0284892	0.224768	0.204901	0	0.289128	0.0328573	0.0238976	0.0120148	0	0	0	0	0.0113757	0.0437083	0.0592978	0.0167863	0.00631888	0	0.038913	0	0.00754451	0	0.418929	0.914285
GSE17536_GSM437100	0.0217548	0	0.0959701	0.0792683	0	0.225677	0.129358	0.0135061	0	0	0.077316	0	0	0.0874583	0.0381678	0.112322	0.0127273	0.0375774	0	0.0467876	0	0.02211	0.004	0.275695	0.969605
GSE17536_GSM437101	0	0.0157658	0.0410596	0.208487	0	0.113809	0.0936121	0.0406183	0.0331125	0	0.0622694	0	0.0202343	0.0904256	0.0318943	0.0568803	0.0486906	0	0	0.143141	0	0	0.227	0.0746777	1.06161
GSE17536_GSM437102	0	0.0143238	0.0779393	0.0302693	0	0.150616	0.00468939	0.00321474	0	0	0.023937	0	0.00965502	0.196866	0.0115947	0.289127	0	0.0343865	0	0.0965797	0	0.056801	0	0.476687	0.878757
GSE17536_GSM437103	0.0171218	0.00394993	0.0681177	0.170871	0	0.0628431	0.138083	0.0558961	0	0	0.0395138	0	0	0.172871	0.102739	0.102324	0.0171972	0	0	0.0483728	9.9689e-05	0	0.006	0.260225	0.978677
GSE17536_GSM437104	0.0661923	0	0	0.352485	0	0.104625	0	0.134961	0.0589567	0	0.0379395	0	0.0262523	0.0132185	0.0380459	0.00816304	0	0.0406294	0	0.115716	0.00281449	0	0.152	0.0962322	1.08915
GSE17536_GSM437105	0.145354	0	0.095743	0.117573	0	0.197027	0.00485204	0.038407	0.0150629	0	0.0275394	0	0.00817147	0.0921793	0.127584	0.0861715	0.00528867	0	0	0.0390466	0	0	0	0.401256	0.91722
GSE17536_GSM437106	0.0178859	0.0177481	0.0923539	0.114863	0	0.155881	0.152306	0.0614575	0.0120293	0	0.0788185	0	0	0.0425886	0.0485582	0.0814068	0.0554516	0	0	0.0513336	0	0.0173171	0.006	0.260336	0.977445
GSE17536_GSM437107	0.00575537	0.031018	0.129681	0.060913	0	0.129995	0	0.0373671	0.0582135	0	0.038375	0	0.0135731	0.0556826	0.135573	0.149744	0.0242438	0	0	0.129865	0	0	0.007	0.253923	0.984865
GSE17536_GSM437108	0	0	0.0609524	0.0746395	0	0.263226	0.00439259	0.0802622	0.0293262	0	0.0770118	0	0	0.089145	0.0926615	0.0529176	0.0417612	0	0	0.100932	0	0.0327725	0.019	0.209546	1.00477
GSE17536_GSM437109	0.00139187	0.00755637	0.0499349	0.122761	0	0.0840622	0.0587512	0.0400558	0.047293	0	0.0082552	0.000439079	0	0.0766626	0.207819	0.130229	0.0996391	0.0120313	0.040487	0	0.00424802	0.00838305	0	0.425779	0.904708
GSE17536_GSM437110	0.0631734	0	0.0904072	0.126291	0	0.183583	0.0902985	0.0373785	0.0632844	0	0.046116	0	0.0164382	0.105049	0.0835203	0.0162332	0.0411188	0	0	0.0371092	0	0	0	0.393421	0.919633
GSE17536_GSM437111	0.0319414	0	0.0160134	0.0806521	0	0.00614922	0	0.035641	0.0336422	0	0	0.0257002	0	0.265214	0.0596422	0.147955	0.00460345	0.0698726	0	0.209657	0	0.0133166	0.002	0.310074	0.969789
GSE17536_GSM437112	0.0404686	0	0.0200557	0.0809567	0	0.0972215	0.0360551	0.132343	0	0	0.00955913	0.00210532	0.0140384	0.0661501	0.166574	0	0.0288373	0	0	0.22129	0.0551861	0.0291587	0.008	0.232278	1.00521
GSE17536_GSM437113	0	0.0175228	0.00684181	0.0796816	0	0.0557966	0.0878471	0.0170558	0.0113435	0	0.00911398	0	0	0.534642	0.0200197	0.129129	0.00392382	0	0.0224106	0.00467183	0	0	0	0.519268	0.856872
GSE17536_GSM437114	0.0286165	0	0.121782	0.0900369	0	0.206536	0.0103825	0.0208674	0.0431642	0	0.0682634	0	0	0.0819272	0.0943478	0.0751847	0.0312801	0	0	0.127611	0	0	0.004	0.273712	0.97551
GSE17536_GSM437115	0.0545224	0	0.149458	0.221327	0	0.0590598	0.146472	0	0.0199457	0	0.0385613	0	0	0.0789263	0	0.120166	0.0615394	0.0235006	0	0.0152125	0	0.0113086	0.007	0.241951	0.987662
GSE17536_GSM437116	0.0343254	0	0.0869828	0.169823	0	0	0.124705	0.0727448	0.0144446	0.0392102	0.00352672	0	0	0.165772	0.115201	0.110385	0.0228259	0	0	0.0212448	0.0188097	0	0	0.484944	0.875707
GSE17536_GSM437117	0.0228262	0	0	0.115349	0	0.0868017	0.0513304	0.0701723	0	0	0.0512683	0	0	0.339743	0.0911295	0.0918888	0.016899	0	0	0.0625925	0	0	0.004	0.269962	0.984967
GSE17536_GSM437118	0.0066628	0	0.0107262	0.132748	0	0	0.126463	0.0669521	0	0	0.0837555	0	0	0.0685323	0.301665	0.057191	0.0105212	0.0447156	0	0.0147281	0	0.0753396	0	0.66356	0.751891
GSE17536_GSM437119	0.0136385	0	0	0.047992	0	0.11303	0	0.033445	0.0471689	0	0	0.00812214	0	0.473174	0.0230542	0.162519	0	0	0.0525411	0.0253152	0	0	0	0.400893	0.928518
GSE17536_GSM437120	0.012798	0	0.137707	0.0750488	0	0.165967	0.104752	0.0166223	0	0	0.0561304	0	0.0150343	0.0779958	0.0165404	0.111335	0.0122978	0.0202058	0	0.119421	0.0581451	0	0.004	0.273914	0.970502
GSE17536_GSM437121	0.0506362	0	0.0758799	0.0938983	0	0.00793811	0.0570605	0.0834511	0.0268679	0.0460881	0.0198474	0	0	0.182984	0.114444	0.175229	0.021148	0.00493307	0	0.0395939	0	0	0	0.372125	0.929107
GSE17536_GSM437122	0.0110409	0	0.0697623	0.121504	0	0.185887	0.00411668	0.0361777	0.0411063	0	0	0	0.0126058	0.21873	0.0626835	0.106444	0.0147017	0.0363502	0	0.0788897	0	0	0.269	0.0649826	1.0647
GSE17536_GSM437123	0.0405126	0	0.0505231	0.105536	0	0.190901	0.026401	0.061967	0	0	0.0433	0	0.00383945	0.078525	0.0639271	0.164582	0.0222333	0.0277596	0	0.0879476	0.0320453	0	0.003	0.293192	0.961952
GSE17536_GSM437124	0	0.0615467	0.00884688	0.136212	0	0.0179835	0	0.12622	0.0524174	0	0.0139083	0.0140062	0	0.209745	0.1347	0.128808	0.0324144	0.0301143	0	0.00608957	0	0.0269885	0.271	0.0641762	1.07226
GSE17536_GSM437125	0.000122475	0	0.0549647	0.0342087	0	0.115847	0	0.017425	0.033936	0	0	0.00554039	0	0.181117	0.0302599	0.0866608	0.0551895	0.00317254	0	0.198697	0.0988597	0.0839989	0.002	0.309089	0.961535
GSE17536_GSM437126	0.00551069	0	0.014926	0.309321	0	0.035355	0.118366	0.0510339	0.00265801	0	0.092502	0.0303412	0.000577286	0.0638134	0.132439	0.0583318	0.0210077	0.0287981	0	0.0155108	0	0.0195084	0	0.486403	0.873238
GSE17536_GSM437127	0.0152187	0.0756852	0.0407577	0.0802976	0	0.162333	0.0339225	0.0429155	0.0545002	0	0.0232803	0	0	0.173359	0.0382942	0.0779834	0.0513955	0.0230357	0	0.100129	0	0.00689241	0.072	0.145985	1.0237
GSE17536_GSM437128	0.0232136	0	0.097108	0.18076	0	0.164824	0.0397206	0.0664788	0.0378803	0	0	0	0.0135825	0.164708	0.0492295	0.095666	0.0293449	0.0138231	0	0.0236606	0	0	0.062	0.152235	1.02836
GSE17536_GSM437129	0	0.0627141	0.131655	0.245629	0	0.0816179	0.054254	0.0201622	0.0152951	0	0.0348513	0	0.0057421	0.0378074	0.115358	0.109587	0.0284517	0.00352317	0	0.0533514	0	0	0.014	0.216397	1.00422
GSE17536_GSM437130	0	0.0591835	0.00608064	0.0840808	0	0.107972	0.0463211	0.0553237	0.0468086	0	0.0577918	0	0	0.1489	0.106092	0.115796	0.0385691	0	0	0.102453	0.00908898	0.0155396	0.008	0.239827	0.987122
GSE17536_GSM437131	0.0264227	0.0290219	0.141527	0.185037	0	0.15103	0.0383996	0.0279657	0.0363248	0	0.00255263	0	0	0.0235134	0.0791425	0.148009	0.0181773	0	0.0519978	0.0329647	0	0.00791372	0.018	0.211591	1.00219
GSE17536_GSM437132	0.0148834	0.0545258	0.029438	0.183194	0	0.0926423	0.014035	0	0.0601188	0	0.0547992	0	0	0.146025	0.0747943	0.0936541	0.0417892	0	0	0.1401	0	0	0.327	0.0531288	1.06787
GSE17536_GSM437133	0	0.0388406	0.0513851	0.157471	0	0.0338509	0.116195	0.0461683	0	0.0113262	0.038698	0.0188235	0	0.0667212	0.196847	0.140716	0.0206937	0.0587821	0	0.00348042	0	0	0	0.581702	0.81839
GSE17536_GSM437134	0	0.0746747	0.0518649	0.178191	0	0.0417011	0.00145669	0.0342627	0.00483465	0	0.0348575	0.00738247	0	0.178034	0.0992781	0.0981729	0.0385745	0	0	0.0686329	0	0.0880821	0.177	0.0893789	1.05198
GSE17536_GSM437135	0	0.0113611	0.0389646	0.0833441	0	0.136989	0.00970271	0	0	0	0.0637702	0	0	0.36318	0.0351246	0.07769	0.0200395	0.00678142	0	0.144381	0	0.00867211	0	0.548179	0.837253
GSE17536_GSM437136	0.0222594	0.00767831	0.0266529	0.124938	0	0.0565149	0.0901427	0.0792015	0.0286494	0	0.0310054	0	0	0.314356	0.0241117	0.110094	0.0209193	0.0392599	0.0183025	0.00591337	0	0	0.031	0.184575	1.01675
GSE17536_GSM437137	0.00734276	0.0210145	0.00113763	0.152688	0	0	0.0698761	0.0349701	0.0444192	0	0.0459196	0	0	0.244194	0.0656963	0.164465	0.0114645	0.0391311	0	0.0976802	0	0	0.003	0.290537	0.969364
GSE17536_GSM437138	0.00914365	0	0.0808242	0.0186396	0	0.243858	0	0	0.0296847	0	0.156872	0	0	0.162516	0.00695763	0.070728	0	0.0255604	0	0.116752	0	0.0784641	0.231	0.0737567	1.06182
GSE17536_GSM437139	0.00403437	0	0.00407307	0.101619	0	0.170006	0.055422	0	0.0155881	0	0.0415184	0	0	0.335394	0.0528527	0.194282	0	0	0	0.0149343	0	0.0102759	0	0.337844	0.952883
GSE17536_GSM437140	0.0288785	0	0.139189	0.180472	0	0.0757461	0.00865402	0.106124	0.0404645	0	0.0284858	0	0.0102635	0.0792332	0.0795245	0.00664278	0.0320413	0	0	0.159869	0.0244111	0	0.03	0.185523	1.0201
GSE17536_GSM437141	0.000117281	0.00153664	0.0269169	0.213288	0	0.145321	0.0784001	0.088663	0.0168764	0	0.0223916	0	0	0.092667	0.156832	0.113994	0.026819	0	0	0.0161764	0	0	0	0.379851	0.929553
GSE17536_GSM437142	0	0.110314	0.0336303	0.0698802	0	0.0347206	0.0562957	0.0566374	0	0	0.0534963	0	0.00491609	0.0729144	0.0919106	0.086062	0.00444512	0.0246075	0	0.168355	0	0.131814	0.003	0.283924	0.969903
GSE17536_GSM437143	0.0218748	0	0.0599841	0.224021	0	0.0461939	0.115072	0.0615188	0.0316125	0	0.0624469	0	0	0.0332375	0.13324	0.0905777	0.035206	0	0	0.0555658	0	0.0294485	0	0.360098	0.936163
GSE17536_GSM437144	0	0.022588	0.107987	0.0494561	0	0.0660542	0.0379295	0.0679548	0.0384851	0	0.0462653	0	0	0.279811	0.054828	0.130748	0	0	0	0.0965426	0	0.00135	0.002	0.305621	0.962535
GSE17536_GSM437145	0.0321666	0	0.0972705	0.152801	0	0.0357742	0.070087	0.0933278	0	0.0306392	0	0	0	0.150937	0.135566	0.096685	0.0139119	0	0.00848373	0.0362392	0	0.0461107	0	0.384258	0.923747
GSE17536_GSM437146	0.0326181	0.00901978	0.0846661	0.0844866	0	0.162647	0.0521031	0.0572664	0	0.154318	0	0	0	0.112482	0.0598485	0.0385233	0.0216498	0.022331	0	0.10804	0	0	0	0.337782	0.946048
GSE17536_GSM437147	0.0218893	0	0.106156	0.0692321	0	0.232129	0.00974398	0.0514025	0	0	0.00762146	0.112598	0.0134676	0.0270626	0.0928753	0.141934	0.0626626	0	0	0.0512254	0	0	0	0.39845	0.917537
GSE17536_GSM437148	0.0255784	0	0.0231605	0.174862	0	0	0.168067	0.0533286	0	0	0.150093	0	0	0.0693781	0.0870159	0.0571476	0.0579827	0	0	0.0929295	0.0125342	0.027923	0.011	0.224936	0.997102
GSE17536_GSM437149	0.0293416	0	0.0675824	0.0984773	0	0.10518	0	0.0398922	0.0217684	0	0.0118951	0	0	0.302055	0.0639229	0.0661175	0.00855798	0	0	0.175265	0	0.00994528	0.003	0.278473	0.980395
GSE17536_GSM437150	0.0114658	0.0124113	0.0313051	0.251818	0	0	0	0.040011	0.0501857	0	0.00791331	0	0	0.171648	0.00274477	0.0731723	0.0229847	0.021205	0	0.222956	0	0.0801779	0.003	0.288894	0.973842
GSE17536_GSM437151	0.0272919	0.0230587	0.11998	0.0712174	0	0.14672	0.0318688	0.0634009	0.0370386	0	0.0485629	0	0	0.130534	0.0215868	0.109489	0.0159978	0	0	0.153254	0	0	0.075	0.139869	1.03241
GSE17536_GSM437152	0.0151071	0	0.0131685	0.237039	0	0.0202483	0.0604517	0.0654121	0.0417429	0	0.0385853	0.0228171	0	0.117998	0.100922	0.150999	0.0679191	0	0	0.032853	0	0.0147367	0	0.430826	0.901567
GSE17536_GSM437153	0.0879074	0	0.0372493	0.315932	0	0	0.0139368	0.024892	0.124724	0	0.0832546	0	0	0.0273509	0	0	0.0591235	0.0559212	0	0.165834	0	0.00387392	0.126	0.109495	1.06339
GSE17536_GSM437154	0.0384435	0.0155029	0.10181	0.202075	0	0.155929	0.0445946	0.029573	0.0478329	0	0.00257667	0	0.0220088	0.073255	0.0368605	0.0826941	0.0447055	0	0	0.102139	0	0	0.002	0.299831	0.962342
GSE17536_GSM437155	0.0910649	0	0.0538928	0.0942776	0	0.138618	0.0865331	0.0253915	0.0274408	0	0.0542207	0	0	0.124461	0.0896046	0.125855	0.0412193	0	0	0.0308652	0	0.0165551	0	0.558433	0.842564
GSE17536_GSM437156	0	0.0349217	0.0129966	0.17704	0	0.0498878	0.109908	0.0316402	0	0	0.150637	0	0	0.0241305	0.177139	0.104716	0.0459302	0.00437286	0.0316663	0	0	0.0450136	0	0.424849	0.905954
GSE17536_GSM437157	0.0301206	0	0.0269263	0.0512648	0	0.0734702	0.0116835	0.0535903	0.00505019	0	0.0348476	0	0	0.54611	0.0471745	0.0989962	0.00425854	0	0	0.0132815	0	0.00322562	0	0.637389	0.772393
GSE17536_GSM437158	0	0.00652756	0.0351868	0.0509367	0	0.328816	0	0	0.0125413	0	0.0948624	0	0.00689255	0.0515565	0.009903	0.126421	0.103664	0.00598079	0	0.163755	0.00295568	0	0.139	0.103447	1.04815
GSE17536_GSM437159	0.0505817	0	0.0711566	0.0892291	0	0.0637844	0.0328563	0.0829597	0.0112501	0	0.026552	0	0	0.251369	0.0947871	0.0784198	0.0276215	0	0	0.0933867	0.00348954	0.0225567	0.005	0.265591	0.978611
GSE17536_GSM437160	0	0.0520063	0.0293961	0.119251	0	0.200275	0	0.0504045	0.01757	0.0140953	0	0	0	0.152076	0.0854348	0.0330112	0.0219057	0.0191405	0	0.143685	0	0.0617479	0.086	0.13454	1.03693
GSE17536_GSM437161	0.0171351	0.0067052	0.0484085	0	0	0.10628	0.0102754	0.0774942	0.0137734	0.00803347	0.011088	0	0	0.143348	0.157783	0.0648946	0.0625831	0	0	0.150685	0.0865001	0.0350135	0	0.473654	0.880108
GSE17536_GSM437162	0.0309996	0.0269326	0.102074	0.121339	0	0.128207	0.0534968	0.0679184	0	0	0.0121205	0	0	0.0607077	0.0703996	0.172668	0.0124188	0.00821281	0	0.119286	0.0132196	0	0.001	0.320204	0.9513
GSE17536_GSM437163	0.032239	0.0030363	0.0413916	0.152191	0	0	0.0807731	0.0414543	0.0194371	0	0.0231886	0	0	0.150525	0.00940767	0.205969	0.0846202	0.0429683	0.0400783	0.044305	0.0121307	0.0162853	0	0.39553	0.917843
GSE17536_GSM437164	0	0.0457002	0.0373772	0.183389	0	0.104306	0.0298171	0.0504604	0.0305158	0	0.0193771	0.0103043	0	0.235142	0.0842664	0.084047	0.0578971	0	0.0144997	0.0129011	0	0	0.023	0.196159	1.0093
GSE17536_GSM437165	0.0290649	0.0465232	0.0991165	0.262311	0	0.0144114	0.175347	0.0464398	0	0	0.0107636	0.0102357	0	0.0189716	0.0643788	0.105503	0.0508097	0.00950647	0.0566176	0	0	0	0.056	0.155496	1.02106
GSE17536_GSM437166	0.0342333	0	0.132387	0.0839467	0	0.0681503	0.0685063	0.0217299	0	0	0.0123884	0	0.0584004	0.0801606	0.0593905	0.0704048	0.0359484	0	0	0.162646	0.0473249	0.0643824	0	0.407099	0.912561
GSE17536_GSM437167	0.0342324	0	0.0304989	0.197403	0	0	0.0491845	0.0298971	0.0344202	0.0407436	0.00752392	0	0	0.120414	0.117757	0.127741	0.0530675	0	0	0.0463131	0.0282633	0.0825403	0.034	0.179881	1.01245
GSE17536_GSM437168	0	0.0204279	0.0203576	0.264044	0	0	0.0188749	0.0591754	0.0446075	0	0.026207	0	0.0215755	0.207932	0.0744823	0.097094	0.0221136	0.0129627	0	0.0899641	0	0.0201812	0.151	0.0968367	1.05342
GSE17536_GSM437169	0.0202244	0.0192132	0	0.12806	0	0.0738238	0.0626391	0.0132068	0.056171	0	0.0723889	0	0	0.329047	0.00397169	0.0955472	0	0.0302072	0	0.082148	0	0.0133518	0.019	0.210683	1.01101
GSE17536_GSM437170	0.00230648	0.0183225	0.044197	0.084914	0	0.173877	0	0	0.091356	0	0.00730763	0.00210813	0.0130839	0.301576	0.0173923	0.104805	0.0334067	0	0.0101389	0.0580027	0.0369762	0.000229806	0.046	0.161313	1.02866
GSE17536_GSM437171	0.0215873	0	0.0211976	0.07152	0	0.121659	0	0.0721916	0.0480544	0	0	0.0638001	0	0.108266	0.141316	0.151565	0.0680321	0	0	0.110811	0	0	0	0.478896	0.877397
GSE17536_GSM437172	0.0453398	0	0.0381938	0.120201	0	0.0640953	0.103461	0.0533343	0.0151017	0	0.0055565	0	0	0.0893606	0.0312828	0.136209	0.104095	0.0119182	0	0.100894	0.0625264	0.0184304	0.06	0.152397	1.01338
GSE17536_GSM437173	0	0.0529391	0.0420695	0.0620429	0	0.111712	0	0.0384948	0.049341	0	0	0.016275	0.0130595	0	0.0398014	0.129068	0.254792	0.00308229	0	0.177746	0	0.00957666	0.007	0.246185	0.982503
GSE17536_GSM437174	0	0.0947789	0.0417385	0.117149	0	0.051121	0.0385959	0.00710927	0.0550701	0	0.0355557	0	0	0.210531	0.0836606	0.158151	0.0473869	0	0	0.0463517	0.00925809	0.00354196	0.065	0.151267	1.02389
GSE17536_GSM437175	0.0220107	0	0.0231176	0.207869	0	0	0.0518403	0.0676108	0.0319421	0	0.0470428	0	0	0.06884	0.104154	0.125091	0.0514404	0	0	0.111833	0	0.0872088	0	0.495705	0.87049
GSE17536_GSM437176	0.1516	0.0027762	0	0.0258073	0.0121945	0.172873	0.00354246	0	0	0	0.057833	0	0	0.160014	0.102925	0.00654907	0	0.0172965	0	0.222161	0	0.0644298	0.002	0.304601	0.967376
GSE17536_GSM437177	0.0431467	0.0412859	0.0448195	0.189672	0	0.121676	0.0757742	0.0581455	0	0	0.0743431	0	0.0509654	0.0906534	0.0247828	0.0371989	0.0483636	0.0247747	0	0.0743984	0	0	0.038	0.173886	1.01374
GSE17536_GSM437178	0.00320007	0.0112326	0.0444349	0.17706	0	0.0099607	0.0642791	0.0868183	0.020565	0	0.0115465	0	0	0.133147	0.112972	0.12502	0.0853851	0	0	0.100723	0.00618346	0.00747292	0.008	0.236667	0.987965
GSE17536_GSM437179	0	0.0709396	0.00819041	0.187209	0	0.0459035	0.0650555	0.0345626	0.022674	0	0	0.0215542	0	0.189365	0.077573	0.119501	0.0570901	0.0320326	0	0.0599797	0	0.00836936	0.015	0.21524	0.997568
GSE17536_GSM437180	0	0	0.0159688	0.0229704	0	0.187467	0	0	0	0	0.0625176	0	0.0127703	0.3134	0.0114399	0.0712211	0.00411692	0.0324728	0	0.220628	0	0.0450279	0	0.350548	0.949788
GSE17536_GSM437181	0.0166954	0.0111318	0.0529938	0.0830215	0	0.121479	0	0.0383026	0.00048894	0.008553	0.00517391	0	0	0.221629	0.0340684	0.0874228	0.0323067	0.0246183	0	0.242998	0	0.0191164	0	0.405236	0.9164
GSE17536_GSM437182	0.00892192	0	0.0326603	0.235182	0	0.0146865	0.0432415	0.0722898	0.0147202	0	0.00867681	0.0118684	0	0.104094	0.194945	0.195161	0.0436601	0	0	0.00511658	0.0135362	0.00124016	0.002	0.313748	0.963285
GSE17536_GSM437183	0.0057036	0	0.0705411	0.18581	0	0.120192	0.145534	0.0267857	0.00849759	0	0.052753	0	0	0.122753	0.0597439	0.0903264	0.0695672	0.0205424	0	0.00416794	0.00837538	0.00870627	0.014	0.215377	0.995834
GSE17536_GSM437184	0	0.0822689	0.0323851	0.169833	0	0.00956985	0.123956	0.102095	0	0	0.0055855	0	0.000329117	0.0114355	0.179553	0.063413	0.0288991	0.0411016	0	0.101392	0.00687062	0.0413121	0	0.444146	0.89545
GSE17536_GSM437185	0.032598	0.0292347	0.0893909	0.245356	0	0.0182893	0.0587858	0	0.0257233	0	0.0620895	0	0	0.108874	0	0.182688	0.0390224	0.0217628	0	0.0719896	0	0.0141954	0.006	0.254795	0.979746
GSE17536_GSM437186	0.0272776	0	0.0138807	0.154084	0	0.0706255	0.0843617	0	0.0265453	0	0.0782566	0	0	0.19496	0.0958636	0.164145	0.0145655	0	0	0.075435	0	0	0.074	0.143184	1.03257
GSE17536_GSM437187	0.0226628	0	0.0893092	0.0809958	0	0.103579	0.00395381	0.0302824	0	0	0.0181695	0	0	0.0641915	0.0489282	0.0553154	0.0171929	0	0	0.308435	0.105687	0.0512979	0	0.382977	0.929909
GSE17536_GSM437188	0.0418354	0.00158223	0.059911	0.128543	0	0.0599604	0.0733596	0.0436559	0.0389696	0	0.0449206	0	0	0.143641	0.12505	0.158654	0.0261268	0	0	0.0537905	0	0	0	0.347585	0.93995
GSE17536_GSM437189	0.0146637	0.00237726	0	0.0650559	0	0.00240536	0	0.00700529	0.0756455	0	0.019273	0	0	0.613832	0.0213291	0.135746	0.00780835	0	0	0.0127854	0	0.0220724	0	0.511146	0.870508
GSE17536_GSM437190	0.0288438	0	0.0309713	0.0417213	0	0.0274451	0.047735	0.0203928	0.001549	0	0.0297442	0	0	0.394778	0.0186417	0.0469625	0	0	0	0.231464	0.0152218	0.0645288	0	0.479244	0.880339
GSE17536_GSM437191	0.0222447	0	0.110109	0.179163	0	0.0918189	0.067446	0.0652852	0.0169983	0	0.0165925	0	0	0.0492226	0.069988	0.106933	0.12565	0.00463467	0	0.062573	0.00657575	0.00476446	0.021	0.203066	0.999116
GSE17536_GSM437192	0	0.0691681	0.042172	0.0768798	0	0.125543	0.0400053	0	0.0386858	0	0.0835975	0	0.0177755	0.157052	0.0567575	0.183267	0.041077	0	0	0.0587273	0.00929175	0	0.037	0.17398	1.01056
GSE17536_GSM437193	0.00479762	0	0.00544859	0.132487	0	0.182094	0.0287135	0.0197339	0.00103625	0	0.0454022	0.00744186	0	0.215555	0.104395	0.0833923	0.00149806	0.000934299	0	0.145158	0	0.0219125	0.002	0.310092	0.963644
GSE17536_GSM437194	0.0230138	0	0.184966	0.17385	0	0.101405	0	0.0712233	0.0492757	0	0.0465275	0	0.0207575	0.0689053	0.0131952	0.106638	0.0368615	0.0165509	0	0.0868297	0	0	0.023	0.195098	1.01428
GSE17536_GSM437195	0.0194149	0	0.071344	0.0997908	0	0.105403	0.0213214	0.0435477	0.017875	0	0.0185388	0	0	0.246228	0.0686988	0.108474	0.0221243	0	0	0.157239	0	0	0	0.401468	0.916565
GSE17536_GSM437196	0	0.0496312	0.0414432	0.168597	0	0.156889	0.0994284	0.0342869	0	0	0.0731996	0	0	0.128662	0.0814791	0.0710748	0.0541525	0.00145077	0.0111744	0	0.0273032	0.00122861	0.029	0.189287	1.0083
GSE17536_GSM437197	0.0213721	0	0.0247511	0.0761819	0	0.181136	0	0	0	0	0.0913061	0	0	0.331824	0.00279455	0.0518755	0	0.0254976	0	0.187189	0	0.00607218	0.012	0.222588	1.01365
GSE17536_GSM437198	0	0	0.0302498	0.0707572	0	0.0362948	0.0494337	0.0592269	0	0	0	0.0207166	0	0.114375	0.119204	0.133555	0.0260099	0	0	0.209342	0.0772425	0.0535931	0	0.435631	0.899879
GSE17536_GSM437199	0.0342227	0	0.0382808	0.190254	0	0.0884797	0	0.0260103	0.0102731	0	0.0240309	0	0	0.183726	0.0833898	0.250631	0.0345137	0	0	0.0361873	0	0	0	0.414788	0.909487
GSE17536_GSM437200	0	0.0226928	0.0111968	0.0460094	0	0.0613216	0	0	0.0303985	0	0.0630232	0	0	0.338545	0.0130657	0.122134	0.0130288	0.000861009	0	0.254218	0.000489915	0.0230153	0.02	0.205753	1.03653
GSE17536_GSM437201	0.0287826	0.0126424	0.04636	0.0230213	0	0.0498722	0	0.0207117	0.024047	0	0.013386	0	0	0.54131	0.0254018	0.137326	0	0	0	0.0282247	0	0.048914	0	0.543997	0.840714
GSE17536_GSM437202	0.0140683	0	0.0565272	0.113756	0	0.0753068	0.0371943	0.0521847	0.0147098	0.0124952	0	0.013424	0	0.0814872	0.0797938	0.189908	0.0932473	0.0777679	0.0846881	0	0.00344092	0	0.002	0.314759	0.951319
GSE17536_GSM437203	0.0178821	0	0.0234098	0.150599	0	0.100441	0.0526596	0.0509852	0	0.00444399	0.0208139	0	0	0.248264	0.111031	0.101716	0	0	0	0.0806167	0.0190759	0.0180624	0	0.331774	0.950336
GSE17536_GSM437204	0.019956	0	0.0678599	0.0887619	0	0.0956381	0	0	0	0	0	0.0384164	0.11203	0	0.019791	0.269656	0.0241492	0.000207226	0.172303	0	0.0912318	0	0.003	0.282605	0.96385
GSE17536_GSM437205	0.00201506	0.0129304	0.122342	0.104087	0	0.0927878	0.0216783	0.0296641	0.0293926	0	0.0241027	0	0	0.180913	0.0318034	0.153889	0.0186846	0.0340189	0	0.138484	0	0.00320618	0	0.446999	0.893828
GSE17536_GSM437206	0.043259	0.00804374	0.0701728	0.12493	0	0.0834618	0.0493207	0	0.0442744	0	0.0925647	0	0	0.260186	0.0503043	0.0356207	0.0228276	0	0	0.115034	0	0	0.073	0.14452	1.0335
GSE17536_GSM437207	0.0131955	0	0.012705	0.0276507	0	0.0598599	0.0107673	0.0688662	0.0419249	0	0.0205616	0	0	0.295813	0.0649845	0.0757887	0	0	0	0.242576	0.0255588	0.0397484	0.037	0.175836	1.04126
GSE17536_GSM437208	0	0.137465	0.0886958	0.152986	0	0.0536111	0	0	0.0981205	0	0	0.117453	0	0.0951381	0.0393607	0.138409	0.031335	0.00754669	0.039879	0	0	0	0.156	0.0947906	1.05466
GSE17536_GSM437209	0.00556686	0	0.0148301	0.387293	0	0	0.171843	0.0288974	0.0202155	0	0.115838	0	0.0061996	0.026176	0.111397	0.0693099	0.00922796	0	0.00732287	0	0	0.0258832	0	0.448731	0.895851
GSE17536_GSM437210	0.0130145	0.0136217	0.0283285	0.0202469	0	0.1301	0	0.0132684	0.0452644	0	0.0398363	0	0	0.277562	0.0908691	0.102702	0.0077898	0	0	0.144569	0	0.0728275	0.008	0.236181	0.999677
GSE17536_GSM437211	0.0293851	0	0.047119	0.162124	0	0.0893091	0.100292	0.0592417	0	0	0.0684366	0.00410758	0	0.0652609	0.147999	0.111653	0.0346361	0.0101954	0	0.0533001	0	0.0169397	0	0.457781	0.888338
GSE17536_GSM437212	0.0178603	0.00690885	0.0523442	0.143694	0	0	0.143297	0.0696825	0	0	0.0786001	0.0150663	0	0.0107351	0.243611	0.102283	0.0277108	0.0148977	0	0.0109254	0	0.0623838	0	0.472009	0.882337
GSE17536_GSM437213	0.0147866	0	0.177486	0.139757	0	0.13406	0	0.0173394	0.050119	0	0.0228166	0.000279505	0.0100529	0.0707141	0.0519602	0.097534	0.0600553	0.0588409	0	0.0519329	0.0319706	0.0102948	0.002	0.306305	0.959281
GSE17536_GSM437214	0.0241072	0	0.0543277	0.0799095	0	0.151338	0.0104939	0.0242677	0.0473358	0	0.0582927	0	0	0.154911	0.0302724	0.183253	0.0690818	8.5283e-05	0	0.112324	0	0	0	0.349914	0.938442
GSE17536_GSM437215	0.0027833	0.00657514	0.107898	0.217614	0	0.0416202	0	0.00181229	0	0	0.0395685	0	0	0.200753	0.0291789	0.0908221	0.0255049	0.0137128	0	0.162893	0.0305059	0.0287583	0	0.374484	0.929389
GSE17536_GSM437216	0.0519104	0.012187	0.227092	0.0919643	0	0.240396	0.0969721	0	0	0	0.0461395	0.00960241	0	0.0172677	0	0.097529	0.0512578	0.0314357	0.00886054	0.017385	0	0	0.015	0.213293	1.01462
GSE17536_GSM437217	0.148692	0	0.112941	0.0903393	0	0.152451	0.151842	0.0141547	0	0	0.097997	0	0	0.113723	0.00123678	0.00654519	0	0.0342795	0	0.0757985	0	0	0	0.397389	0.918659
GSE17536_GSM437218	0	0.0370734	0.121817	0.0807881	0	0.207327	0	0.0361387	0.0155674	0	0	0.0331049	0.00529045	0.0919105	0.032343	0.106559	0.0416673	0.0218933	0.0389196	0.0451977	0.0844022	0	0.087	0.132268	1.0268
GSE17536_GSM437219	0.0356041	0.00767745	0.0959402	0.0695605	0	0.290792	0.0168351	0.020685	0.0233681	0	0.0112766	0.0145388	0.00821159	0.125345	0	0.130631	0.0326226	0.0391161	0	0.0777959	0	0	0.012	0.221644	0.995377
GSE17536_GSM437220	0.0162542	0	0.0304412	0.0882502	0	0.0513331	0.0221931	0.0870657	0.0781785	0.0342277	0	0.0143612	0	0.280777	0.119861	0.129027	0.0382165	0	0	0.00981435	0	0	0	0.379237	0.928685
GSE17536_GSM437221	0.0234281	0	0.0279269	0.0736435	0	0.236793	0.100554	0.0209995	0	0	0.0759587	0	0	0.15708	0.0669887	0.0490484	0.00966621	0	0	0.129074	0	0.0288392	0.003	0.281218	0.971272
GSE17536_GSM437222	0.00887031	0.0138743	0.00624355	0.00351605	0	0.107429	0	0	0.020346	0.0191271	0.00737116	0	0	0.507451	0.0405369	0.220002	0.00211461	0	0	0.0286555	0.0144624	0	0	0.393133	0.942338
GSE17536_GSM437223	0.0362963	0	0.0500942	0.0474553	0	0.147503	0.00753779	0.0396101	0	0	0.0017649	0	0	0.295455	0.0626178	0.183475	0.00829449	0.00319626	0	0.0452491	0.0210185	0.0504324	0.002	0.312136	0.961383
GSE17536_GSM437224	0.0105385	0.0216708	0.0896469	0.113956	0	0.0639386	0.0115235	0.159618	0.0365404	0	0.005385	0	0	0.106959	0.101853	0.130548	0.0366381	0.0383079	0	0.0555548	0	0.017321	0.029	0.189664	1.00923
GSE17536_GSM437225	0.0151503	0	0.0334566	0.128673	0	0.106351	0.104162	0.0419671	0.017687	0	0.0373814	0	0.0115609	0.0768135	0.0758871	0.139249	0.111174	0.0637726	0.00556343	0.0154943	0.00680431	0.00885243	0	0.375945	0.926021
GSE17536_GSM437226	0.240963	0	0.150456	0.097783	0	0.079931	0.060424	0	0.00747309	0.0431119	0.0314152	0	0.0343713	0.0710883	0.0389678	0.0725733	0.00159084	0	0	0.0540837	0.0157675	0	0	0.532987	0.846011
GSE17536_GSM437227	0.0181188	0.00603087	0.030341	0.0790204	0	0	0.0255234	0.0202294	0.0236832	0.0179596	0.0514642	0	0	0.418148	0.0813378	0.0820903	0.00372481	0	0	0.0927168	0.0303158	0.0192962	0	0.403499	0.921499
GSE17536_GSM437228	0.00220759	0	0.00471314	0.157828	0	0	0.00202629	0.0235999	0.0393752	0	0.0102255	0	0	0.507365	0.0192313	0.202204	0.0312242	0	0	0	0	0	0	0.52228	0.855753
GSE17536_GSM437229	0.0231004	0.0140448	0.0259729	0.134843	0	0	0.077769	0.072239	0	0.0115074	0.0493723	0	0.00227575	0.193213	0.0790287	0.0672524	0.0294005	0	0	0.127625	0.0262544	0.0661013	0	0.336418	0.945286
GSE17536_GSM437230	0.0482101	0	0.157296	0.246903	0	0.0131716	0.0919636	0.0924406	0.0149564	0	0	0.0150857	0	0.0244965	0.0396357	0.113275	0.0647985	0	0.0777668	0	0	0	0.132	0.106017	1.04663
GSE17536_GSM437231	0	0.0384498	0.0267216	0.109568	0	0.103993	0.0779759	0.0155988	0.0301487	0	0.0919774	0	0.00310659	0.204763	0.14867	0.024787	0.0340001	0	0	0.0902395	0	0	0.201	0.0802591	1.06539
GSE17536_GSM437232	0	0.0551036	0.16472	0.147648	0	0.147591	0.0203518	0	0.00506159	0	0.00988493	0	0	0.185633	0.0736897	0.0941367	0.0401543	0	0	0.0560257	0	0	0.289	0.0606713	1.07143
GSE17536_GSM437233	0.0312891	0	0.158358	0.203139	0	0.0576629	0	0.0302498	0.0378088	0	0.0171675	0	0	0.122689	0.0562919	0.177632	0.0127474	0	0	0.0674284	0.0275356	0	0	0.357858	0.936532
GSE17536_GSM437234	0	0.0345372	0.0145781	0	0	0.0614801	0.0304763	0.00689865	0.0212194	0.0017529	0.0150672	0	0	0.510578	0.0141674	0.143183	0.0157557	0	0	0.109413	0	0.0208932	0	0.666014	0.749483
GSE17536_GSM437235	0.0307181	0	0.102149	0.170397	0	0.0876556	0.0690292	0.0678695	0	0	0.0136796	0	0	0.18937	0.108644	0.072192	0.0239453	0	0	0.0620619	0.00228938	0	0.005	0.266556	0.977928
GSE17536_GSM437236	0	0.12324	0.0531074	0.105319	0	0.00806797	0	0.0526214	0.0601911	0	0.0362143	0.0571432	0	0.237985	0.0574805	0.0983447	0.0276667	0.0304957	0	0.0521231	0	0	0.008	0.240815	0.98968
GSE17536_GSM437237	0.0316993	0.00424738	0.0864819	0.143178	0	0.0129457	0.103522	0.0577507	0.0205201	0	0.0877628	0	0.0300682	0.0499835	0.0805348	0.0860154	0.0570349	0	0	0.115224	0.0330321	0	0.07	0.148705	1.02093
GSE17536_GSM437238	0.00536549	0.0151916	0.0346804	0.189236	0	0.173678	0.0376873	0.041125	0.0604215	0	0.0193025	0.00227387	0	0.0587042	0.0955035	0.127859	0.0304401	0.0229828	0.0564572	0.0216243	0	0.00746655	0.012	0.219728	0.99806
GSE17536_GSM437239	0	0.0411766	0.0222466	0.0136599	0	0.152599	0.0754474	0	0	0	0.0643073	0	0.00382795	0.172362	0.0190944	0.055639	0.0107414	0.0174365	0	0.265992	0.045995	0.0394745	0.014	0.215573	1.01052
GSE17536_GSM437240	0.0424786	0.0332629	0.145005	0.140633	0	0.114895	0.113339	0.0193151	0.00948487	0	0.0254804	0	0	0.0787302	0.0321719	0.068073	0.0185917	0	0.136837	0.021701	0	0	0	0.337072	0.944395
GSE17536_GSM437241	0	0.030276	0.101656	0.272093	0	0	0.0955546	0.0518644	0.0330045	0	0	0.0314928	0.0079527	0.0964904	0.0587988	0.135718	0.016528	0	0.0685711	0	0	0	0.012	0.218863	0.9949
GSE17536_GSM437242	0	0.0382772	0	0.104882	0	0.144876	0	0.0713245	0.0412872	0	0	0.0651731	0	0.209585	0.0487845	0.150605	0.0113754	0.0206418	0	0.075885	0.00173144	0.0155724	0.107	0.119899	1.04574
GSE17536_GSM437243	0	0.0471713	0.00589946	0.061465	0	0	0	0.0417538	0.0444671	0	0	0.0187796	0	0.409812	0.0339197	0.213685	0	0	0	0.0701051	0	0.0529417	0	0.437975	0.904588
GSE17536_GSM437244	0.0443081	0	0	0.169223	0	0.118706	0.0389384	0.00357836	0.0444381	0	0.0461427	0	0	0.179639	0.0447118	0.141729	0.0268898	0.0255188	0	0.116177	0	0	0.11	0.117095	1.04241
GSE17536_GSM437245	0.00495831	0.0363084	0.0498509	0.103239	0	0.00206747	0.0125875	0.0622763	0.00508633	0	0.00370097	0	0	0.257239	0.0641639	0.135966	0.0331583	0.00694609	0	0.136187	0.00609215	0.0801718	0.008	0.238324	0.995896
GSE17536_GSM437246	0.0176161	0.00308793	0.121063	0.229805	0	0	0.0474514	0.0783534	0.0498683	0	0.00942963	0.00276126	0.0274108	0.0701519	0.19782	0.101991	0.0340678	0	0.009123	0	0	0	0.007	0.254154	0.993692
GSE17536_GSM437247	0.0356667	0	0.0543496	0.0157298	0	0.168761	0.0679527	0.0400666	0.0866411	0	0.0633413	0.0102708	0.0441867	0.160933	0.0254017	0.116521	0.0046849	0.0179011	0	0.0875923	0	0	0.056	0.155039	1.01904
GSE17536_GSM437248	0.0147103	0.0469151	0.119075	0.0842521	0	0.116076	0.0275313	0.105076	0.00298854	0	0.0777911	0	0.0391734	0.152762	0.065087	0.047146	0	0.026093	0	0.0753227	0	0	0.219	0.0755984	1.05619
GSE17536_GSM437249	0.0554716	0	0.0829628	0.143193	0	0.111874	0.0969047	0.0588558	0	0	0.0696619	0	0	0.0706127	0.0219564	0.108362	0.0358694	0.0288272	0	0.115449	0	0	0.109	0.118222	1.03535
GSE17536_GSM437250	0.0420092	0	0.0956966	0.170801	0	0.214918	0.00124902	0.0342206	0.0300971	0	0.000972081	0	0.0131738	0.106895	0.116064	0.0477478	0.0326079	0	0	0.093549	0	0	0	0.351756	0.940796
GSE17536_GSM437251	0	0.0293597	0.0736252	0.091905	0	0.140926	0	0.0425505	0.0204586	0	0.025757	0	0	0.284112	0.044565	0.209498	0.00629753	0	0.0251139	0.00583088	0	0	0	0.355801	0.939355
GSE17536_GSM437252	0	0.101184	0.122956	0.26681	0	0.116459	0	0.062743	0.0787569	0	0	0	0.00920413	0.0448907	0.0247512	0.0598248	0.032704	0.011107	0	0.0686097	0	0	0.006	0.256951	0.991687
GSE17536_GSM437253	0.006854	0.0277307	0.0520365	0.100775	0	0.147742	0	0.0981501	0.0168919	0	0.041945	0	0	0.121009	0.0118061	0.138322	0	0.0867123	0	0.150025	0	0	0.477	0.0317846	1.07418
GSE17536_GSM437254	0.0097276	0	0.137682	0.134024	0	0.110085	0.0473417	0.0462368	0.0194521	0	0.0392503	0	0	0.171961	0.101814	0.0620771	0.0606861	0	0	0.0336738	0.00411242	0.0218757	0	0.402247	0.915129
GSE17536_GSM437255	0.0387215	0.00910598	0.083446	0.22344	0	0.240211	0	0.000258308	0.0916122	0	0.0188538	0	0.0248283	0.0141384	0.0791947	0.0470437	0.0267487	0	0	0.0813772	0.0210198	0	0.02	0.208213	1.01387
GSE17536_GSM437256	0.0311933	0	0.122769	0.104214	0	0.0832336	0.0136503	0.0440655	0.0177239	0	0.0550577	0	0	0.23831	0.0810924	0.104909	0.00571616	0.0086067	0	0.0894583	0	0	0	0.343435	0.944083
GSE17536_GSM437257	0.00901013	0	0.0643323	0.0411253	0	0.333376	0.00577184	0	0	0	0.0134095	0.00159434	0.00929882	0.250166	0.0257822	0.138853	0.0122321	0.0581537	0.0285867	0.00830831	0	0	0.001	0.318194	0.955772
GSE17536_GSM437258	0.0227206	0	0.0723078	0.196175	0	0.187819	0.0257748	0.0558588	0.024536	0	0.0414748	0	0	0.143478	0.053616	0.0753004	0.00770128	0.0113673	0	0.0585957	0.00358556	0.0196891	0.023	0.19577	1.0114
GSE17536_GSM437259	0	0.0156945	0.0914172	0.113688	0	0.16324	0	0	0.0325308	0	0.0493445	0	0	0.0298343	0.0219081	0.206784	0.0459863	0.00231532	0	0.165267	0.0385679	0.0234222	0.019	0.210356	0.998072
GSE17536_GSM437260	0.0108881	0.00396818	0.06471	0.0328568	0	0.317177	0.0459865	0.0284727	0.0339464	0	0.0380226	0	0.0111679	0	0.0798464	0.0689352	0.16337	0	0	0.0493973	0.0349575	0.0162973	0	0.34982	0.937728
GSE17536_GSM437261	0.0394652	0	0.109662	0.129365	0	0.103283	0.179692	0	0	0	0.0283362	0	0	0.11055	0.058463	0.110151	0.0223821	0	0	0.10865	0	0	0.008	0.237498	0.986119
GSE17536_GSM437262	0	0.0401168	0.0261354	0.0698582	0.00444078	0	0.0463075	0.00999508	0.013798	0.017925	0.0515454	0	0	0.479102	0.0191399	0.0828597	0	0	0	0.13315	0.00562603	0	0	0.505611	0.863942
GSE17536_GSM437263	0.00131173	0.0211242	0.0637875	0.0679974	0	0.125976	0.026155	0.00955727	0.0125943	0	0.0314915	0	0.00392789	0.206375	0.0301933	0.210597	0.0351264	0	0	0.0875758	0.026639	0.039572	0.002	0.309763	0.957352
GSE17536_GSM437264	0.0512524	0	0.106285	0.107337	0	0.0284657	0.0282574	0.0202071	0.0629813	0	0.0348071	0	0	0.289304	0.0376278	0.05642	0	0.00102998	0	0.166124	0	0.00990179	0.037	0.177084	1.02645
GSE17536_GSM437265	0	0.00239769	0.0664965	0.0911193	0	0.0405865	0.0185886	0.0231755	0.0165531	0	0.0080453	0	0	0.460105	0.0311467	0.0962023	0.00646874	0.0258726	0	0.10638	0	0.00686225	0	0.546443	0.837089
GSE17536_GSM437266	0	0.0533171	0.088669	0.286572	0	0	0.0259797	0.0617489	0.0309819	0.0134393	0	0	0	0.139103	0.165792	0.0546568	0.0406067	0	0.0282038	0.01093	0	0	0	0.403339	0.916676
GSE17536_GSM437267	0.0250886	0	0.0614134	0.159446	0	0.19478	0	0.0802346	0.0201888	0	0	0.0808679	0.00971021	0.0113269	0.0582965	0.102261	0.0793232	0	0	0.104193	0	0.0128702	0.008	0.235381	0.994827
GSE17536_GSM437268	0.0226844	0	0.0419094	0.286178	0	0	0.179616	0.0409222	0	0	0.0129195	0	0.0175525	0	0.0152147	0.0552031	0.00571547	0.0567514	0.0231262	0.114082	0.057302	0.0708234	0.07	0.148659	1.02488
GSE17536_GSM437269	0.0253068	0	0.187482	0.174147	0	0.0614427	0.144168	0	0	0	0.122339	0	0	0.0879733	0.00561394	0.0540037	0.0533001	0	0	0.084224	0	0	0.089	0.130735	1.04542

## Sheet: S8
Table S8: Relative Fractions of immune cells of CRC patients by the ssGSEA algorithm
id	TCGA_TCGA-4N-A93T	TCGA_TCGA-AA-3511	TCGA_TCGA-AA-A00K	TCGA_TCGA-G4-6307	TCGA_TCGA-A6-2683	TCGA_TCGA-DM-A285	TCGA_TCGA-CM-5864	TCGA_TCGA-G4-6320	TCGA_TCGA-A6-5666	TCGA_TCGA-AA-3662	TCGA_TCGA-AA-3846	TCGA_TCGA-CK-5913	TCGA_TCGA-NH-A6GB	TCGA_TCGA-AA-3492	TCGA_TCGA-F4-6854	TCGA_TCGA-AA-3947	TCGA_TCGA-A6-2686	TCGA_TCGA-AA-3525	TCGA_TCGA-A6-5656	TCGA_TCGA-A6-6654	TCGA_TCGA-AA-3864	TCGA_TCGA-CM-6161	TCGA_TCGA-AA-3675	TCGA_TCGA-CM-5863	TCGA_TCGA-AA-3506	TCGA_TCGA-AA-3861	TCGA_TCGA-CM-6170	TCGA_TCGA-NH-A50U	TCGA_TCGA-A6-2681	TCGA_TCGA-AU-3779	TCGA_TCGA-DM-A28E	TCGA_TCGA-NH-A6GC	TCGA_TCGA-A6-2676	TCGA_TCGA-D5-6534	TCGA_TCGA-F4-6807	TCGA_TCGA-G4-6310	TCGA_TCGA-CM-4752	TCGA_TCGA-CM-6167	TCGA_TCGA-AA-3534	TCGA_TCGA-AA-3821	TCGA_TCGA-CM-6676	TCGA_TCGA-AA-A02Y	TCGA_TCGA-CM-5860	TCGA_TCGA-AA-A024	TCGA_TCGA-AY-A71X	TCGA_TCGA-A6-3809	TCGA_TCGA-AZ-6606	TCGA_TCGA-G4-6297	TCGA_TCGA-AA-3526
Activated.B.cellna	0.296002	0.230826	0.282165	0.263387	0.204244	0.0807248	0.244699	0.31557	0.109186	0.292599	0.283341	0.178379	0.250915	0.231974	0.266259	0.219176	0.386279	0.324314	0.0367746	0.375289	0.241753	0.260109	0.208034	0.264952	0.345993	0.433453	0.296068	0.0624466	0.276642	0.333749	0.109421	0.261305	0.248703	0.448362	0.402765	0.0913489	0.326476	0.395009	0.235328	0.117605	0.146488	0.190469	0.235017	0.141669	0.0795866	0.305964	0.174915	0.308747	0.268397
Activated.CD4.T.cellna	0.424697	0.486862	0.565705	0.473252	0.374485	0.513761	0.590721	0.561805	0.581	0.589313	0.657437	0.671763	0.625859	0.587726	0.552299	0.757357	0.688224	0.576354	0.563562	0.676239	0.665117	0.637681	0.594486	0.510904	0.532171	0.624511	0.54206	0.564205	0.495279	0.627954	0.489751	0.386432	0.70811	0.57105	0.675191	0.393102	0.568942	0.54048	0.584091	0.610054	0.516225	0.564882	0.632809	0.401601	0.407155	0.828208	0.568961	0.566463	0.675841
Activated.CD8.T.cellna	0.5246	0.535854	0.600302	0.533808	0.483549	0.453257	0.589188	0.591805	0.51848	0.585047	0.625619	0.660954	0.632811	0.67968	0.601426	0.657468	0.835372	0.603983	0.473617	0.710366	0.598956	0.64793	0.546059	0.527419	0.647869	0.686972	0.588676	0.46813	0.608846	0.643305	0.490538	0.537852	0.754727	0.690803	0.730439	0.424121	0.701628	0.620827	0.544341	0.62552	0.539598	0.652818	0.585589	0.583137	0.475593	0.710521	0.523327	0.562415	0.691723
Activated.dendritic.cellna	0.523462	0.586552	0.61063	0.555639	0.58693	0.570707	0.564376	0.571753	0.556354	0.638427	0.619783	0.67141	0.623041	0.643705	0.588684	0.653797	0.65972	0.637102	0.562508	0.679026	0.613151	0.62039	0.591019	0.636213	0.63955	0.613125	0.600653	0.563065	0.620422	0.629006	0.531746	0.563035	0.657586	0.680015	0.632675	0.483621	0.622327	0.596694	0.587865	0.612657	0.559117	0.612455	0.612962	0.573858	0.52362	0.700597	0.602537	0.624111	0.632309
CD56bright.natural.killer.cellna	0.693677	0.673632	0.641215	0.676049	0.702287	0.653589	0.687899	0.66116	0.6804	0.689145	0.689996	0.632539	0.655429	0.665821	0.667472	0.692003	0.667326	0.664958	0.624879	0.707447	0.668483	0.655862	0.707489	0.663274	0.656585	0.709575	0.673588	0.678091	0.695896	0.710384	0.667546	0.669279	0.659798	0.690548	0.665553	0.657804	0.687231	0.664711	0.630098	0.681614	0.637617	0.698958	0.683247	0.671878	0.678269	0.656472	0.684907	0.660639	0.668672
CD56dim.natural.killer.cellna	0.754579	0.7238	0.771844	0.741149	0.82154	0.71718	0.694464	0.739162	0.669308	0.739929	0.686367	0.723046	0.738576	0.753341	0.742956	0.646036	0.78858	0.747833	0.687992	0.720065	0.738273	0.640028	0.678369	0.761242	0.784358	0.742962	0.692345	0.74913	0.784519	0.751301	0.700866	0.776227	0.731089	0.763532	0.702417	0.651888	0.740351	0.672177	0.675356	0.758164	0.729069	0.769381	0.74646	0.741592	0.734768	0.744275	0.714407	0.742083	0.70187
Eosinophilna	0.230427	0.296866	0.250964	0.179775	0.235713	0.318869	0.25568	0.26713	0.287565	0.278348	0.447369	0.311665	0.374971	0.195172	0.27354	0.408945	0.362263	0.208323	0.437717	0.484026	0.335548	0.389153	0.289539	0.353668	0.311817	0.352008	0.322316	0.199589	0.347636	0.352426	0.273087	0.237623	0.243994	0.413414	0.45155	0.414407	0.311769	0.399304	0.283847	0.246983	0.35567	0.334425	0.347171	0.355391	0.215128	0.343661	0.320833	0.410487	0.359601
Gamma.delta.T.cellna	0.662565	0.704623	0.698538	0.63838	0.661665	0.693051	0.66457	0.657676	0.715228	0.742379	0.740207	0.718654	0.707452	0.713407	0.719674	0.745406	0.754996	0.739134	0.66652	0.807382	0.72167	0.728943	0.70816	0.744215	0.751596	0.701464	0.736677	0.697267	0.72712	0.710943	0.616226	0.599894	0.751003	0.811013	0.733734	0.677225	0.726881	0.73276	0.728685	0.727647	0.663595	0.661914	0.757808	0.700433	0.66693	0.724988	0.6966	0.756075	0.75443
Immature..B.cellna	0.191674	0.218762	0.207122	0.178367	0.182587	0.121761	0.200853	0.213076	0.15478	0.294511	0.322724	0.305012	0.24697	0.291897	0.225885	0.349545	0.417305	0.259089	0.255867	0.454372	0.252755	0.312962	0.240119	0.270401	0.276484	0.330257	0.288812	0.180356	0.27582	0.337146	0.118143	0.190334	0.375705	0.484516	0.384411	0.127782	0.300865	0.372919	0.21784	0.297066	0.172577	0.203328	0.309437	0.164107	0.128315	0.436678	0.189628	0.309805	0.303866
Immature.dendritic.cellna	0.63604	0.620601	0.633906	0.570246	0.599561	0.628243	0.613744	0.571711	0.625226	0.676351	0.649056	0.656823	0.591857	0.60837	0.614679	0.640096	0.678656	0.638929	0.602107	0.682969	0.608252	0.588533	0.640368	0.684212	0.64385	0.601984	0.630968	0.628152	0.661131	0.669	0.58286	0.613256	0.671838	0.696904	0.673801	0.586685	0.59765	0.679701	0.611019	0.635677	0.625976	0.574731	0.629187	0.607212	0.589251	0.683603	0.634252	0.638046	0.63362
MDSCna	0.504905	0.6235	0.615322	0.432429	0.626973	0.511105	0.577688	0.588278	0.562216	0.692899	0.653135	0.683234	0.677983	0.673147	0.585643	0.726535	0.858297	0.679871	0.476451	0.904214	0.669882	0.669588	0.640091	0.73783	0.72325	0.660797	0.680135	0.554633	0.75167	0.703595	0.464878	0.604252	0.83182	0.908225	0.76763	0.397225	0.698806	0.725421	0.589782	0.711347	0.505208	0.643454	0.671669	0.604553	0.518555	0.777907	0.557157	0.710115	0.680442
Macrophagena	0.221304	0.291072	0.289665	0.218446	0.30492	0.261866	0.272839	0.257977	0.275723	0.336843	0.321205	0.383989	0.307003	0.341297	0.259676	0.387709	0.446713	0.368554	0.241485	0.472274	0.316853	0.315703	0.31443	0.405435	0.378373	0.317717	0.327136	0.284637	0.368968	0.351179	0.217102	0.294081	0.428892	0.469674	0.372757	0.205466	0.357122	0.370926	0.30973	0.312148	0.240165	0.263211	0.371628	0.26854	0.230678	0.401764	0.279885	0.353461	0.334854
Mast.cellna	0.24335	0.393145	0.41419	0.309774	0.339712	0.362033	0.335152	0.310785	0.344775	0.447359	0.472695	0.452955	0.355199	0.331806	0.356795	0.515548	0.540355	0.481736	0.414459	0.626169	0.401103	0.396666	0.380652	0.454336	0.431436	0.400974	0.445059	0.342976	0.525435	0.387277	0.323149	0.302429	0.428663	0.610891	0.539185	0.330333	0.376559	0.573178	0.401854	0.392858	0.372129	0.370272	0.478032	0.330689	0.290808	0.499697	0.328091	0.51849	0.387196
Monocytena	0.734056	0.755832	0.740892	0.748913	0.766289	0.684974	0.755699	0.737448	0.717214	0.730129	0.751546	0.739833	0.712954	0.793757	0.743502	0.655998	0.727599	0.756954	0.691511	0.739213	0.714647	0.696925	0.725445	0.736599	0.761181	0.765898	0.735162	0.723036	0.747882	0.740231	0.733355	0.714704	0.744561	0.757299	0.724144	0.703431	0.725952	0.716525	0.699401	0.693346	0.723459	0.77892	0.715383	0.743427	0.716967	0.701128	0.707628	0.72335	0.707067
Natural.killer.T.cellna	0.421796	0.46415	0.476378	0.436507	0.447225	0.469738	0.439087	0.396391	0.424972	0.466319	0.481764	0.502086	0.482558	0.519756	0.477308	0.525608	0.556464	0.486736	0.458506	0.567049	0.500631	0.422084	0.435194	0.508435	0.477204	0.409631	0.484552	0.463428	0.529457	0.491882	0.379506	0.479851	0.565632	0.575355	0.527095	0.448588	0.472043	0.55712	0.441877	0.512563	0.439869	0.429046	0.545182	0.413963	0.40878	0.552891	0.436295	0.532981	0.478295
Natural.killer.cellna	0.556346	0.647459	0.606159	0.547458	0.593334	0.600441	0.577567	0.591818	0.544196	0.615528	0.597802	0.642579	0.589989	0.617682	0.634716	0.595923	0.638753	0.56034	0.606092	0.707762	0.590379	0.646307	0.591808	0.655147	0.644059	0.552812	0.635127	0.595197	0.634797	0.645819	0.540383	0.612436	0.656634	0.733431	0.681777	0.649552	0.64173	0.685507	0.591318	0.601637	0.633504	0.522709	0.654243	0.569528	0.493827	0.643494	0.590908	0.660228	0.610003
Neutrophilna	0.0671331	0.230229	0.226525	0.105649	0.106915	0.0460911	0.146067	0.0385484	0.140085	0.299976	0.222649	0.343332	0.317212	0.365473	0.182875	0.347465	0.238277	0.32239	0.148977	0.192166	0.259142	0.0754315	0.286209	0.230555	0.308162	0.22867	0.160858	0.097474	0.197	0.222419	0.0783487	0.198462	0.285989	0.261438	0.135489	0.044485	0.204806	0.163791	0.102302	0.237563	0.0978675	0.26078	0.207533	0.258924	0.137141	0.306892	0.133463	0.175075	0.186349
Plasmacytoid.dendritic.cellna	0.677138	0.722875	0.721845	0.702284	0.674145	0.705669	0.703084	0.668377	0.670868	0.721776	0.712193	0.685995	0.723989	0.686242	0.732352	0.712253	0.707847	0.686115	0.703193	0.760584	0.688147	0.715345	0.651749	0.712064	0.716778	0.707213	0.729521	0.730184	0.684982	0.728891	0.658854	0.723843	0.700221	0.736637	0.756692	0.708098	0.746807	0.763297	0.679097	0.723777	0.715667	0.690598	0.717896	0.699453	0.689365	0.701078	0.649425	0.744881	0.687159
Regulatory.T.cellna	0.288473	0.496213	0.478855	0.330927	0.427928	0.404973	0.437054	0.32232	0.383106	0.56738	0.530101	0.527956	0.455272	0.527359	0.511426	0.604767	0.655166	0.470731	0.500328	0.751972	0.504254	0.593643	0.44745	0.558539	0.54877	0.464836	0.549069	0.400015	0.584924	0.548004	0.350898	0.377009	0.646478	0.78282	0.615503	0.318426	0.505434	0.56043	0.505777	0.564485	0.429363	0.370167	0.564731	0.403133	0.318663	0.653252	0.380017	0.58695	0.537884
T.follicular.helper.cellna	0.446364	0.466147	0.470817	0.42321	0.468926	0.449038	0.447114	0.481996	0.407849	0.532591	0.467622	0.525922	0.474782	0.513185	0.485182	0.537726	0.595497	0.542918	0.472824	0.58506	0.496407	0.48541	0.456757	0.518476	0.516989	0.469461	0.492012	0.480796	0.531061	0.49079	0.388728	0.446737	0.629628	0.644004	0.527443	0.4147	0.503282	0.546713	0.491701	0.505425	0.473098	0.439905	0.536816	0.481612	0.412318	0.547921	0.444466	0.504264	0.505771
Type.1.T.helper.cellna	0.427927	0.431857	0.449467	0.392426	0.427043	0.405264	0.418651	0.401251	0.412811	0.478355	0.462643	0.488457	0.460171	0.466745	0.454763	0.505305	0.518464	0.460504	0.441456	0.572752	0.462665	0.467171	0.45825	0.486224	0.475041	0.459479	0.455442	0.403598	0.472258	0.501899	0.386784	0.364979	0.519039	0.569993	0.524464	0.393571	0.47614	0.515984	0.433988	0.445301	0.410461	0.433654	0.487915	0.418676	0.385865	0.513639	0.438047	0.499194	0.476601
Type.17.T.helper.cellna	0.382137	0.466988	0.483603	0.401354	0.424556	0.417939	0.415645	0.419808	0.355005	0.447476	0.459825	0.475491	0.491925	0.452217	0.382743	0.482253	0.42682	0.486736	0.403426	0.407438	0.413786	0.39682	0.445147	0.465392	0.515719	0.493555	0.387415	0.36851	0.481235	0.417828	0.406747	0.427498	0.469273	0.462937	0.424325	0.306523	0.492261	0.345548	0.441478	0.411473	0.416931	0.48395	0.459001	0.53155	0.452176	0.468516	0.478158	0.438591	0.410924
Type.2.T.helper.cellna	0.295475	0.429	0.416396	0.363371	0.317477	0.411006	0.48677	0.466567	0.39311	0.464799	0.420284	0.56195	0.462745	0.422484	0.43111	0.648178	0.484643	0.525144	0.424647	0.483375	0.508743	0.512346	0.463847	0.511156	0.428365	0.520938	0.356233	0.443193	0.390265	0.444238	0.400093	0.397163	0.527512	0.476078	0.491855	0.430074	0.367028	0.542808	0.502181	0.518365	0.432035	0.491112	0.494859	0.418003	0.462922	0.601158	0.506023	0.42355	0.483834
[truncated: 1,165 more columns]

## Sheet: S9
Table S9: Relative Fractions of immune cells of CRC patients by the MCPcounter algorithm
ID	TCGA_TCGA-4N-A93T	TCGA_TCGA-AA-3511	TCGA_TCGA-AA-A00K	TCGA_TCGA-G4-6307	TCGA_TCGA-A6-2683	TCGA_TCGA-DM-A285	TCGA_TCGA-CM-5864	TCGA_TCGA-G4-6320	TCGA_TCGA-A6-5666	TCGA_TCGA-AA-3662	TCGA_TCGA-AA-3846	TCGA_TCGA-CK-5913	TCGA_TCGA-NH-A6GB	TCGA_TCGA-AA-3492	TCGA_TCGA-F4-6854	TCGA_TCGA-AA-3947	TCGA_TCGA-A6-2686	TCGA_TCGA-AA-3525	TCGA_TCGA-A6-5656	TCGA_TCGA-A6-6654	TCGA_TCGA-AA-3864	TCGA_TCGA-CM-6161	TCGA_TCGA-AA-3675	TCGA_TCGA-CM-5863	TCGA_TCGA-AA-3506	TCGA_TCGA-AA-3861	TCGA_TCGA-CM-6170	TCGA_TCGA-NH-A50U	TCGA_TCGA-A6-2681	TCGA_TCGA-AU-3779	TCGA_TCGA-DM-A28E	TCGA_TCGA-NH-A6GC	TCGA_TCGA-A6-2676	TCGA_TCGA-D5-6534	TCGA_TCGA-F4-6807	TCGA_TCGA-G4-6310	TCGA_TCGA-CM-4752	TCGA_TCGA-CM-6167	TCGA_TCGA-AA-3534	TCGA_TCGA-AA-3821	TCGA_TCGA-CM-6676	TCGA_TCGA-AA-A02Y	TCGA_TCGA-CM-5860	TCGA_TCGA-AA-A024	TCGA_TCGA-AY-A71X	TCGA_TCGA-A6-3809	TCGA_TCGA-AZ-6606	TCGA_TCGA-G4-6297	TCGA_TCGA-AA-3526
T cells	3.39996	3.2805	3.81413	3.25391	3.23146	3.0589	3.55179	3.54314	3.14228	3.43955	3.96309	3.66755	3.82539	3.54868	3.74306	3.41551	4.62087	3.43849	3.90719	4.30628	3.46497	4.19351	3.58928	3.35683	3.853	3.70967	3.77088	3.24024	3.62832	4.14312	3.24018	3.39324	4.00772	4.76007	4.30402	2.91169	3.99468	4.23746	3.65968	3.59967	3.41782	3.47692	3.7552	3.34754	3.22528	4.01145	3.39299	3.70402	3.92325
CD8 T cells	3.15445	2.58478	3.2466	3.27302	2.18783	2.98546	3.2312	2.35418	2.07422	4.0605	2.95437	3.25644	3.27136	3.10425	3.64926	3.56627	4.28773	2.76222	2.47228	3.6824	3.63169	4.22639	3.58426	3.59653	3.81115	3.31928	2.73535	3.3885	3.19467	4.71154	2.54093	3.24878	3.25456	3.86122	3.92754	3.57706	2.66434	3.31424	4.24909	3.88462	2.70342	3.369	3.20523	3.46556	3.40796	3.38561	2.77526	3.6774	4.38058
Cytotoxic lymphocytes	2.72407	2.95382	3.12542	2.51221	2.47904	2.59095	3.00276	3.31208	2.63893	3.60083	3.0785	3.60176	3.15515	3.51801	3.41446	3.39026	4.5367	3.34579	3.20019	3.74044	3.64417	3.3169	2.86644	2.96369	3.2993	3.33304	2.96967	2.66945	2.99163	2.85019	2.54898	2.99047	3.94803	3.78303	3.87267	2.54445	3.24626	3.61064	2.95615	3.65291	2.78641	3.04291	3.26116	2.71612	2.65272	3.86207	2.70811	3.33944	3.66046
NK cells	2.76516	2.82027	2.8053	2.75357	2.76209	3.01733	2.72126	2.99138	2.67743	2.92408	2.86891	3.34951	2.83587	3.2575	2.85472	3.11276	3.04739	2.92237	3.16686	3.09452	3.28817	3.10346	2.76005	2.80161	2.83223	2.91131	2.98805	3.066	2.82056	2.79815	2.73314	2.8218	3.37123	3.0481	2.95133	2.69559	2.94516	3.03139	2.83971	3.3011	2.6998	2.80777	2.84122	2.8356	2.85665	3.20567	2.86021	2.88672	3.11256
B lineage	4.20996	3.86348	3.8128	4.12841	3.35869	3.19779	4.04228	4.40371	3.2357	4.36122	4.07794	3.37346	3.94114	3.50773	3.99795	3.53379	4.4596	4.22782	3.43103	4.42759	3.81917	3.89962	3.63402	3.89251	4.24869	4.88172	4.24784	3.0371	3.95905	4.36116	3.24824	3.96101	3.34594	5.01544	5.01299	2.94633	4.19109	5.24385	3.75748	3.35332	3.42444	3.34746	3.6373	3.23841	3.32312	3.81369	3.84486	4.37582	3.91
Monocytic lineage	3.7479	4.50304	4.30542	3.69424	3.75671	4.03801	4.15855	3.93818	3.80159	5.08654	4.84682	5.12011	4.23495	4.91635	4.74908	5.20321	5.65898	4.70401	5.10919	6.18782	4.86396	5.14748	4.23384	4.48874	4.76385	4.58523	4.89571	4.70754	4.80383	5.12207	3.67816	4.03687	5.64642	6.45359	5.52256	3.4775	4.85599	5.49419	4.67419	5.18341	4.31732	3.89283	5.42071	3.66537	3.58832	5.42889	3.89545	5.17932	5.02792
Myeloid dendritic cells	3.44617	3.46743	3.46242	3.35333	3.28714	3.44628	3.44265	3.85018	3.01601	3.62684	3.99381	4.39511	3.36134	3.52266	3.74157	4.14746	5.12066	3.9828	3.97763	5.08298	3.6996	4.5069	3.66536	3.7285	3.67735	3.82902	3.70045	3.21112	3.88981	4.46838	3.21079	3.60712	3.92463	6.20694	4.56706	3.17325	3.84824	4.70758	3.88159	4.11473	3.65487	3.13806	4.22442	3.06374	3.30139	3.85658	3.40193	4.1012	3.7151
Neutrophils	3.62173	4.27225	4.03652	3.96942	3.67141	4.10297	3.94292	3.95846	4.09616	4.74006	4.30612	4.4924	4.43346	4.19313	4.19297	4.21875	4.28162	4.33507	4.30799	4.35906	4.34595	4.2058	4.2632	4.26562	4.38341	4.03141	4.20899	3.84959	4.26815	4.38011	3.86852	3.671	4.03039	4.75891	4.27473	3.86078	4.14224	4.30531	4.25261	4.16638	3.8691	3.87067	4.11811	3.67879	3.6437	4.11679	3.96892	4.60225	4.24016
Endothelial cells	3.7503	4.41605	4.24094	3.7736	3.76395	4.21188	4.23556	3.86063	4.1289	4.32274	3.97713	4.45538	3.98422	4.15694	4.73621	4.05066	4.40464	4.11766	4.28588	5.14789	4.30358	4.42006	4.08966	4.47111	4.16966	3.79651	4.2907	4.22792	4.61455	4.19119	3.81619	4.11767	4.19711	5.32724	5.03958	4.18701	4.25728	5.82797	4.34931	4.31069	4.48637	3.34913	4.71807	3.62393	3.74865	3.84961	4.28234	5.00309	4.23552
Fibroblasts	5.62302	8.14959	7.25852	6.26842	6.25772	8.09378	6.68461	6.10073	6.43308	7.54053	7.00518	8.08438	7.1066	7.70674	8.1928	6.72093	7.71372	6.72332	7.35322	9.46044	7.67048	7.73325	7.55557	8.40322	7.89981	5.46951	7.98581	7.17313	8.53163	7.56378	5.5384	8.05607	7.5225	9.50153	8.94131	8.35479	7.63522	9.80242	7.40888	7.85059	8.11355	4.43184	9.02324	5.83948	5.13361	7.11089	6.24326	9.08473	7.79119
[truncated: 1,165 more columns]

## Sheet: S10
Table S10: Functional annotation of the differentially expressed genes between the two angiogenesis subypes.
ONTOLOGY	ID	Description	GeneRatio	BgRatio	pvalue	p.adjust	qvalue	geneID	Count			ID	Description	GeneRatio	BgRatio	pvalue	p.adjust	qvalue	geneID	Count
BP	GO:0030198	extracellular matrix organization	44/243	307/18800	3.37677e-33	5.99053e-30	4.03464e-30	SULF1/COL5A2/FAP/POSTN/COL10A1/COL3A1/COL11A1/LOX/COL8A1/ANTXR1/COL1A2/LUM/OLFML2B/DDR2/AEBP1/ADAMTS12/COL5A1/SFRP2/ADAMTS2/COL12A1/COL1A1/COL15A1/CCDC80/CTSK/GREM1/PXDN/EFEMP2/MMP2/COL8A2/EMILIN1/NID2/FBLN2/CYP1B1/HMCN1/COL4A1/LOXL1/COMP/CAV1/DPT/MMP9/FBLN1/IL6/MYH11/MMP1	44			hsa04145	Phagosome	21/136	152/8160	4.64866e-14	7.90272e-12	6.31239e-12	THBS2/OLR1/ITGA5/ITGAM/COLEC12/TUBB6/C1R/CTSL/MRC2/NCF2/MSR1/TUBA1A/MRC1/FCGR2B/COMP/CD14/ITGB2/MARCO/C3/FCGR3B/THBS4	21
BP	GO:0043062	extracellular structure organization	44/243	308/18800	3.89818e-33	5.99053e-30	4.03464e-30	SULF1/COL5A2/FAP/POSTN/COL10A1/COL3A1/COL11A1/LOX/COL8A1/ANTXR1/COL1A2/LUM/OLFML2B/DDR2/AEBP1/ADAMTS12/COL5A1/SFRP2/ADAMTS2/COL12A1/COL1A1/COL15A1/CCDC80/CTSK/GREM1/PXDN/EFEMP2/MMP2/COL8A2/EMILIN1/NID2/FBLN2/CYP1B1/HMCN1/COL4A1/LOXL1/COMP/CAV1/DPT/MMP9/FBLN1/IL6/MYH11/MMP1	44			hsa04610	Complement and coagulation cascades	14/136	85/8160	9.01438e-11	7.66222e-09	6.12029e-09	ITGAM/SERPING1/C5AR1/C1S/C1R/CFH/C3AR1/SERPINE1/PLAU/ITGB2/VSIG4/C3/F13A1/C1QB	14
BP	GO:0045229	external encapsulating structure organization	44/243	310/18800	5.18661e-33	5.99053e-30	4.03464e-30	SULF1/COL5A2/FAP/POSTN/COL10A1/COL3A1/COL11A1/LOX/COL8A1/ANTXR1/COL1A2/LUM/OLFML2B/DDR2/AEBP1/ADAMTS12/COL5A1/SFRP2/ADAMTS2/COL12A1/COL1A1/COL15A1/CCDC80/CTSK/GREM1/PXDN/EFEMP2/MMP2/COL8A2/EMILIN1/NID2/FBLN2/CYP1B1/HMCN1/COL4A1/LOXL1/COMP/CAV1/DPT/MMP9/FBLN1/IL6/MYH11/MMP1	44			hsa05133	Pertussis	13/136	76/8160	2.68078e-10	1.51911e-08	1.21341e-08	ITGA5/ITGAM/SERPING1/C1S/C1R/LY96/CD14/ITGB2/C3/C1QB/IL6/CXCL8/CXCL5	13
BP	GO:0030199	collagen fibril organization	22/243	62/18800	2.34592e-26	2.03215e-23	1.36866e-23	COL5A2/COL3A1/COL11A1/LOX/COL1A2/LUM/DDR2/AEBP1/ADAMTS12/COL5A1/SFRP2/ADAMTS2/COL12A1/COL1A1/GREM1/PXDN/EFEMP2/EMILIN1/CYP1B1/LOXL1/COMP/DPT	22			hsa04974	Protein digestion and absorption	14/136	103/8160	1.26593e-09	5.3802e-08	4.2975e-08	COL5A2/COL10A1/COL3A1/COL11A1/COL8A1/COL1A2/COL6A3/COL5A1/COL12A1/COL1A1/COL15A1/COL6A2/COL8A2/COL4A1	14
BP	GO:0001503	ossification	34/243	420/18800	1.08559e-17	7.52313e-15	5.06684e-15	COL5A2/CTHRC1/VCAN/COL11A1/LOX/TNFAIP6/COL1A2/DDR2/ADAMTS12/VEGFC/CDH11/SFRP2/SNAI2/FERMT2/COL1A1/ASPN/CTSK/CLEC5A/GREM1/TWIST1/MMP2/SPP1/WWTR1/MRC2/GJA1/IGFBP5/TNC/MGP/EGR2/COMP/SRGN/MMP9/IL6/CHRDL1	34			hsa04510	Focal adhesion	18/136	201/8160	4.95133e-09	1.68345e-07	1.34468e-07	THBS2/COL1A2/COL6A3/VEGFC/COL1A1/ITGA5/PDGFRB/PDGFC/COL6A2/FN1/SPP1/TNC/COL4A1/COMP/FLNA/MYL9/CAV1/THBS4	18
BP	GO:0097529	myeloid leukocyte migration	25/243	229/18800	2.8492e-16	1.64541e-13	1.10819e-13	TNFAIP6/VEGFC/GREM1/C5AR1/EMILIN1/TREM1/C3AR1/SLIT2/CCL2/CCL18/SERPINE1/SLAMF8/FCER1G/TREM2/ITGB2/CCL8/CCL21/THBS4/S100A8/IL6/CXCL8/CXCL10/CXCL9/CXCL5/CXCL13	25			hsa04512	ECM-receptor interaction	12/136	88/8160	1.96738e-08	5.57425e-07	4.4525e-07	THBS2/COL1A2/COL6A3/COL1A1/ITGA5/COL6A2/FN1/SPP1/TNC/COL4A1/COMP/THBS4	12
BP	GO:0050900	leukocyte migration	31/243	384/18800	3.61038e-16	1.78714e-13	1.20364e-13	TNFAIP6/VEGFC/THY1/GREM1/C5AR1/EMILIN1/VCAM1/TREM1/C3AR1/SLIT2/CCL2/CCL18/SERPINE1/SLAMF8/FCER1G/TREM2/ITGB2/HCK/MMP9/CXCR4/CCL8/CCL21/THBS4/S100A8/IL6/CXCL8/CXCL10/CXCL9/CXCL5/C10orf99/CXCL13	31			hsa05150	Staphylococcus aureus infection	12/136	96/8160	5.34269e-08	1.29751e-06	1.0364e-06	ITGAM/C5AR1/C1S/C1R/CFH/C3AR1/FCGR2B/FPR3/ITGB2/C3/FCGR3B/C1QB	12
BP	GO:0030595	leukocyte chemotaxis	25/243	236/18800	5.82684e-16	2.52375e-13	1.69975e-13	TNFAIP6/VEGFC/GREM1/C5AR1/TREM1/C3AR1/SLIT2/CCL2/CCL18/SERPINE1/SLAMF8/FCER1G/ITGB2/CXCR4/CCL8/CCL21/THBS4/S100A8/IL6/CXCL8/CXCL10/CXCL9/CXCL5/C10orf99/CXCL13	25			hsa04933	AGE-RAGE signaling pathway in diabetic complications	12/136	100/8160	8.48893e-08	1.8039e-06	1.44088e-06	COL3A1/COL1A2/VEGFC/COL1A1/FN1/MMP2/VCAM1/COL4A1/CCL2/SERPINE1/IL6/CXCL8	12
BP	GO:0060326	cell chemotaxis	28/243	315/18800	9.2211e-16	3.55013e-13	2.39102e-13	LOX/TNFAIP6/VEGFC/PDGFRB/GREM1/C5AR1/VCAM1/TREM1/C3AR1/SLIT2/CCL2/CCL18/SERPINE1/SLAMF8/FCER1G/ITGB2/CXCR4/CCL8/CCL21/THBS4/S100A8/IL6/CXCL8/CXCL10/CXCL9/CXCL5/C10orf99/CXCL13	28			hsa05144	Malaria	9/136	50/8160	1.0684e-07	2.0181e-06	1.61198e-06	THBS2/SDC2/VCAM1/CCL2/COMP/ITGB2/THBS4/IL6/CXCL8	9
BP	GO:0030593	neutrophil chemotaxis	18/243	106/18800	1.89429e-15	6.5637e-13	4.42067e-13	TNFAIP6/C5AR1/TREM1/C3AR1/SLIT2/CCL2/CCL18/FCER1G/ITGB2/CCL8/CCL21/THBS4/S100A8/CXCL8/CXCL10/CXCL9/CXCL5/CXCL13	18			hsa04061	Viral protein interaction with cytokine and cytokine receptor	11/136	100/8160	7.35491e-07	1.25034e-05	9.9872e-06	CCL2/CCL18/CXCR4/CCL8/CCL21/IL6/CXCL8/CXCL10/CXCL9/CXCL5/CXCL13	11
BP	GO:1990266	neutrophil migration	19/243	128/18800	4.06718e-15	1.28116e-12	8.62864e-13	TNFAIP6/C5AR1/TREM1/C3AR1/SLIT2/CCL2/CCL18/SLAMF8/FCER1G/ITGB2/CCL8/CCL21/THBS4/S100A8/CXCL8/CXCL10/CXCL9/CXCL5/CXCL13	19			hsa05205	Proteoglycans in cancer	15/136	205/8160	1.42615e-06	2.20404e-05	1.76051e-05	COL1A2/LUM/SDC2/COL1A1/DCN/ITGA5/TWIST1/FN1/MMP2/CTSL/TIMP3/PLAU/FLNA/CAV1/MMP9	15
BP	GO:0031589	cell-substrate adhesion	28/243	364/18800	3.61235e-14	1.04307e-11	7.02507e-12	SPOCK1/COL3A1/COL8A1/ANTXR1/ADAMTS12/FERMT2/COL1A1/CCDC80/THY1/ITGA5/ITGAM/GREM1/EFEMP2/FN1/EMILIN1/NID2/FBLN2/VCAM1/SERPINE1/ITGBL1/PLAU/SGCE/ITGB2/FLNA/FBLN1/CCL21/ID1/OLFM4	28			hsa05146	Amoebiasis	10/136	102/8160	6.87033e-06	9.73296e-05	7.77432e-05	COL3A1/COL1A2/COL1A1/ITGAM/FN1/COL4A1/CD14/ITGB2/IL6/CXCL8	10
BP	GO:0071621	granulocyte chemotaxis	18/243	128/18800	5.78716e-14	1.5425e-11	1.03888e-11	TNFAIP6/C5AR1/TREM1/C3AR1/SLIT2/CCL2/CCL18/FCER1G/ITGB2/CCL8/CCL21/THBS4/S100A8/CXCL8/CXCL10/CXCL9/CXCL5/CXCL13	18			hsa05323	Rheumatoid arthritis	9/136	93/8160	2.23854e-05	0.000292732	0.000233823	CTSK/CTSL/CCL2/ITGB2/TNFSF13B/IL6/CXCL8/MMP1/CXCL5	9
BP	GO:0097530	granulocyte migration	19/243	154/18800	1.29948e-13	3.21622e-11	2.16613e-11	TNFAIP6/C5AR1/TREM1/C3AR1/SLIT2/CCL2/CCL18/SLAMF8/FCER1G/ITGB2/CCL8/CCL21/THBS4/S100A8/CXCL8/CXCL10/CXCL9/CXCL5/CXCL13	19			hsa04060	Cytokine-cytokine receptor interaction	16/136	295/8160	2.93766e-05	0.000356716	0.000284931	INHBA/TNFSF4/OSMR/CCL2/CCL18/TNFSF13B/CSF2RB/CXCR4/CCL8/CCL21/IL6/CXCL8/CXCL10/CXCL9/CXCL5/CXCL13	16
BP	GO:1901342	regulation of vasculature development	26/243	351/18800	7.48674e-13	1.72944e-10	1.16478e-10	SULF1/ADAM12/SPARC/THBS2/VEGFC/GPNMB/SFRP2/DCN/ITGA5/SERPINF1/GREM1/TWIST1/C5AR1/EMILIN1/CYP1B1/SPHK1/C3AR1/SERPINE1/C3/CXCR4/THBS4/IL6/ID1/CXCL8/CXCL10/CXCL13	26			hsa04151	PI3K-Akt signaling pathway	17/136	354/8160	7.61981e-05	0.000863579	0.000689793	THBS2/COL1A2/COL6A3/VEGFC/COL1A1/ITGA5/PDGFRB/PDGFC/OSMR/COL6A2/FN1/SPP1/TNC/COL4A1/COMP/THBS4/IL6	17
BP	GO:0032963	collagen metabolic process	15/243	101/18800	3.37822e-12	7.02398e-10	4.73067e-10	FAP/COL1A2/COL5A1/ADAMTS2/VIM/COL1A1/CTSK/PDGFRB/MMP2/CTSL/EMILIN1/MRC2/MMP9/IL6/MMP1	15			hsa04670	Leukocyte transendothelial migration	9/136	114/8160	0.000112301	0.0011932	0.000953084	THY1/ITGAM/MMP2/NCF2/VCAM1/ITGB2/MYL9/MMP9/CXCR4	9
BP	GO:0045765	regulation of angiogenesis	25/243	345/18800	3.44611e-12	7.02398e-10	4.73067e-10	SULF1/ADAM12/SPARC/THBS2/VEGFC/GPNMB/SFRP2/DCN/ITGA5/SERPINF1/GREM1/TWIST1/C5AR1/EMILIN1/CYP1B1/SPHK1/C3AR1/SERPINE1/C3/CXCR4/THBS4/IL6/CXCL8/CXCL10/CXCL13	25			hsa04657	IL-17 signaling pathway	8/136	94/8160	0.000161657	0.00161657	0.00129125	CCL2/MMP9/S100A8/IL6/CXCL8/MMP1/CXCL10/CXCL5	8
BP	GO:0002685	regulation of leukocyte migration	20/243	218/18800	7.88464e-12	1.51779e-09	1.02224e-09	TNFAIP6/VEGFC/THY1/GREM1/C5AR1/EMILIN1/C3AR1/SLIT2/CCL2/SERPINE1/SLAMF8/TREM2/CCL8/CCL21/THBS4/IL6/CXCL8/CXCL10/C10orf99/CXCL13	20			hsa05152	Tuberculosis	11/136	180/8160	0.000197299	0.00186338	0.0014884	ITGAM/MRC2/SPHK1/MRC1/FCGR2B/FCER1G/CD14/ITGB2/C3/FCGR3B/IL6	11
BP	GO:0035987	endodermal cell differentiation	11/243	46/18800	1.20146e-11	2.19108e-09	1.4757e-09	COL5A2/INHBA/COL11A1/COL8A1/COL5A1/COL12A1/ITGA5/FN1/MMP2/ITGB2/MMP9	11			hsa04064	NF-kappa B signaling pathway	8/136	104/8160	0.000325391	0.00267835	0.00213936	VCAM1/LY96/PLAU/CD14/BCL2A1/TNFSF13B/CCL21/CXCL8	8
BP	GO:0001649	osteoblast differentiation	20/243	241/18800	4.92251e-11	8.52825e-09	5.74379e-09	CTHRC1/VCAN/LOX/TNFAIP6/DDR2/VEGFC/SFRP2/SNAI2/FERMT2/COL1A1/CLEC5A/GREM1/TWIST1/SPP1/WWTR1/MRC2/GJA1/IGFBP5/TNC/IL6	20			hsa04620	Toll-like receptor signaling pathway	8/136	104/8160	0.000325391	0.00267835	0.00213936	CTSK/SPP1/LY96/CD14/IL6/CXCL8/CXCL10/CXCL9	8
BP	GO:0042060	wound healing	26/243	429/18800	6.8063e-11	1.07414e-08	7.23438e-09	FAP/COL3A1/LOX/COL5A1/FERMT2/COL1A1/ITGA5/PDGFRB/SERPING1/FN1/COMP/SERPINE1/FCER1G/PLAU/APOE/FLNA/MYL9/CD109/CAV1/FBLN1/CXCR4/PLEK/F13A1/S100A8/IL6/DUOX2	26			hsa04062	Chemokine signaling pathway	11/136	192/8160	0.000345451	0.00267835	0.00213936	CCL2/CCL18/HCK/CXCR4/CCL8/CCL21/CXCL8/CXCL10/CXCL9/CXCL5/CXCL13	11
BP	GO:0002688	regulation of leukocyte chemotaxis	15/243	124/18800	6.96104e-11	1.07414e-08	7.23438e-09	TNFAIP6/VEGFC/GREM1/C5AR1/C3AR1/SLIT2/CCL2/SERPINE1/SLAMF8/CCL21/THBS4/IL6/CXCL8/CXCL10/CXCL13	15			hsa05134	Legionellosis	6/136	57/8160	0.00034661	0.00267835	0.00213936	ITGAM/CD14/ITGB2/C3/IL6/CXCL8	6
BP	GO:0006898	receptor-mediated endocytosis	20/243	246/18800	7.12996e-11	1.07414e-08	7.23438e-09	RAB31/ITGAM/GREM1/SFRP4/CTSL/MSR1/MRC1/FCGR2B/SERPINE1/FCER1G/CD14/APOE/ITGB2/MARCO/CAV1/APOC1/C3/CCL21/CXCL8/RAMP1	20			hsa05171	Coronavirus disease - COVID-19	12/136	232/8160	0.000472965	0.00349583	0.00279233	C5AR1/C1S/C1R/C3AR1/CCL2/C3/F13A1/C1QB/IL6/CXCL8/MMP1/CXCL10	12
BP	GO:0001706	endoderm formation	11/243	55/18800	9.72788e-11	1.40446e-08	9.45908e-09	COL5A2/INHBA/COL11A1/COL8A1/COL5A1/COL12A1/ITGA5/FN1/MMP2/ITGB2/MMP9	11			hsa04926	Relaxin signaling pathway	8/136	129/8160	0.00135998	0.00963322	0.00769465	COL3A1/COL1A2/VEGFC/COL1A1/MMP2/COL4A1/MMP9/MMP1	8
BP	GO:0032103	positive regulation of response to external stimulus	26/243	442/18800	1.30623e-10	1.81044e-08	1.21934e-08	VEGFC/TNFSF4/PDGFRB/OSMR/C5AR1/LGALS1/EMILIN1/LY96/C3AR1/SLIT2/ALOX5AP/MNDA/SERPINE1/TREM2/FLNA/HCK/TYROBP/C3/CXCR4/CCL21/THBS4/S100A8/IL6/CXCL8/CXCL10/CXCL13	26			hsa05418	Fluid shear stress and atherosclerosis	8/136	139/8160	0.00218634	0.0148671	0.0118753	SDC2/MMP2/CTSL/NCF2/VCAM1/CCL2/CAV1/MMP9	8
BP	GO:0150063	visual system development	24/243	383/18800	1.95083e-10	2.59986e-08	1.75101e-08	COL5A2/FBN1/INHBA/COL8A1/COL5A1/VIM/THY1/PDGFRB/SERPINF1/ITGAM/TWIST1/COL8A2/GJA1/MEIS1/MFAP5/EFEMP1/CYP1B1/COL4A1/CRYAB/MFAP2/MEIS2/C3/MAB21L2/CHRDL1	24			hsa04936	Alcoholic liver disease	8/136	142/8160	0.00249896	0.0163263	0.0130408	C5AR1/LY96/C3AR1/CD14/C3/C1QB/IL6/CXCL8	8
BP	GO:0048880	sensory system development	24/243	389/18800	2.67678e-10	3.4352e-08	2.31362e-08	COL5A2/FBN1/INHBA/COL8A1/COL5A1/VIM/THY1/PDGFRB/SERPINF1/ITGAM/TWIST1/COL8A2/GJA1/MEIS1/MFAP5/EFEMP1/CYP1B1/COL4A1/CRYAB/MFAP2/MEIS2/C3/MAB21L2/CHRDL1	24			hsa04668	TNF signaling pathway	7/136	112/8160	0.002593	0.0163263	0.0130408	VEGFC/VCAM1/CCL2/MMP9/IL6/CXCL10/CXCL5	7
BP	GO:1990868	response to chemokine	13/243	97/18800	3.63388e-10	4.34186e-08	2.92425e-08	LOX/SLIT2/CCL2/CCL18/TREM2/CXCR4/CCL8/CCL21/CXCL8/CXCL10/CXCL9/CXCL5/CXCL13	13			hsa05417	Lipid and atherosclerosis	10/136	215/8160	0.0030878	0.0187474	0.0149747	OLR1/NCF2/VCAM1/LY96/CCL2/CD14/MMP9/IL6/CXCL8/MMP1	10
BP	GO:1990869	cellular response to chemokine	13/243	97/18800	3.63388e-10	4.34186e-08	2.92425e-08	LOX/SLIT2/CCL2/CCL18/TREM2/CXCR4/CCL8/CCL21/CXCL8/CXCL10/CXCL9/CXCL5/CXCL13	13			hsa05165	Human papillomavirus infection	13/136	331/8160	0.00342048	0.0200511	0.016016	THBS2/COL1A2/COL6A3/COL1A1/ITGA5/PDGFRB/COL6A2/FN1/SPP1/TNC/COL4A1/COMP/THBS4	13
BP	GO:0010810	regulation of cell-substrate adhesion	18/243	217/18800	4.74767e-10	5.48356e-08	3.69319e-08	SPOCK1/COL8A1/FERMT2/COL1A1/CCDC80/THY1/ITGA5/GREM1/EFEMP2/FN1/EMILIN1/FBLN2/SERPINE1/PLAU/FLNA/FBLN1/CCL21/OLFM4	18			hsa05219	Bladder cancer	4/136	41/8160	0.00463688	0.0262756	0.020988	MMP2/MMP9/CXCL8/MMP1	4
BP	GO:0050920	regulation of chemotaxis	18/243	225/18800	8.53526e-10	9.24209e-08	6.22456e-08	TNFAIP6/VEGFC/PDGFRB/GREM1/C5AR1/C3AR1/SLIT2/CCL2/SERPINE1/SLAMF8/TREM2/CXCR4/CCL21/THBS4/IL6/CXCL8/CXCL10/CXCL13	18			hsa05142	Chagas disease	6/136	102/8160	0.00699316	0.0383496	0.0306322	CCL2/SERPINE1/C3/C1QB/IL6/CXCL8	6
BP	GO:0060348	bone development	18/243	225/18800	8.53526e-10	9.24209e-08	6.22456e-08	SULF1/FBN1/COL3A1/LOX/DDR2/ADAMTS12/BGN/SFRP2/COL1A1/GREM1/PDGFC/TWIST1/SFRP4/GJA1/MEIS1/COMP/TYROBP/EPYC	18			hsa05140	Leishmaniasis	5/136	77/8160	0.00904751	0.0480649	0.0383924	ITGAM/NCF2/ITGB2/C3/FCGR3B	5
BP	GO:0033627	cell adhesion mediated by integrin	12/243	86/18800	1.08874e-09	1.14317e-07	7.69929e-08	FBN1/SFRP2/SNAI2/ITGA5/ITGAM/CYP1B1/SERPINE1/ITGBL1/PLAU/ITGB2/CCL21/CXCL13	12			hsa04810	Regulation of actin cytoskeleton	9/136	218/8160	0.0105027	0.054105	0.043217	ITGA5/PDGFRB/ITGAM/PDGFC/FN1/ITGB2/MYL9/CXCR4/MYH11	9
BP	GO:0002237	response to molecule of bacterial origin	22/243	354/18800	1.34874e-09	1.37453e-07	9.25748e-08	VIM/TNFSF4/C5AR1/VCAM1/LY96/MRC1/LOXL1/CCL2/FCGR2B/SERPINE1/AKAP12/CD14/TREM2/HCK/CSF2RB/S100A8/IL6/CXCL8/CXCL10/CXCL9/CXCL5/CXCL13	22
BP	GO:0070098	chemokine-mediated signaling pathway	12/243	89/18800	1.63344e-09	1.61711e-07	1.08912e-07	SLIT2/CCL2/CCL18/TREM2/CXCR4/CCL8/CCL21/CXCL8/CXCL10/CXCL9/CXCL5/CXCL13	12
BP	GO:0007160	cell-matrix adhesion	18/243	235/18800	1.71663e-09	1.65225e-07	1.1128e-07	COL3A1/ADAMTS12/FERMT2/THY1/ITGA5/ITGAM/GREM1/EFEMP2/FN1/EMILIN1/NID2/VCAM1/SERPINE1/ITGBL1/PLAU/SGCE/ITGB2/CCL21	18
BP	GO:0007178	transmembrane receptor protein serine/threonine kinase signaling pathway	22/243	368/18800	2.76893e-09	2.59306e-07	1.74643e-07	SULF1/FBN1/INHBA/COL3A1/LOX/TNFAIP6/COL1A2/SFRP2/FERMT2/VIM/ASPN/HTRA1/FSTL1/GREM1/SFRP4/WWTR1/EMILIN1/COMP/CD109/CAV1/ID1/CHRDL1	22
BP	GO:0050921	positive regulation of chemotaxis	14/243	140/18800	3.83922e-09	3.50076e-07	2.35777e-07	VEGFC/PDGFRB/C5AR1/C3AR1/SLIT2/SERPINE1/TREM2/CXCR4/CCL21/THBS4/IL6/CXCL8/CXCL10/CXCL13	14
BP	GO:0001654	eye development	22/243	379/18800	4.75759e-09	4.21848e-07	2.84116e-07	COL5A2/FBN1/INHBA/COL8A1/COL5A1/VIM/THY1/PDGFRB/SERPINF1/TWIST1/COL8A2/GJA1/MEIS1/MFAP5/EFEMP1/CYP1B1/COL4A1/CRYAB/MFAP2/MEIS2/MAB21L2/CHRDL1	22
BP	GO:0007492	endoderm development	11/243	78/18800	4.86982e-09	4.21848e-07	2.84116e-07	COL5A2/INHBA/COL11A1/COL8A1/COL5A1/COL12A1/ITGA5/FN1/MMP2/ITGB2/MMP9	11
BP	GO:0090287	regulation of cellular response to growth factor stimulus	20/243	314/18800	5.14688e-09	4.34974e-07	2.92956e-07	SULF1/FBN1/LOX/TNFAIP6/ADAMTS12/VEGFC/SFRP2/DCN/ASPN/ITGA5/HTRA1/FSTL1/GREM1/SFRP4/EMILIN1/SLIT2/CD109/CAV1/CHRDL1/CXCL13	20
BP	GO:0001704	formation of primary germ layer	13/243	123/18800	7.11563e-09	5.8704e-07	3.95372e-07	COL5A2/INHBA/COL11A1/COL8A1/COL5A1/SFRP2/COL12A1/ITGA5/FN1/MMP2/GJA1/ITGB2/MMP9	13
BP	GO:0048771	tissue remodeling	15/243	174/18800	8.21073e-09	6.61632e-07	4.4561e-07	CTHRC1/DDR2/GPNMB/CTSK/GREM1/MMP2/SPP1/GJA1/IGFBP5/FLNA/CAV1/EDNRA/RSPO3/THBS4/IL6	15
BP	GO:0061448	connective tissue development	18/243	260/18800	8.49573e-09	6.69039e-07	4.50599e-07	SULF1/PRRX1/COL3A1/COL11A1/LOX/ADAMTS12/COL5A1/BGN/SFRP2/SNAI2/COL1A1/CTSK/PDGFRB/GREM1/EFEMP1/MGP/COMP/EPYC	18
BP	GO:2000146	negative regulation of cell motility	21/243	361/18800	1.04239e-08	8.02639e-07	5.40579e-07	SULF1/COL3A1/TNFAIP6/SFRP2/DCN/THY1/SERPINF1/GREM1/DPYSL3/EMILIN1/GJA1/IGFBP5/CYP1B1/SLIT2/CCL2/SERPINE1/SLAMF8/APOE/FBLN1/CCL21/CXCL13	21
BP	GO:0032496	response to lipopolysaccharide	20/243	333/18800	1.39009e-08	1.0471e-06	7.05225e-07	VIM/TNFSF4/VCAM1/LY96/MRC1/LOXL1/CCL2/SERPINE1/AKAP12/CD14/TREM2/HCK/CSF2RB/S100A8/IL6/CXCL8/CXCL10/CXCL9/CXCL5/CXCL13	20
BP	GO:0051271	negative regulation of cellular component movement	21/243	369/18800	1.52718e-08	1.12589e-06	7.58287e-07	SULF1/COL3A1/TNFAIP6/SFRP2/DCN/THY1/SERPINF1/GREM1/DPYSL3/EMILIN1/GJA1/IGFBP5/CYP1B1/SLIT2/CCL2/SERPINE1/SLAMF8/APOE/FBLN1/CCL21/CXCL13	21
BP	GO:0002548	monocyte chemotaxis	10/243	70/18800	2.1753e-08	1.57029e-06	1.05759e-06	GREM1/SLIT2/CCL2/CCL18/SERPINE1/SLAMF8/CCL8/CCL21/IL6/CXCL10	10
BP	GO:0030336	negative regulation of cell migration	20/243	346/18800	2.6348e-08	1.86318e-06	1.25486e-06	SULF1/COL3A1/TNFAIP6/SFRP2/DCN/THY1/SERPINF1/GREM1/DPYSL3/EMILIN1/GJA1/IGFBP5/CYP1B1/SLIT2/CCL2/SERPINE1/SLAMF8/APOE/CCL21/CXCL13	20
BP	GO:0097242	amyloid-beta clearance	8/243	39/18800	3.02299e-08	2.09493e-06	1.41094e-06	ITGAM/C5AR1/MSR1/TREM2/APOE/ITGB2/MARCO/C3	8
BP	GO:0007596	blood coagulation	16/243	221/18800	3.13184e-08	2.1028e-06	1.41624e-06	FAP/COL3A1/SERPING1/FN1/COMP/SERPINE1/FCER1G/PLAU/APOE/FLNA/MYL9/CAV1/FBLN1/PLEK/F13A1/IL6	16
BP	GO:0090288	negative regulation of cellular response to growth factor stimulus	12/243	115/18800	3.15572e-08	2.1028e-06	1.41624e-06	SULF1/FBN1/TNFAIP6/ADAMTS12/SFRP2/DCN/HTRA1/GREM1/EMILIN1/SLIT2/CHRDL1/CXCL13	12
BP	GO:0002687	positive regulation of leukocyte migration	13/243	141/18800	3.72941e-08	2.40218e-06	1.61787e-06	VEGFC/THY1/C5AR1/C3AR1/SERPINE1/TREM2/CCL8/CCL21/THBS4/IL6/CXCL8/CXCL10/CXCL13	13
BP	GO:0002683	negative regulation of immune system process	22/243	425/18800	3.74365e-08	2.40218e-06	1.61787e-06	FBN1/INHBA/COL3A1/TNFAIP6/GPNMB/TNFSF4/THY1/SERPING1/GREM1/MAFB/EMILIN1/LAPTM5/SLIT2/MNDA/CCL2/FCGR2B/SLAMF8/TREM2/HCK/VSIG4/TYROBP/CCL21	22
BP	GO:0051216	cartilage development	15/243	195/18800	3.82038e-08	2.40684e-06	1.62101e-06	SULF1/PRRX1/COL3A1/COL11A1/ADAMTS12/BGN/SFRP2/SNAI2/COL1A1/CTSK/GREM1/EFEMP1/MGP/COMP/EPYC	15
BP	GO:0050817	coagulation	16/243	226/18800	4.28418e-08	2.65084e-06	1.78534e-06	FAP/COL3A1/SERPING1/FN1/COMP/SERPINE1/FCER1G/PLAU/APOE/FLNA/MYL9/CAV1/FBLN1/PLEK/F13A1/IL6	16
BP	GO:0007599	hemostasis	16/243	227/18800	4.55658e-08	2.76992e-06	1.86555e-06	FAP/COL3A1/SERPING1/FN1/COMP/SERPINE1/FCER1G/PLAU/APOE/FLNA/MYL9/CAV1/FBLN1/PLEK/F13A1/IL6	16
BP	GO:0071674	mononuclear cell migration	15/243	199/18800	5.00556e-08	2.97373e-06	2.00281e-06	GREM1/C5AR1/C3AR1/SLIT2/CCL2/CCL18/SERPINE1/SLAMF8/CXCR4/CCL8/CCL21/IL6/CXCL10/C10orf99/CXCL13	15
BP	GO:0040013	negative regulation of locomotion	21/243	396/18800	5.14369e-08	2.97373e-06	2.00281e-06	SULF1/COL3A1/TNFAIP6/SFRP2/DCN/THY1/SERPINF1/GREM1/DPYSL3/EMILIN1/GJA1/IGFBP5/CYP1B1/SLIT2/CCL2/SERPINE1/SLAMF8/APOE/FBLN1/CCL21/CXCL13	21
BP	GO:0071219	cellular response to molecule of bacterial origin	16/243	229/18800	5.14931e-08	2.97373e-06	2.00281e-06	VIM/TNFSF4/LY96/MRC1/CCL2/FCGR2B/SERPINE1/CD14/TREM2/HCK/IL6/CXCL8/CXCL10/CXCL9/CXCL5/CXCL13	16
BP	GO:0030574	collagen catabolic process	8/243	42/18800	5.60879e-08	3.18597e-06	2.14576e-06	FAP/ADAMTS2/CTSK/MMP2/CTSL/MRC2/MMP9/MMP1	8
BP	GO:0010811	positive regulation of cell-substrate adhesion	12/243	122/18800	6.13389e-08	3.42805e-06	2.3088e-06	COL8A1/FERMT2/CCDC80/THY1/ITGA5/EFEMP2/FN1/EMILIN1/FBLN2/FLNA/CCL21/OLFM4	12
BP	GO:0045785	positive regulation of cell adhesion	22/243	446/18800	8.73597e-08	4.80479e-06	3.23603e-06	COL8A1/SFRP2/FERMT2/TNFSF4/CCDC80/THY1/ITGA5/EFEMP2/LGALS1/FN1/EMILIN1/FBLN2/VCAM1/CCL2/ITGB2/FLNA/TNFSF13B/CAV1/CCL21/IL6/CXCL13/OLFM4	22
BP	GO:0019221	cytokine-mediated signaling pathway	23/243	486/18800	9.27843e-08	5.0234e-06	3.38327e-06	OSMR/PXDN/LAPTM5/SPHK1/SLIT2/CCL2/CCL18/FCER1G/TREM2/HCK/TNFSF13B/CAV1/CSF2RB/CXCR4/CCL8/CCL21/IL6/CXCL8/CXCL10/CXCL9/CXCL5/CXCL13/DUOX2	23
BP	GO:1902622	regulation of neutrophil migration	8/243	45/18800	9.90642e-08	5.28088e-06	3.55668e-06	TNFAIP6/C5AR1/C3AR1/SLIT2/SLAMF8/CCL21/THBS4/CXCL8	8
BP	GO:0045766	positive regulation of angiogenesis	14/243	183/18800	1.17401e-07	6.04294e-06	4.06993e-06	ADAM12/VEGFC/SFRP2/ITGA5/GREM1/TWIST1/C5AR1/CYP1B1/SPHK1/C3AR1/SERPINE1/C3/CXCR4/CXCL8	14
BP	GO:1904018	positive regulation of vasculature development	14/243	183/18800	1.17401e-07	6.04294e-06	4.06993e-06	ADAM12/VEGFC/SFRP2/ITGA5/GREM1/TWIST1/C5AR1/CYP1B1/SPHK1/C3AR1/SERPINE1/C3/CXCR4/CXCL8	14
BP	GO:0085029	extracellular matrix assembly	8/243	46/18800	1.18592e-07	6.04294e-06	4.06993e-06	COL3A1/LOX/ANTXR1/COL1A2/PXDN/EFEMP2/EMILIN1/MYH11	8
BP	GO:0060840	artery development	11/243	106/18800	1.26658e-07	6.36043e-06	4.28376e-06	PRRX1/COL3A1/LOX/PDGFRB/PKD2/EFEMP2/EGR2/LOXL1/COMP/APOE/EDNRA	11
BP	GO:0007229	integrin-mediated signaling pathway	11/243	107/18800	1.39579e-07	6.90914e-06	4.65332e-06	COL3A1/FERMT2/THY1/ITGA5/ITGAM/FN1/ITGBL1/ITGB2/FLNA/HCK/PLEK	11
BP	GO:0048251	elastic fiber assembly	5/243	11/18800	1.50143e-07	7.31321e-06	4.92546e-06	COL3A1/LOX/EFEMP2/EMILIN1/MYH11	5
BP	GO:0006936	muscle contraction	19/243	349/18800	1.51963e-07	7.31321e-06	4.92546e-06	SULF1/KCNE4/CALD1/GJA1/SPHK1/PLN/COMP/CRYAB/FLNA/MYL9/CAV1/RGS2/EDNRA/CNN1/CXCR4/LMOD1/MYH11/SYNM/DES	19
BP	GO:0090022	regulation of neutrophil chemotaxis	7/243	33/18800	1.77352e-07	8.41814e-06	5.66963e-06	TNFAIP6/C5AR1/C3AR1/SLIT2/CCL21/THBS4/CXCL8	7
BP	GO:0045667	regulation of osteoblast differentiation	12/243	136/18800	2.04374e-07	9.56969e-06	6.4452e-06	CTHRC1/TNFAIP6/DDR2/VEGFC/SFRP2/SNAI2/FERMT2/GREM1/TWIST1/WWTR1/IGFBP5/IL6	12
BP	GO:0071216	cellular response to biotic stimulus	16/243	256/18800	2.38264e-07	1.10078e-05	7.41378e-06	VIM/TNFSF4/LY96/MRC1/CCL2/FCGR2B/SERPINE1/CD14/TREM2/HCK/IL6/CXCL8/CXCL10/CXCL9/CXCL5/CXCL13	16
BP	GO:0002526	acute inflammatory response	11/243	113/18800	2.44668e-07	1.11549e-05	7.51286e-06	TNFSF4/OSMR/FN1/CD163/VCAM1/TREM1/ALOX5AP/FCGR2B/C3/S100A8/IL6	11
BP	GO:0071675	regulation of mononuclear cell migration	11/243	116/18800	3.19746e-07	1.43886e-05	9.69074e-06	GREM1/C5AR1/C3AR1/SLIT2/CCL2/SERPINE1/SLAMF8/CCL21/CXCL10/C10orf99/CXCL13	11
BP	GO:0002690	positive regulation of leukocyte chemotaxis	10/243	94/18800	3.78061e-07	1.65988e-05	1.11793e-05	VEGFC/C5AR1/C3AR1/SERPINE1/CCL21/THBS4/IL6/CXCL8/CXCL10/CXCL13	10
BP	GO:0007517	muscle organ development	18/243	334/18800	3.78443e-07	1.65988e-05	1.11793e-05	COL3A1/COL11A1/LOX/COL6A3/HEG1/TWIST1/EFEMP2/BASP1/ZFPM2/TAGLN/GJA1/EGR2/SGCE/CRYAB/CAV1/EDNRA/DES/CXCL10	18
BP	GO:0090596	sensory organ morphogenesis	16/243	266/18800	3.99559e-07	1.73059e-05	1.16556e-05	COL5A2/FBN1/PRRX1/CTHRC1/COL11A1/COL8A1/COL5A1/THY1/MAFB/TWIST1/COL8A2/MEIS1/MFAP5/EFEMP1/MFAP2/EDNRA	16
BP	GO:0006909	phagocytosis	17/243	310/18800	6.31928e-07	2.70325e-05	1.82064e-05	RAB31/ITGAM/COLEC12/NCF2/MSR1/SPHK1/CCL2/FCGR2B/FCER1G/CD14/TREM2/ITGB2/HCK/MARCO/TYROBP/SRPX/C3	17
BP	GO:0070372	regulation of ERK1 and ERK2 cascade	17/243	311/18800	6.60856e-07	2.79252e-05	1.88077e-05	GPNMB/FERMT2/PDGFRB/PDGFC/C5AR1/FN1/EMILIN1/TIMP3/CCL2/CCL18/AKAP12/TREM2/APOE/MARCO/FBLN1/CCL8/CCL21	17
BP	GO:0006959	humoral immune response	17/243	317/18800	8.61133e-07	3.59497e-05	2.42122e-05	SERPING1/C1S/C1R/CFH/TREM1/CCL2/FCGR2B/TREM2/VSIG4/C3/C1QB/IL6/CXCL8/CXCL10/CXCL9/CXCL5/CXCL13	17
BP	GO:0071222	cellular response to lipopolysaccharide	14/243	217/18800	9.38811e-07	3.8726e-05	2.6082e-05	VIM/TNFSF4/LY96/MRC1/CCL2/SERPINE1/CD14/HCK/IL6/CXCL8/CXCL10/CXCL9/CXCL5/CXCL13	14
BP	GO:0050727	regulation of inflammatory response	19/243	394/18800	9.63249e-07	3.92666e-05	2.64461e-05	TNFAIP6/ADAMTS12/TNFSF4/SERPINF1/OSMR/LGALS1/SPHK1/ALOX5AP/FCGR2B/SERPINE1/SLAMF8/TREM2/APOE/HCK/MMP9/C3/S100A8/IL6/DUOXA2	19
BP	GO:0001819	positive regulation of cytokine production	21/243	475/18800	1.03997e-06	4.19012e-05	2.82205e-05	SULF1/LUM/TNFSF4/HEG1/CLEC5A/TWIST1/C5AR1/CYP1B1/LAPTM5/SPHK1/LY96/C3AR1/MNDA/SERPINE1/AKAP12/FCER1G/CD14/TREM2/TYROBP/C3/IL6	21
BP	GO:0007369	gastrulation	13/243	190/18800	1.19746e-06	4.7692e-05	3.21206e-05	COL5A2/INHBA/COL11A1/COL8A1/COL5A1/SFRP2/COL12A1/ITGA5/FN1/MMP2/GJA1/ITGB2/MMP9	13
BP	GO:0035904	aorta development	8/243	62/18800	1.28606e-06	5.06388e-05	3.41053e-05	COL3A1/LOX/PDGFRB/PKD2/EFEMP2/EGR2/LOXL1/EDNRA	8
BP	GO:0050673	epithelial cell proliferation	20/243	443/18800	1.37688e-06	5.36055e-05	3.61034e-05	SULF1/FAP/SPARC/COL8A1/VEGFC/SFRP2/SNAI2/HTRA1/SERPINF1/TWIST1/C5AR1/COL8A2/IGFBP5/CCL2/APOE/CD109/CAV1/THBS4/IL6/ID1	20
BP	GO:0060537	muscle tissue development	19/243	405/18800	1.45045e-06	5.58422e-05	3.76098e-05	COL3A1/COL11A1/LOX/HOPX/HEG1/PDGFRB/GREM1/PKD2/TWIST1/EFEMP2/ZFPM2/GJA1/IGFBP5/PLN/EGR2/CAV1/RGS2/EDNRA/MYH11	19
BP	GO:0010575	positive regulation of vascular endothelial growth factor production	6/243	29/18800	1.62331e-06	6.18108e-05	4.16297e-05	SULF1/C5AR1/CYP1B1/C3AR1/C3/IL6	6
BP	GO:0002920	regulation of humoral immune response	7/243	45/18800	1.65092e-06	6.21785e-05	4.18773e-05	SERPING1/CFH/FCGR2B/TREM2/VSIG4/C3/CXCL13	7
BP	GO:0003012	muscle system process	20/243	449/18800	1.69222e-06	6.30487e-05	4.24634e-05	SULF1/KCNE4/CALD1/GJA1/IGFBP5/SPHK1/PLN/COMP/CRYAB/FLNA/MYL9/CAV1/RGS2/EDNRA/CNN1/CXCR4/LMOD1/MYH11/SYNM/DES	20
BP	GO:1903034	regulation of response to wounding	12/243	166/18800	1.74289e-06	6.4246e-05	4.32698e-05	FAP/FERMT2/SERPING1/SPP1/SERPINE1/PLAU/APOE/FLNA/CD109/CAV1/CXCR4/DUOX2	12
BP	GO:0070371	ERK1 and ERK2 cascade	17/243	335/18800	1.8351e-06	6.6933e-05	4.50795e-05	GPNMB/FERMT2/PDGFRB/PDGFC/C5AR1/FN1/EMILIN1/TIMP3/CCL2/CCL18/AKAP12/TREM2/APOE/MARCO/FBLN1/CCL8/CCL21	17
BP	GO:0090092	regulation of transmembrane receptor protein serine/threonine kinase signaling pathway	15/243	267/18800	2.17536e-06	7.85167e-05	5.28812e-05	SULF1/FBN1/INHBA/LOX/TNFAIP6/SFRP2/ASPN/HTRA1/FSTL1/GREM1/SFRP4/EMILIN1/CD109/CAV1/CHRDL1	15
BP	GO:0031214	biomineral tissue development	12/243	170/18800	2.2381e-06	7.91383e-05	5.32998e-05	LOX/COL1A2/DDR2/COL1A1/ASPN/GREM1/TWIST1/SPP1/GJA1/MGP/COMP/SRGN	12
BP	GO:0001774	microglial cell activation	7/243	47/18800	2.23826e-06	7.91383e-05	5.32998e-05	ITGAM/C5AR1/SPHK1/TREM2/ITGB2/TYROBP/IL6	7
BP	GO:0110148	biomineralization	12/243	172/18800	2.5294e-06	8.85289e-05	5.96244e-05	LOX/COL1A2/DDR2/COL1A1/ASPN/GREM1/TWIST1/SPP1/GJA1/MGP/COMP/SRGN	12
BP	GO:0033628	regulation of cell adhesion mediated by integrin	7/243	48/18800	2.59176e-06	8.91482e-05	6.00415e-05	SFRP2/SNAI2/CYP1B1/SERPINE1/PLAU/CCL21/CXCL13	7
BP	GO:0050878	regulation of body fluid levels	18/243	382/18800	2.59855e-06	8.91482e-05	6.00415e-05	FAP/COL3A1/HEG1/SERPING1/FN1/GJA1/COMP/SERPINE1/FCER1G/PLAU/APOE/FLNA/MYL9/CAV1/FBLN1/PLEK/F13A1/IL6	18
BP	GO:0002253	activation of immune response	18/243	386/18800	3.0069e-06	0.000102146	6.87956e-05	THY1/SERPING1/C5AR1/C1S/C1R/CFH/LAPTM5/C3AR1/MNDA/FCGR2B/FCER1G/FPR3/TREM2/HCK/VSIG4/TYROBP/C3/C1QB	18
BP	GO:0032102	negative regulation of response to external stimulus	19/243	429/18800	3.3704e-06	0.000113383	7.63635e-05	FAP/TNFAIP6/HTRA1/SERPINF1/SERPING1/GREM1/SPP1/SLIT2/CCL2/FCGR2B/SERPINE1/SLAMF8/PLAU/TREM2/APOE/HCK/CD109/VSIG4/CXCL13	19
BP	GO:0002269	leukocyte activation involved in inflammatory response	7/243	50/18800	3.43955e-06	0.000113505	7.64458e-05	ITGAM/C5AR1/SPHK1/TREM2/ITGB2/TYROBP/IL6	7
BP	GO:1903053	regulation of extracellular matrix organization	7/243	50/18800	3.43955e-06	0.000113505	7.64458e-05	FAP/ANTXR1/DDR2/AEBP1/EFEMP2/EMILIN1/IL6	7
BP	GO:0030282	bone mineralization	10/243	121/18800	3.902e-06	0.000127551	8.5906e-05	LOX/COL1A2/DDR2/ASPN/GREM1/TWIST1/GJA1/MGP/COMP/SRGN	10
BP	GO:0071622	regulation of granulocyte chemotaxis	7/243	51/18800	3.9432e-06	0.000127693	8.60017e-05	TNFAIP6/C5AR1/C3AR1/SLIT2/CCL21/THBS4/CXCL8	7
BP	GO:0002686	negative regulation of leukocyte migration	7/243	52/18800	4.50682e-06	0.000143837	9.68743e-05	TNFAIP6/GREM1/EMILIN1/SLIT2/CCL2/SLAMF8/CCL21	7
BP	GO:0150076	neuroinflammatory response	8/243	73/18800	4.52473e-06	0.000143837	9.68743e-05	ITGAM/C5AR1/SPHK1/TREM2/ITGB2/TYROBP/MMP9/IL6	8
BP	GO:0045807	positive regulation of endocytosis	9/243	97/18800	4.61812e-06	0.000144766	9.75004e-05	RAB31/GREM1/SFRP4/SERPINE1/CD14/TREM2/APOE/C3/CCL21	9
BP	GO:0001667	ameboidal-type cell migration	20/243	480/18800	4.63754e-06	0.000144766	9.75004e-05	FAP/SPARC/DDR2/VEGFC/DCN/FSTL1/SERPINF1/GREM1/TWIST1/FN1/GJA1/TNS1/CYP1B1/SLIT2/AKAP12/APOE/EDNRA/MMP9/ID1/CXCL13	20
BP	GO:0034612	response to tumor necrosis factor	14/243	249/18800	4.72766e-06	0.000146262	9.85077e-05	ADAMTS12/COL1A1/CYP1B1/LAPTM5/VCAM1/SPHK1/CCL2/CCL18/AKAP12/CD14/TNFSF13B/CCL8/CCL21/CXCL8	14
BP	GO:0048592	eye morphogenesis	11/243	154/18800	5.31181e-06	0.00016288	0.0001097	COL5A2/FBN1/COL8A1/COL5A1/THY1/TWIST1/COL8A2/MEIS1/MFAP5/EFEMP1/MFAP2	11
BP	GO:0006968	cellular defense response	7/243	54/18800	5.83643e-06	0.000175854	0.000118438	CLEC5A/C5AR1/NCF2/LY96/MNDA/TYROBP/CXCL9	7
BP	GO:0061900	glial cell activation	7/243	54/18800	5.83643e-06	0.000175854	0.000118438	ITGAM/C5AR1/SPHK1/TREM2/ITGB2/TYROBP/IL6	7
BP	GO:0030449	regulation of complement activation	5/243	21/18800	5.94926e-06	0.00017619	0.000118664	SERPING1/CFH/TREM2/VSIG4/C3	5
BP	GO:0150146	cell junction disassembly	5/243	21/18800	5.94926e-06	0.00017619	0.000118664	SNAI2/ITGAM/TREM2/C3/C1QB	5
BP	GO:0070374	positive regulation of ERK1 and ERK2 cascade	13/243	220/18800	6.06597e-06	0.000178124	0.000119967	GPNMB/FERMT2/PDGFRB/PDGFC/C5AR1/CCL2/CCL18/AKAP12/TREM2/APOE/MARCO/CCL8/CCL21	13
BP	GO:0043010	camera-type eye development	16/243	330/18800	6.6221e-06	0.00019282	0.000129865	FBN1/INHBA/COL8A1/VIM/THY1/PDGFRB/SERPINF1/TWIST1/COL8A2/GJA1/MEIS1/EFEMP1/CYP1B1/COL4A1/CRYAB/MAB21L2	16
BP	GO:0051235	maintenance of location	16/243	331/18800	6.8793e-06	0.00019864	0.000133784	FBN1/THY1/PKD2/MSR1/PLN/TREM2/APOE/FLNA/SRGN/CAV1/C3/CCL21/S100A8/IL6/CXCL10/CXCL9	16
BP	GO:0071559	response to transforming growth factor beta	14/243	258/18800	7.10682e-06	0.000203514	0.000137067	FBN1/COL3A1/LOX/COL1A2/FERMT2/COL1A1/ASPN/MXRA5/HTRA1/EMILIN1/NR3C1/CD109/CAV1/ID1	14
BP	GO:0052547	regulation of peptidase activity	19/243	456/18800	8.08153e-06	0.000229529	0.000154588	SPOCK1/TIMP2/ANTXR1/COL6A3/SFRP2/SERPINF1/SERPING1/PCOLCE/FN1/LAPTM5/TIMP3/SERPINE1/CRYAB/CD109/CAV1/MMP9/C3/FBLN1/S100A8	19
BP	GO:0048844	artery morphogenesis	8/243	79/18800	8.21588e-06	0.000231447	0.00015588	PRRX1/COL3A1/PDGFRB/PKD2/EFEMP2/COMP/APOE/EDNRA	8
BP	GO:0098883	synapse pruning	4/243	11/18800	8.36805e-06	0.000233833	0.000157487	ITGAM/TREM2/C3/C1QB	4
BP	GO:0030510	regulation of BMP signaling pathway	9/243	105/18800	8.87888e-06	0.000246123	0.000165764	SULF1/FBN1/TNFAIP6/SFRP2/HTRA1/FSTL1/GREM1/SFRP4/CHRDL1	9
BP	GO:0061041	regulation of wound healing	10/243	133/18800	9.09089e-06	0.000249999	0.000168375	FAP/FERMT2/SERPING1/SERPINE1/PLAU/APOE/CD109/CAV1/CXCR4/DUOX2	10
BP	GO:0060485	mesenchyme development	15/243	301/18800	9.32349e-06	0.00025325	0.000170564	SFRP2/SNAI2/FERMT2/COL1A1/PDGFRB/GREM1/PKD2/TWIST1/FN1/BASP1/ZFPM2/WWTR1/FLNA/EDNRA/IL6	15
BP	GO:0071356	cellular response to tumor necrosis factor	13/243	229/18800	9.35527e-06	0.00025325	0.000170564	ADAMTS12/COL1A1/CYP1B1/LAPTM5/VCAM1/SPHK1/CCL2/CCL18/AKAP12/TNFSF13B/CCL8/CCL21/CXCL8	13
BP	GO:0042116	macrophage activation	9/243	106/18800	9.59476e-06	0.000256731	0.000172909	ITGAM/C5AR1/SPHK1/FCGR2B/TREM2/ITGB2/VSIG4/TYROBP/IL6	9
BP	GO:0002689	negative regulation of leukocyte chemotaxis	5/243	23/18800	9.63204e-06	0.000256731	0.000172909	TNFAIP6/GREM1/SLIT2/CCL2/SLAMF8	5
BP	GO:0007159	leukocyte cell-cell adhesion	17/243	381/18800	1.01586e-05	0.000268699	0.000180969	GPNMB/OLR1/TNFSF4/THY1/ITGA5/LGALS1/LAPTM5/VCAM1/CCL2/FCGR2B/ITGB2/VSIG4/TNFSF13B/CAV1/CCL21/S100A8/IL6	17
[truncated: 982 more rows]

[truncated: 1 more sheets: S11]
